# Supplementary material for: Wnt signaling activation induces CTCF binding and loop formation at cis-regulatory elements of target genes
Source: Genome Res. 2025 Aug;35(8):1701–16. doi: 10.1101/gr.279684.124 (PMC12315713; doi:10.1101/gr.279684.124)
Supplement: Supplement 3 [file Supplemental_Tables.xlsx]

## Sheet: S_Table1_RUWpeaks
List of RUW peaks and corresponding genomic position annotations
Chr	Start	End	Annotation
chr13	61410801	61411100	3' UTR
chr6	154156301	154156900	3' UTR
chr10	97612501	97612800	3' UTR
chr10	113911901	113912100	3' UTR
chr8	74853401	74853700	3' UTR
chr1	235734301	235734700	exon
chr7	50446601	50446900	exon
chr1	213176301	213176600	exon
chr3	172844301	172844800	Intergenic
chr12	115947201	115947500	Intergenic
chr4	165537001	165537400	Intergenic
chr12	39103601	39103900	Intergenic
chr1	56616801	56617300	Intergenic
chr11	97269601	97269900	Intergenic
chr2	230905401	230905800	Intergenic
chr10	118845001	118845300	Intergenic
chr20	51931301	51931600	Intergenic
chr18	22493301	22493700	Intergenic
chrX	48026601	48027000	Intergenic
chr3	148950801	148951100	Intergenic
chrX	93422701	93423000	Intergenic
chr17	65515801	65516500	Intergenic
chr12	48296601	48296800	Intergenic
chr7	22001401	22001800	Intergenic
chr11	6379201	6379600	Intergenic
chr11	86743701	86744100	Intergenic
chr7	23277301	23277700	Intergenic
chr8	46957201	46957400	Intergenic
chr9	127607501	127607800	Intergenic
chr3	90091601	90092000	Intergenic
chr8	93846701	93847100	Intergenic
chr6	152669901	152670300	Intergenic
chr9	110351101	110351500	Intergenic
chr15	85316201	85316700	Intergenic
chr17	15156101	15156400	Intergenic
chr2	177147101	177147500	Intergenic
chrX	40479701	40480100	Intergenic
chr1	26602401	26602700	Intergenic
chr11	32297601	32297900	Intergenic
chr11	73178101	73178300	Intergenic
chr12	85923801	85924000	Intergenic
chr10	115963901	115964200	Intergenic
chr6	79467801	79468200	Intergenic
chr20	50992901	50993300	Intergenic
chr6	131966501	131966700	Intergenic
chr3	72666201	72666500	Intergenic
chr2	61658901	61659200	Intergenic
chr1	219405601	219405800	Intergenic
chr2	103161401	103161800	Intergenic
chr17	71632301	71632700	Intergenic
chr6	127069901	127070200	Intergenic
chr5	137833401	137833700	Intergenic
chr10	15724701	15725000	Intergenic
chr5	39948901	39949200	Intergenic
chr3	145557401	145557800	Intergenic
chr18	32921501	32921800	Intergenic
chr1	117535001	117535300	Intergenic
chr3	161559501	161559800	Intergenic
chr3	90081001	90081400	Intergenic
chr17	41737801	41738100	Intergenic
chr9	36798301	36798600	Intergenic
chr4	181508101	181508400	Intergenic
chr1	55280701	55281000	Intergenic
chr1	54937501	54938000	Intergenic
chr21	26846301	26846700	Intergenic
chr1	88998701	88999100	Intergenic
chr4	182212201	182212800	Intergenic
chr13	62088201	62088500	Intergenic
chrX	23807401	23807900	Intergenic
chr6	15763901	15764100	Intergenic
chr3	83928401	83928700	Intergenic
chr8	123832801	123833100	Intergenic
chr12	92650001	92650300	Intergenic
chr6	4008401	4008700	Intergenic
chr2	38555201	38555500	Intergenic
chr12	106254701	106255100	Intergenic
chr11	3849201	3849600	Intergenic
chr7	6077001	6077600	Intergenic
chr20	38460201	38460500	Intergenic
chr11	112588201	112588500	Intergenic
chr2	153163101	153163400	Intergenic
chr7	24402001	24402300	Intergenic
chr12	75635701	75636000	Intergenic
chr5	66239101	66239400	Intergenic
chr8	37679101	37679400	Intergenic
chrX	14039301	14039700	Intergenic
chr9	131747401	131747700	Intergenic
chr8	19870301	19870600	Intergenic
chr5	174733701	174734600	Intergenic
chr11	63035701	63036000	Intergenic
chr8	93883401	93883700	Intergenic
chr20	51871901	51872200	Intergenic
chr12	19854301	19854500	Intergenic
chr9	90142601	90142900	Intergenic
chr8	57420501	57420900	Intergenic
chr5	145697301	145697600	Intergenic
chr17	65243901	65244200	Intergenic
chr2	112048701	112049100	Intergenic
chr1	48494401	48494700	Intergenic
chr5	135426101	135426400	Intergenic
chr7	22103601	22104000	Intergenic
chr15	101126501	101126800	Intergenic
chr10	32207601	32207900	Intergenic
chr17	64133701	64134000	Intergenic
chr10	7432801	7433200	Intergenic
chr11	128884701	128885000	Intergenic
chr14	58773201	58773600	Intergenic
chr14	21917801	21918200	Intergenic
chrX	13647701	13648000	Intergenic
chr1	244833701	244834100	Intergenic
chr1	229064401	229064800	Intergenic
chr1	193406801	193407100	Intergenic
chr7	120898801	120899200	Intergenic
chr19	32287801	32288100	Intergenic
chr2	234363001	234363500	Intergenic
chr2	177024901	177025100	Intergenic
chr12	109696101	109696500	Intergenic
chr1	168111101	168111700	intron
chr11	115334901	115335200	intron
chr5	106843901	106844100	intron
chr7	15334501	15334900	intron
chr8	125271401	125271700	intron
chr17	50114901	50115300	intron
chr3	156395701	156396200	intron
chr10	76050801	76051400	intron
chr3	169657501	169657800	intron
chrX	149962901	149963200	intron
chr3	55881101	55881400	intron
chr21	17542301	17542600	intron
chr5	74326801	74327300	intron
chr14	99571501	99571700	intron
chr3	28317401	28317800	intron
chr5	93721101	93721400	intron
chr8	11853901	11854200	intron
chr1	203346101	203346700	intron
chr10	114525401	114525700	intron
chr12	2538001	2538200	intron
chr10	112490601	112491000	intron
chr1	12469901	12470400	intron
chr10	20858301	20858600	intron
chr7	28389401	28389700	intron
chr14	103390901	103391200	intron
chr1	11961301	11961600	intron
chr1	179193801	179194200	intron
chr12	54388801	54389200	intron
chr2	226985301	226985700	intron
chr19	48842701	48843100	intron
chr5	167352901	167353200	intron
chr7	82285001	82285300	intron
chr10	54133201	54133500	intron
chr14	68249801	68250200	intron
chr14	31450001	31450300	intron
chr14	58639901	58640200	intron
chr3	111848101	111848600	intron
chr6	7992101	7992400	intron
chr14	58884401	58884700	intron
chr6	159720601	159721000	intron
chr6	16681201	16681800	intron
chr17	46187001	46187200	intron
chr10	92994201	92994400	intron
chr1	58089901	58090300	intron
chr11	57345701	57346100	intron
chr10	52221901	52222300	intron
chr3	85343001	85343200	intron
chr9	122001701	122002000	intron
chr17	59754501	59754800	intron
chr7	73715701	73715900	intron
chr2	197777801	197778200	intron
chr7	80748501	80749000	intron
chrX	109709101	109709500	intron
chr7	26440801	26441100	intron
chr15	98085001	98085300	intron
chr11	100930201	100930500	intron
chr18	33210601	33210900	intron
chr4	37566801	37567100	intron
chr5	78467801	78468100	intron
chr1	212596101	212596500	intron
chr7	140475801	140476100	intron
chr4	152500901	152501200	intron
chr18	31399401	31400000	intron
chr5	146041401	146041700	intron
chr1	212995501	212995800	intron
chr5	73083101	73083400	intron
chr6	70520601	70520900	intron
chr1	166952501	166952700	intron
chr11	19952101	19952600	intron
chr1	68128301	68128600	intron
chr6	30915501	30915800	intron
chr22	17742301	17742700	intron
chr6	36065501	36065800	intron
chr5	174412401	174412700	intron
chr12	62866001	62866400	intron
chrX	118497101	118497800	intron
chr10	33330701	33331400	intron
chr18	23730801	23731200	intron
chr17	78013701	78013900	intron
chr19	48354601	48354900	intron
chr17	48194201	48194600	intron
chr6	13181301	13181800	intron
chr1	56688401	56689100	intron
chr13	87674501	87674900	intron
chr4	183988101	183988300	intron
chrX	118588701	118589200	intron
chr22	28977501	28977900	intron
chr22	29983301	29983600	intron
chr2	33023301	33023600	intron
chr1	75265701	75266200	intron
chr2	217650801	217651100	intron
chr10	26557101	26557400	intron
chr3	79012801	79013200	intron
chr2	85579401	85579800	intron
chr11	82867401	82867800	intron
chr7	131040401	131040800	intron
chr1	169942501	169942900	intron
chr10	75498301	75498800	intron
chr19	19053901	19054200	intron
chr1	171916401	171916800	intron
chr18	9575501	9575800	intron
chr10	76083001	76083300	intron
chr14	68248401	68248800	intron
chr3	11380301	11380700	intron
chr1	200556001	200556300	intron
chr17	68909001	68909300	intron
chr10	12720501	12720800	intron
chr10	103686301	103686600	intron
chr7	17301501	17301800	intron
chr12	57069401	57069800	intron
chrX	133880201	133880400	intron
chr15	60580601	60581300	intron
chr7	36214701	36215100	intron
chr3	11618801	11619300	intron
chr2	124027101	124027500	intron
chr2	99451301	99451600	non-coding
chr1	112715501	112715800	promoter-TSS
chr5	34686701	34687000	promoter-TSS
chr16	21300801	21301000	promoter-TSS
chr6	125780801	125781100	promoter-TSS
chr6	133240701	133240900	promoter-TSS
chr3	48717101	48717300	promoter-TSS
chr7	77798701	77799000	promoter-TSS
chr17	65561801	65562200	promoter-TSS
chr17	78187301	78187600	promoter-TSS
chr12	105706301	105706600	promoter-TSS
chr22	21937901	21938200	promoter-TSS
chr19	45493201	45493500	promoter-TSS
chr11	62560701	62561000	promoter-TSS
chr6	43014101	43014400	promoter-TSS
chr11	124800601	124800900	promoter-TSS
chr11	61797201	61797600	TTS
chr1	228459301	228459600	TTS
chr2	43229301	43229600	TTS
chr7	73866101	73866400	TTS

## Sheet: S_Table2_RUWgenes
List of RUW associated genes annotated with GREAT
Genes
ABCA8
ABL2
ABLIM1
ACSL4
ACTRT3
ADAMTS1
ADRB1
AEBP2
AFAP1L2
AFMID
AGMO
AHNAK
AKAP13
ANGEL2
ANKS4B
ANLN
ANXA13
APBB1IP
APOO
APPL2
ARHGAP42
ARHGEF28
ARID1A
ARL4C
ARMC6
ARRDC4
ASXL3
ATF3
ATG7
ATL2
ATP6AP2
ATRNL1
ATXN1
AXIN2
AZI2
B3GALT2
BCL2L13
BCOR
BEND5
BID
BLOC1S5-TXNDC5
BOLL
BTG2
BTG3
BUD23
C10orf62
C1orf105
C4orf19
CABYR
CACNA1C
CACNA2D1
CACUL1
CADM1
CADM2
CAMK1D
CAVIN3
CCDC3
CCDC85C
CCNK
CDCA7L
CENPW
CHSY1
CKAP4
CKB
CLLU1
CMC1
CNTNAP5
COL4A4
COX20
CPA3
CPE
CPNE8
CREB5
CRISPLD1
CRYM
CSTF2T
CTAGE1
CTGF
CTSB
CXADR
CYP26C1
DAAM1
DAB1
DAB2
DAB2IP
DACT1
DAD1
DBX1
DCAF6
DCANP1
DGKB
DHCR24
DHRS3
DIRAS2
DIRAS3
DKK1
DNM3
DOCK11
DRD1
DSG3
DSG4
DTNBP1
ECT2
EEF1G
EEPD1
EFNA5
EGFL6
EIF2AK1
EIF5B
ELN
EMP3
ENC1
ENPP6
ENSG00000203546
ENSG00000271810
ENSG00000283321
EPC1
EPHA3
ERC2
ERN1
ESAM
EXOC6
EYA4
FAM110B
FAM135A
FAM161A
FAM19A3
FAM20A
FAM46C
FAM50B
FBXW7
FCHO2
FCHSD2
FDFT1
FEN1
FER1L6
FIGNL1
FKBP4
FMOD
FOSB
FYB2
GADD45G
GATB
GBP3
GEMIN8
GFRA1
GLRA2
GMPR
GNAT3
GNG4
GPC3
GPC4
GPNMB
GPR161
GPR55
GPR84
GYG1
H1FNT
H2AFY
HAP1
HECTD1
HEY2
HGF
HGNC:24955
HIST3H2A
HIST3H2BB
HMGN3
HNRNPA0
HNRNPA3
HNRNPLL
HORMAD2
HS3ST3B1
HSD17B14
HSFX4
ICE2
IGF1R
IKZF1
IL13RA1
ILDR2
IMPAD1
ING3
INTS10
IP6K2
IPCEF1
ITGA8
ITGB1
ITIH5
ITM2C
JAZF1
JRKL
KANSL1
KCNAB1
KCNE5
KCNG1
KCNJ1
KCNJ5
KCNU1
KIF14
KIF21A
KIF5B
KIFAP3
KLF14
KLHDC3
KLHL14
KREMEN1
KRR1
LAMA3
LARS
LBP
LCA5
LHFPL2
LHX8
LPL
LRMDA
LRRK1
LTBP1
LYPLAL1
LYST
MALSU1
MAMLD1
MAN1A2
MAPK1
MAPK13
MAPK14
MARK3
2025-03-02
MAST4
ME3
MEA1
MECOM
MED13L
MED27
MELK
MERTK
MFN2
MGAT4C
MKLN1
MKRN1
MOCS3
MON2
MORN4
MOXD1
MPP6
MSX2
MTMR3
MTX2
MVK
MYCT1
MYLIP
MYO1A
MYOT
NANOS1
NAP1L3
NAV2
NCAM1
NCOA7
NEBL
NEMP1
NENF
NEURL1
NHLRC2
NPY
NR2F1
NRP1
NSMCE2
NTS
NUAK1
NXPE2
OMA1
OPRM1
OR10AD1
OR4E2
OTOL1
P2RX3
P2RY2
PAX5
PCDH15
PCDH20
PDE3A
PDE8A
PDK2
PDP1
PDSS1
PHACTR1
PHLDA1
PHLDB2
PHTF2
PI15
PLCXD2
PLEKHA4
PLEKHG7
PLET1
PLOD1
PLOD2
PLPP3
PMP22
POLR3B
POU5F2
PPM1F
PPM1H
PPM1J
PPP1R9B
PPP4R1
PRCP
PRELID2
PRG3
PRKAA2
PROX1
PRPF40A
PRPF4B
PRSS23
PTGER4
PTRH2
RAB19
RAD51B
RAI14
RALBP1
RALGAPB
RAPGEF1
RAPGEF5
RASGRP3
RBBP8
RBMXL1
RCN1
REV1
RGS9
RHBDD1
RHOG
RHOU
ROBO1
ROBO3
RORA
RPRM
RPS6KA1
RPS6KC1
RSPO3
RTN2
RYBP
SALL4
SAT1
SCAMP1
SCYL3
SDHAF4
SEMA3C
SFMBT2
SFTA2
SH3PXD2A
SH3RF2
SHQ1
SKAP1
SKAP2
SLC22A24
SLC22A8
SLC25A42
SLC44A5
SLITRK5
SMPD1
SNX10
SNX11
SNX13
SOX9
SPACA5
SPATA16
SPATA6
SPIDR
SPP2
SREK1
SSR3
STH
STIM1
STOX2
STX1A
STXBP1
SVEP1
SYNE1
TADA1
TBC1D7
TCEANC
TCF7L2
TENM2
TENM3
TK1
TLL1
TMC6
TMEM133
TMEM143
TMEM171
TMEM182
TMEM258
TMEM270
TMEM60
TMEM61
TMEM67
TMEM78
TMEM87B
TNP1
TNRC6C
TNS1
TOR3A
TRIB1
TRPV4
TSHZ3
TSPAN12
TTC23L
TTLL11
TUBD1
TXNDC5
TXNDC8
USP24
USP42
VAMP5
VARS2
VASH2
VGLL4
VPS13D
VTI1A
WLS
WNT5A
WT1
WTAP
XPO1
ZC3H11B
ZFP36L1
ZFP36L2
ZFP64
ZNF281
ZNF385A
ZNF507
ZNF630
ZNF703
ZNRF3

## Sheet: S_Table3_RUWloops
List of RUW associated CTCF-loops called by FitHiChIP FDR < 0.01
chrom1	s1	e1	chrom2	s2	e2	loopID	anchor1	anchor2	annotation	loop.type	interaction.type	looplength	log2.looplength
chr1	12100000	12110000	chr1	12470000	12480000	chr1:12100000-12110000_chr1:12470000-12480000	chr1:12100000-12110000	chr1:12470000-12480000	lost	Wnt OFF only	pe	370000	18.4972
chr1	212910000	212920000	chr1	212990000	213000000	chr1:212910000-212920000_chr1:212990000-213000000	chr1:212910000-212920000	chr1:212990000-213000000	lost	Wnt OFF only	pp	80000	16.2877
chr1	212960000	212970000	chr1	212990000	213000000	chr1:212960000-212970000_chr1:212990000-213000000	chr1:212960000-212970000	chr1:212990000-213000000	lost	Wnt OFF only	pp	30000	14.8727
chr1	212990000	213000000	chr1	213980000	213990000	chr1:212990000-213000000_chr1:213980000-213990000	chr1:212990000-213000000	chr1:213980000-213990000	lost	Wnt OFF only	pp	990000	19.9171
chr1	235590000	235600000	chr1	235730000	235740000	chr1:235590000-235600000_chr1:235730000-235740000	chr1:235590000-235600000	chr1:235730000-235740000	lost	Wnt OFF only	pp	140000	17.0951
chr11	6250000	6260000	chr11	6370000	6380000	chr11:6250000-6260000_chr11:6370000-6380000	chr11:6250000-6260000	chr11:6370000-6380000	lost	Wnt OFF only	pe	120000	16.8727
chr11	19930000	19940000	chr11	19950000	19960000	chr11:19930000-19940000_chr11:19950000-19960000	chr11:19930000-19940000	chr11:19950000-19960000	lost	Wnt OFF only	pe	20000	14.2877
chr11	57340000	57350000	chr11	57650000	57660000	chr11:57340000-57350000_chr11:57650000-57660000	chr11:57340000-57350000	chr11:57650000-57660000	lost	Wnt OFF only	pp	310000	18.2419
chr11	73170000	73180000	chr11	73240000	73250000	chr11:73170000-73180000_chr11:73240000-73250000	chr11:73170000-73180000	chr11:73240000-73250000	lost	Wnt OFF only	others	70000	16.0951
chr11	73170000	73180000	chr11	73250000	73260000	chr11:73170000-73180000_chr11:73250000-73260000	chr11:73170000-73180000	chr11:73250000-73260000	lost	Wnt OFF only	others	80000	16.2877
chr11	82700000	82710000	chr11	82860000	82870000	chr11:82700000-82710000_chr11:82860000-82870000	chr11:82700000-82710000	chr11:82860000-82870000	lost	Wnt OFF only	pe	160000	17.2877
chr11	100570000	100580000	chr11	100930000	100940000	chr11:100570000-100580000_chr11:100930000-100940000	chr11:100570000-100580000	chr11:100930000-100940000	lost	Wnt OFF only	others	360000	18.4576
chr11	112280000	112290000	chr11	112580000	112590000	chr11:112280000-112290000_chr11:112580000-112590000	chr11:112280000-112290000	chr11:112580000-112590000	lost	Wnt OFF only	pe	300000	18.1946
chr11	115190000	115200000	chr11	115330000	115340000	chr11:115190000-115200000_chr11:115330000-115340000	chr11:115190000-115200000	chr11:115330000-115340000	lost	Wnt OFF only	pp	140000	17.0951
chr12	2530000	2540000	chr12	2580000	2590000	chr12:2530000-2540000_chr12:2580000-2590000	chr12:2530000-2540000	chr12:2580000-2590000	lost	Wnt OFF only	ee	50000	15.6096
chr12	38920000	38930000	chr12	39100000	39110000	chr12:38920000-38930000_chr12:39100000-39110000	chr12:38920000-38930000	chr12:39100000-39110000	lost	Wnt OFF only	others	180000	17.4576
chr12	105700000	105710000	chr12	106130000	106140000	chr12:105700000-105710000_chr12:106130000-106140000	chr12:105700000-105710000	chr12:106130000-106140000	lost	Wnt OFF only	pp	430000	18.714
chr14	21820000	21830000	chr14	21910000	21920000	chr14:21820000-21830000_chr14:21910000-21920000	chr14:21820000-21830000	chr14:21910000-21920000	lost	Wnt OFF only	ee	90000	16.4576
chr14	21890000	21900000	chr14	21910000	21920000	chr14:21890000-21900000_chr14:21910000-21920000	chr14:21890000-21900000	chr14:21910000-21920000	lost	Wnt OFF only	ee	20000	14.2877
chr14	58640000	58650000	chr14	58880000	58890000	chr14:58640000-58650000_chr14:58880000-58890000	chr14:58640000-58650000	chr14:58880000-58890000	lost	Wnt OFF only	pp	240000	17.8727
chr15	97900000	97910000	chr15	98080000	98090000	chr15:97900000-97910000_chr15:98080000-98090000	chr15:97900000-97910000	chr15:98080000-98090000	lost	Wnt OFF only	pe	180000	17.4576
chr17	68770000	68780000	chr17	68900000	68910000	chr17:68770000-68780000_chr17:68900000-68910000	chr17:68770000-68780000	chr17:68900000-68910000	lost	Wnt OFF only	pe	130000	16.9882
chr2	42820000	42830000	chr2	43220000	43230000	chr2:42820000-42830000_chr2:43220000-43230000	chr2:42820000-42830000	chr2:43220000-43230000	lost	Wnt OFF only	pe	400000	18.6096
chr2	42970000	42980000	chr2	43220000	43230000	chr2:42970000-42980000_chr2:43220000-43230000	chr2:42970000-42980000	chr2:43220000-43230000	lost	Wnt OFF only	pe	250000	17.9316
chr2	216680000	216690000	chr2	217650000	217660000	chr2:216680000-216690000_chr2:217650000-217660000	chr2:216680000-216690000	chr2:217650000-217660000	lost	Wnt OFF only	others	970000	19.8876
chr20	51870000	51880000	chr20	52080000	52090000	chr20:51870000-51880000_chr20:52080000-52090000	chr20:51870000-51880000	chr20:52080000-52090000	lost	Wnt OFF only	others	210000	17.68
chr3	28240000	28250000	chr3	28310000	28320000	chr3:28240000-28250000_chr3:28310000-28320000	chr3:28240000-28250000	chr3:28310000-28320000	lost	Wnt OFF only	pp	70000	16.0951
chr3	78990000	79000000	chr3	79010000	79020000	chr3:78990000-79000000_chr3:79010000-79020000	chr3:78990000-79000000	chr3:79010000-79020000	lost	Wnt OFF only	pe	20000	14.2877
chr3	148950000	148960000	chr3	149710000	149720000	chr3:148950000-148960000_chr3:149710000-149720000	chr3:148950000-148960000	chr3:149710000-149720000	lost	Wnt OFF only	others	760000	19.5356
chr5	106840000	106850000	chr5	107550000	107560000	chr5:106840000-106850000_chr5:107550000-107560000	chr5:106840000-106850000	chr5:107550000-107560000	lost	Wnt OFF only	others	710000	19.4375
chr7	17100000	17110000	chr7	17300000	17310000	chr7:17100000-17110000_chr7:17300000-17310000	chr7:17100000-17110000	chr7:17300000-17310000	lost	Wnt OFF only	pe	200000	17.6096
chr7	77790000	77800000	chr7	78020000	78030000	chr7:77790000-77800000_chr7:78020000-78030000	chr7:77790000-77800000	chr7:78020000-78030000	lost	Wnt OFF only	pe	230000	17.8113
chr1	26600000	26610000	chr1	26670000	26680000	chr1:26600000-26610000_chr1:26670000-26680000	chr1:26600000-26610000	chr1:26670000-26680000	gained	Wnt ON only	ee	70000	16.0951
chr1	54930000	54940000	chr1	54950000	54960000	chr1:54930000-54940000_chr1:54950000-54960000	chr1:54930000-54940000	chr1:54950000-54960000	gained	Wnt ON only	others	20000	14.2877
chr1	55280000	55290000	chr1	56680000	56690000	chr1:55280000-55290000_chr1:56680000-56690000	chr1:55280000-55290000	chr1:56680000-56690000	gained	Wnt ON only	others	1400000	20.417
chr1	193380000	193390000	chr1	193400000	193410000	chr1:193380000-193390000_chr1:193400000-193410000	chr1:193380000-193390000	chr1:193400000-193410000	gained	Wnt ON only	ee	20000	14.2877
chr1	213170000	213180000	chr1	213240000	213250000	chr1:213170000-213180000_chr1:213240000-213250000	chr1:213170000-213180000	chr1:213240000-213250000	gained	Wnt ON only	pe	70000	16.0951
chr1	219400000	219410000	chr1	219810000	219820000	chr1:219400000-219410000_chr1:219810000-219820000	chr1:219400000-219410000	chr1:219810000-219820000	gained	Wnt ON only	others	410000	18.6453
chr10	20850000	20860000	chr10	21490000	21500000	chr10:20850000-20860000_chr10:21490000-21500000	chr10:20850000-20860000	chr10:21490000-21500000	gained	Wnt ON only	pe	640000	19.2877
chr10	97610000	97620000	chr10	97750000	97760000	chr10:97610000-97620000_chr10:97750000-97760000	chr10:97610000-97620000	chr10:97750000-97760000	gained	Wnt ON only	pe	140000	17.0951
chr10	115960000	115970000	chr10	117160000	117170000	chr10:115960000-115970000_chr10:117160000-117170000	chr10:115960000-115970000	chr10:117160000-117170000	gained	Wnt ON only	pe	1200000	20.1946
chr11	97260000	97270000	chr11	97290000	97300000	chr11:97260000-97270000_chr11:97290000-97300000	chr11:97260000-97270000	chr11:97290000-97300000	gained	Wnt ON only	pe	30000	14.8727
chr12	115870000	115880000	chr12	115940000	115950000	chr12:115870000-115880000_chr12:115940000-115950000	chr12:115870000-115880000	chr12:115940000-115950000	gained	Wnt ON only	others	70000	16.0951
chr13	62010000	62020000	chr13	62080000	62090000	chr13:62010000-62020000_chr13:62080000-62090000	chr13:62010000-62020000	chr13:62080000-62090000	gained	Wnt ON only	others	70000	16.0951
chr15	60580000	60590000	chr15	60910000	60920000	chr15:60580000-60590000_chr15:60910000-60920000	chr15:60580000-60590000	chr15:60910000-60920000	gained	Wnt ON only	others	330000	18.3321
chr16	21180000	21190000	chr16	21300000	21310000	chr16:21180000-21190000_chr16:21300000-21310000	chr16:21180000-21190000	chr16:21300000-21310000	gained	Wnt ON only	pe	120000	16.8727
chr17	65210000	65220000	chr17	65510000	65520000	chr17:65210000-65220000_chr17:65510000-65520000	chr17:65210000-65220000	chr17:65510000-65520000	gained	Wnt ON only	others	300000	18.1946
chr17	65510000	65520000	chr17	65550000	65560000	chr17:65510000-65520000_chr17:65550000-65560000	chr17:65510000-65520000	chr17:65550000-65560000	gained	Wnt ON only	pe	40000	15.2877
chr17	75510000	75520000	chr17	78010000	78020000	chr17:75510000-75520000_chr17:78010000-78020000	chr17:75510000-75520000	chr17:78010000-78020000	gained	Wnt ON only	pe	2500000	21.2535
chr18	22490000	22500000	chr18	22560000	22570000	chr18:22490000-22500000_chr18:22560000-22570000	chr18:22490000-22500000	chr18:22560000-22570000	gained	Wnt ON only	ee	70000	16.0951
chr20	38240000	38250000	chr20	38460000	38470000	chr20:38240000-38250000_chr20:38460000-38470000	chr20:38240000-38250000	chr20:38460000-38470000	gained	Wnt ON only	pe	220000	17.7471
chr20	51930000	51940000	chr20	51960000	51970000	chr20:51930000-51940000_chr20:51960000-51970000	chr20:51930000-51940000	chr20:51960000-51970000	gained	Wnt ON only	ee	30000	14.8727
chr22	26750000	26760000	chr22	28970000	28980000	chr22:26750000-26760000_chr22:28970000-28980000	chr22:26750000-26760000	chr22:28970000-28980000	gained	Wnt ON only	others	2220000	21.0821
chr3	48710000	48720000	chr3	48730000	48740000	chr3:48710000-48720000_chr3:48730000-48740000	chr3:48710000-48720000	chr3:48730000-48740000	gained	Wnt ON only	pp	20000	14.2877
chr3	83520000	83530000	chr3	83920000	83930000	chr3:83520000-83530000_chr3:83920000-83930000	chr3:83520000-83530000	chr3:83920000-83930000	gained	Wnt ON only	ee	400000	18.6096
chr5	73080000	73090000	chr5	73130000	73140000	chr5:73080000-73090000_chr5:73130000-73140000	chr5:73080000-73090000	chr5:73130000-73140000	gained	Wnt ON only	others	50000	15.6096
chr5	93670000	93680000	chr5	93720000	93730000	chr5:93670000-93680000_chr5:93720000-93730000	chr5:93670000-93680000	chr5:93720000-93730000	gained	Wnt ON only	others	50000	15.6096
chr5	145690000	145700000	chr5	146040000	146050000	chr5:145690000-145700000_chr5:146040000-146050000	chr5:145690000-145700000	chr5:146040000-146050000	gained	Wnt ON only	pe	350000	18.417
chr5	167350000	167360000	chr5	168570000	168580000	chr5:167350000-167360000_chr5:168570000-168580000	chr5:167350000-167360000	chr5:168570000-168580000	gained	Wnt ON only	pe	1220000	20.2184
chr6	7720000	7730000	chr6	7990000	8000000	chr6:7720000-7730000_chr6:7990000-8000000	chr6:7720000-7730000	chr6:7990000-8000000	gained	Wnt ON only	pe	270000	18.0426
chr6	13180000	13190000	chr6	13530000	13540000	chr6:13180000-13190000_chr6:13530000-13540000	chr6:13180000-13190000	chr6:13530000-13540000	gained	Wnt ON only	pe	350000	18.417
chr6	36020000	36030000	chr6	36060000	36070000	chr6:36020000-36030000_chr6:36060000-36070000	chr6:36020000-36030000	chr6:36060000-36070000	gained	Wnt ON only	pe	40000	15.2877
chr6	79460000	79470000	chr6	79540000	79550000	chr6:79460000-79470000_chr6:79540000-79550000	chr6:79460000-79470000	chr6:79540000-79550000	gained	Wnt ON only	others	80000	16.2877
chr6	79460000	79470000	chr6	79570000	79580000	chr6:79460000-79470000_chr6:79570000-79580000	chr6:79460000-79470000	chr6:79570000-79580000	gained	Wnt ON only	others	110000	16.7471
chr6	153660000	153670000	chr6	154150000	154160000	chr6:153660000-153670000_chr6:154150000-154160000	chr6:153660000-153670000	chr6:154150000-154160000	gained	Wnt ON only	others	490000	18.9024
chr6	154150000	154160000	chr6	154920000	154930000	chr6:154150000-154160000_chr6:154920000-154930000	chr6:154150000-154160000	chr6:154920000-154930000	gained	Wnt ON only	others	770000	19.5545
chr6	159540000	159550000	chr6	159720000	159730000	chr6:159540000-159550000_chr6:159720000-159730000	chr6:159540000-159550000	chr6:159720000-159730000	gained	Wnt ON only	pe	180000	17.4576
chr7	21540000	21550000	chr7	22000000	22010000	chr7:21540000-21550000_chr7:22000000-22010000	chr7:21540000-21550000	chr7:22000000-22010000	gained	Wnt ON only	pe	460000	18.8113
chr7	26440000	26450000	chr7	26500000	26510000	chr7:26440000-26450000_chr7:26500000-26510000	chr7:26440000-26450000	chr7:26500000-26510000	gained	Wnt ON only	pe	60000	15.8727
chr7	50440000	50450000	chr7	50460000	50470000	chr7:50440000-50450000_chr7:50460000-50470000	chr7:50440000-50450000	chr7:50460000-50470000	gained	Wnt ON only	pp	20000	14.2877
chr8	19870000	19880000	chr8	20110000	20120000	chr8:19870000-19880000_chr8:20110000-20120000	chr8:19870000-19880000	chr8:20110000-20120000	gained	Wnt ON only	others	240000	17.8727
chr8	19870000	19880000	chr8	20180000	20190000	chr8:19870000-19880000_chr8:20180000-20190000	chr8:19870000-19880000	chr8:20180000-20190000	gained	Wnt ON only	pe	310000	18.2419
chr8	74080000	74090000	chr8	74850000	74860000	chr8:74080000-74090000_chr8:74850000-74860000	chr8:74080000-74090000	chr8:74850000-74860000	gained	Wnt ON only	others	770000	19.5545
chr9	36790000	36800000	chr9	36990000	37000000	chr9:36790000-36800000_chr9:36990000-37000000	chr9:36790000-36800000	chr9:36990000-37000000	gained	Wnt ON only	others	200000	17.6096
chrX	13640000	13650000	chrX	14020000	14030000	chrX:13640000-13650000_chrX:14020000-14030000	chrX:13640000-13650000	chrX:14020000-14030000	gained	Wnt ON only	pe	380000	18.5356
chrX	40470000	40480000	chrX	40530000	40540000	chrX:40470000-40480000_chrX:40530000-40540000	chrX:40470000-40480000	chrX:40530000-40540000	gained	Wnt ON only	ee	60000	15.8727
chrX	118490000	118500000	chrX	118600000	118610000	chrX:118490000-118500000_chrX:118600000-118610000	chrX:118490000-118500000	chrX:118600000-118610000	gained	Wnt ON only	pe	110000	16.7471
chr1	55280000	55290000	chr1	55330000	55340000	chr1:55280000-55290000_chr1:55330000-55340000	chr1:55280000-55290000	chr1:55330000-55340000	dynamic	Wnt OFF only	others	50000	15.6096
chr1	88990000	89000000	chr1	89350000	89360000	chr1:88990000-89000000_chr1:89350000-89360000	chr1:88990000-89000000	chr1:89350000-89360000	dynamic	Wnt OFF only	pe	360000	18.4576
chr1	88990000	89000000	chr1	89450000	89460000	chr1:88990000-89000000_chr1:89450000-89460000	chr1:88990000-89000000	chr1:89450000-89460000	dynamic	Wnt OFF only	pe	460000	18.8113
chr1	112710000	112720000	chr1	112880000	112890000	chr1:112710000-112720000_chr1:112880000-112890000	chr1:112710000-112720000	chr1:112880000-112890000	dynamic	Wnt OFF only	pe	170000	17.3752
chr1	169940000	169950000	chr1	171800000	171810000	chr1:169940000-169950000_chr1:171800000-171810000	chr1:169940000-169950000	chr1:171800000-171810000	dynamic	Wnt OFF only	others	1860000	20.8269
chr1	212010000	212020000	chr1	212600000	212610000	chr1:212010000-212020000_chr1:212600000-212610000	chr1:212010000-212020000	chr1:212600000-212610000	dynamic	Wnt OFF only	pp	590000	19.1704
chr1	212550000	212560000	chr1	212600000	212610000	chr1:212550000-212560000_chr1:212600000-212610000	chr1:212550000-212560000	chr1:212600000-212610000	dynamic	Wnt OFF only	pe	50000	15.6096
chr1	212560000	212570000	chr1	212590000	212600000	chr1:212560000-212570000_chr1:212590000-212600000	chr1:212560000-212570000	chr1:212590000-212600000	dynamic	Wnt OFF only	pe	30000	14.8727
chr1	225980000	225990000	chr1	228470000	228480000	chr1:225980000-225990000_chr1:228470000-228480000	chr1:225980000-225990000	chr1:228470000-228480000	dynamic	Wnt OFF only	others	2490000	21.2477
chr1	228370000	228380000	chr1	228450000	228460000	chr1:228370000-228380000_chr1:228450000-228460000	chr1:228370000-228380000	chr1:228450000-228460000	dynamic	Wnt OFF only	pp	80000	16.2877
chr10	15420000	15430000	chr10	15720000	15730000	chr10:15420000-15430000_chr10:15720000-15730000	chr10:15420000-15430000	chr10:15720000-15730000	dynamic	Wnt OFF only	pe	300000	18.1946
chr10	15720000	15730000	chr10	15790000	15800000	chr10:15720000-15730000_chr10:15790000-15800000	chr10:15720000-15730000	chr10:15790000-15800000	dynamic	Wnt OFF only	pe	70000	16.0951
chr10	26550000	26560000	chr10	26860000	26870000	chr10:26550000-26560000_chr10:26860000-26870000	chr10:26550000-26560000	chr10:26860000-26870000	dynamic	Wnt OFF only	pp	310000	18.2419
chr10	33110000	33120000	chr10	33320000	33330000	chr10:33110000-33120000_chr10:33320000-33330000	chr10:33110000-33120000	chr10:33320000-33330000	dynamic	Wnt OFF only	pe	210000	17.68
chr10	33290000	33300000	chr10	33330000	33340000	chr10:33290000-33300000_chr10:33330000-33340000	chr10:33290000-33300000	chr10:33330000-33340000	dynamic	Wnt OFF only	pe	40000	15.2877
chr10	52210000	52220000	chr10	52740000	52750000	chr10:52210000-52220000_chr10:52740000-52750000	chr10:52210000-52220000	chr10:52740000-52750000	dynamic	Wnt OFF only	others	530000	19.0156
chr10	75500000	75510000	chr10	76110000	76120000	chr10:75500000-75510000_chr10:76110000-76120000	chr10:75500000-75510000	chr10:76110000-76120000	dynamic	Wnt OFF only	others	610000	19.2184
chr10	76080000	76090000	chr10	76280000	76290000	chr10:76080000-76090000_chr10:76280000-76290000	chr10:76080000-76090000	chr10:76280000-76290000	dynamic	Wnt OFF only	others	200000	17.6096
chr10	102960000	102970000	chr10	103680000	103690000	chr10:102960000-102970000_chr10:103680000-103690000	chr10:102960000-102970000	chr10:103680000-103690000	dynamic	Wnt OFF only	pe	720000	19.4576
chr10	103240000	103250000	chr10	103680000	103690000	chr10:103240000-103250000_chr10:103680000-103690000	chr10:103240000-103250000	chr10:103680000-103690000	dynamic	Wnt OFF only	pp	440000	18.7471
chr10	103660000	103670000	chr10	103680000	103690000	chr10:103660000-103670000_chr10:103680000-103690000	chr10:103660000-103670000	chr10:103680000-103690000	dynamic	Wnt OFF only	pp	20000	14.2877
chr10	103690000	103700000	chr10	103880000	103890000	chr10:103690000-103700000_chr10:103880000-103890000	chr10:103690000-103700000	chr10:103880000-103890000	dynamic	Wnt OFF only	pe	190000	17.5356
chr11	2300000	2310000	chr11	3840000	3850000	chr11:2300000-2310000_chr11:3840000-3850000	chr11:2300000-2310000	chr11:3840000-3850000	dynamic	Wnt OFF only	pp	1540000	20.5545
chr11	3820000	3830000	chr11	3840000	3850000	chr11:3820000-3830000_chr11:3840000-3850000	chr11:3820000-3830000	chr11:3840000-3850000	dynamic	Wnt OFF only	pp	20000	14.2877
chr11	61700000	61710000	chr11	61780000	61790000	chr11:61700000-61710000_chr11:61780000-61790000	chr11:61700000-61710000	chr11:61780000-61790000	dynamic	Wnt OFF only	pe	80000	16.2877
chr11	61790000	61800000	chr11	61940000	61950000	chr11:61790000-61800000_chr11:61940000-61950000	chr11:61790000-61800000	chr11:61940000-61950000	dynamic	Wnt OFF only	pp	150000	17.1946
chr11	61790000	61800000	chr11	62080000	62090000	chr11:61790000-61800000_chr11:62080000-62090000	chr11:61790000-61800000	chr11:62080000-62090000	dynamic	Wnt OFF only	pp	290000	18.1457
chr11	62170000	62180000	chr11	62540000	62550000	chr11:62170000-62180000_chr11:62540000-62550000	chr11:62170000-62180000	chr11:62540000-62550000	dynamic	Wnt OFF only	pe	370000	18.4972
chr11	63010000	63020000	chr11	63030000	63040000	chr11:63010000-63020000_chr11:63030000-63040000	chr11:63010000-63020000	chr11:63030000-63040000	dynamic	Wnt OFF only	pe	20000	14.2877
chr11	63030000	63040000	chr11	63830000	63840000	chr11:63030000-63040000_chr11:63830000-63840000	chr11:63030000-63040000	chr11:63830000-63840000	dynamic	Wnt OFF only	pe	800000	19.6096
chr11	126440000	126450000	chr11	128880000	128890000	chr11:126440000-126450000_chr11:128880000-128890000	chr11:126440000-126450000	chr11:128880000-128890000	dynamic	Wnt OFF only	pp	2440000	21.2184
chr11	128880000	128890000	chr11	129330000	129340000	chr11:128880000-128890000_chr11:129330000-129340000	chr11:128880000-128890000	chr11:129330000-129340000	dynamic	Wnt OFF only	pe	450000	18.7796
chr12	53320000	53330000	chr12	54360000	54370000	chr12:53320000-53330000_chr12:54360000-54370000	chr12:53320000-53330000	chr12:54360000-54370000	dynamic	Wnt OFF only	pe	1040000	19.9882
chr12	54040000	54050000	chr12	54350000	54360000	chr12:54040000-54050000_chr12:54350000-54360000	chr12:54040000-54050000	chr12:54350000-54360000	dynamic	Wnt OFF only	pe	310000	18.2419
chr12	54360000	54370000	chr12	54380000	54390000	chr12:54360000-54370000_chr12:54380000-54390000	chr12:54360000-54370000	chr12:54380000-54390000	dynamic	Wnt OFF only	pp	20000	14.2877
chr12	54370000	54380000	chr12	54390000	54400000	chr12:54370000-54380000_chr12:54390000-54400000	chr12:54370000-54380000	chr12:54390000-54400000	dynamic	Wnt OFF only	pp	20000	14.2877
chr12	54370000	54380000	chr12	54400000	54410000	chr12:54370000-54380000_chr12:54400000-54410000	chr12:54370000-54380000	chr12:54400000-54410000	dynamic	Wnt OFF only	pp	30000	14.8727
chr12	57060000	57070000	chr12	57240000	57250000	chr12:57060000-57070000_chr12:57240000-57250000	chr12:57060000-57070000	chr12:57240000-57250000	dynamic	Wnt OFF only	pe	180000	17.4576
chr12	57070000	57080000	chr12	57450000	57460000	chr12:57070000-57080000_chr12:57450000-57460000	chr12:57070000-57080000	chr12:57450000-57460000	dynamic	Wnt OFF only	pp	380000	18.5356
chr14	68080000	68090000	chr14	68240000	68250000	chr14:68080000-68090000_chr14:68240000-68250000	chr14:68080000-68090000	chr14:68240000-68250000	dynamic	Wnt OFF only	others	160000	17.2877
chr17	40620000	40630000	chr17	41730000	41740000	chr17:40620000-40630000_chr17:41730000-41740000	chr17:40620000-40630000	chr17:41730000-41740000	dynamic	Wnt OFF only	pp	1110000	20.0821
chr17	41660000	41670000	chr17	41730000	41740000	chr17:41660000-41670000_chr17:41730000-41740000	chr17:41660000-41670000	chr17:41730000-41740000	dynamic	Wnt OFF only	pe	70000	16.0951
chr17	48190000	48200000	chr17	48490000	48500000	chr17:48190000-48200000_chr17:48490000-48500000	chr17:48190000-48200000	chr17:48490000-48500000	dynamic	Wnt OFF only	others	300000	18.1946
chr17	49430000	49440000	chr17	50090000	50100000	chr17:49430000-49440000_chr17:50090000-50100000	chr17:49430000-49440000	chr17:50090000-50100000	dynamic	Wnt OFF only	pe	660000	19.3321
chr17	49570000	49580000	chr17	50070000	50080000	chr17:49570000-49580000_chr17:50070000-50080000	chr17:49570000-49580000	chr17:50070000-50080000	dynamic	Wnt OFF only	pp	500000	18.9316
chr17	49840000	49850000	chr17	50130000	50140000	chr17:49840000-49850000_chr17:50130000-50140000	chr17:49840000-49850000	chr17:50130000-50140000	dynamic	Wnt OFF only	pp	290000	18.1457
chr17	49860000	49870000	chr17	50080000	50090000	chr17:49860000-49870000_chr17:50080000-50090000	chr17:49860000-49870000	chr17:50080000-50090000	dynamic	Wnt OFF only	pe	220000	17.7471
chr17	49890000	49900000	chr17	50080000	50090000	chr17:49890000-49900000_chr17:50080000-50090000	chr17:49890000-49900000	chr17:50080000-50090000	dynamic	Wnt OFF only	pe	190000	17.5356
chr17	50090000	50100000	chr17	50130000	50140000	chr17:50090000-50100000_chr17:50130000-50140000	chr17:50090000-50100000	chr17:50130000-50140000	dynamic	Wnt OFF only	pp	40000	15.2877
chr17	50090000	50100000	chr17	50850000	50860000	chr17:50090000-50100000_chr17:50850000-50860000	chr17:50090000-50100000	chr17:50850000-50860000	dynamic	Wnt OFF only	pe	760000	19.5356
chr17	59750000	59760000	chr17	59860000	59870000	chr17:59750000-59760000_chr17:59860000-59870000	chr17:59750000-59760000	chr17:59860000-59870000	dynamic	Wnt OFF only	others	110000	16.7471
chr17	64130000	64140000	chr17	64300000	64310000	chr17:64130000-64140000_chr17:64300000-64310000	chr17:64130000-64140000	chr17:64300000-64310000	dynamic	Wnt OFF only	pe	170000	17.3752
chr17	64140000	64150000	chr17	64490000	64500000	chr17:64140000-64150000_chr17:64490000-64500000	chr17:64140000-64150000	chr17:64490000-64500000	dynamic	Wnt OFF only	pp	350000	18.417
chr17	78080000	78090000	chr17	78130000	78140000	chr17:78080000-78090000_chr17:78130000-78140000	chr17:78080000-78090000	chr17:78130000-78140000	dynamic	Wnt OFF only	pp	50000	15.6096
chr17	78080000	78090000	chr17	78170000	78180000	chr17:78080000-78090000_chr17:78170000-78180000	chr17:78080000-78090000	chr17:78170000-78180000	dynamic	Wnt OFF only	pp	90000	16.4576
chr17	78140000	78150000	chr17	78160000	78170000	chr17:78140000-78150000_chr17:78160000-78170000	chr17:78140000-78150000	chr17:78160000-78170000	dynamic	Wnt OFF only	pp	20000	14.2877
chr17	78160000	78170000	chr17	78740000	78750000	chr17:78160000-78170000_chr17:78740000-78750000	chr17:78160000-78170000	chr17:78740000-78750000	dynamic	Wnt OFF only	pe	580000	19.1457
chr18	32280000	32290000	chr18	33210000	33220000	chr18:32280000-32290000_chr18:33210000-33220000	chr18:32280000-32290000	chr18:33210000-33220000	dynamic	Wnt OFF only	pe	930000	19.8269
chr18	32340000	32350000	chr18	33210000	33220000	chr18:32340000-32350000_chr18:33210000-33220000	chr18:32340000-32350000	chr18:33210000-33220000	dynamic	Wnt OFF only	others	870000	19.7307
chr19	19050000	19060000	chr19	19170000	19180000	chr19:19050000-19060000_chr19:19170000-19180000	chr19:19050000-19060000	chr19:19170000-19180000	dynamic	Wnt OFF only	pp	120000	16.8727
chr19	44670000	44680000	chr19	45400000	45410000	chr19:44670000-44680000_chr19:45400000-45410000	chr19:44670000-44680000	chr19:45400000-45410000	dynamic	Wnt OFF only	pp	730000	19.4775
chr19	44890000	44900000	chr19	45490000	45500000	chr19:44890000-44900000_chr19:45490000-45500000	chr19:44890000-44900000	chr19:45490000-45500000	dynamic	Wnt OFF only	pp	600000	19.1946
chr19	45420000	45430000	chr19	45630000	45640000	chr19:45420000-45430000_chr19:45630000-45640000	chr19:45420000-45430000	chr19:45630000-45640000	dynamic	Wnt OFF only	pp	210000	17.68
chr19	45440000	45450000	chr19	45690000	45700000	chr19:45440000-45450000_chr19:45690000-45700000	chr19:45440000-45450000	chr19:45690000-45700000	dynamic	Wnt OFF only	pp	250000	17.9316
chr19	45460000	45470000	chr19	45840000	45850000	chr19:45460000-45470000_chr19:45840000-45850000	chr19:45460000-45470000	chr19:45840000-45850000	dynamic	Wnt OFF only	pp	380000	18.5356
chr19	45460000	45470000	chr19	45900000	45910000	chr19:45460000-45470000_chr19:45900000-45910000	chr19:45460000-45470000	chr19:45900000-45910000	dynamic	Wnt OFF only	pp	440000	18.7471
chr19	45470000	45480000	chr19	45640000	45650000	chr19:45470000-45480000_chr19:45640000-45650000	chr19:45470000-45480000	chr19:45640000-45650000	dynamic	Wnt OFF only	pp	170000	17.3752
chr19	45500000	45510000	chr19	45710000	45720000	chr19:45500000-45510000_chr19:45710000-45720000	chr19:45500000-45510000	chr19:45710000-45720000	dynamic	Wnt OFF only	pp	210000	17.68
chr19	47790000	47800000	chr19	48360000	48370000	chr19:47790000-47800000_chr19:48360000-48370000	chr19:47790000-47800000	chr19:48360000-48370000	dynamic	Wnt OFF only	pe	570000	19.1206
chr19	47790000	47800000	chr19	48830000	48840000	chr19:47790000-47800000_chr19:48830000-48840000	chr19:47790000-47800000	chr19:48830000-48840000	dynamic	Wnt OFF only	pe	1040000	19.9882
chr19	47960000	47970000	chr19	48350000	48360000	chr19:47960000-47970000_chr19:48350000-48360000	chr19:47960000-47970000	chr19:48350000-48360000	dynamic	Wnt OFF only	others	390000	18.5731
chr19	48350000	48360000	chr19	48490000	48500000	chr19:48350000-48360000_chr19:48490000-48500000	chr19:48350000-48360000	chr19:48490000-48500000	dynamic	Wnt OFF only	pe	140000	17.0951
chr19	48710000	48720000	chr19	48790000	48800000	chr19:48710000-48720000_chr19:48790000-48800000	chr19:48710000-48720000	chr19:48790000-48800000	dynamic	Wnt OFF only	pp	80000	16.2877
chr19	48780000	48790000	chr19	48990000	49000000	chr19:48780000-48790000_chr19:48990000-49000000	chr19:48780000-48790000	chr19:48990000-49000000	dynamic	Wnt OFF only	pe	210000	17.68
chr19	48810000	48820000	chr19	49890000	49900000	chr19:48810000-48820000_chr19:49890000-49900000	chr19:48810000-48820000	chr19:49890000-49900000	dynamic	Wnt OFF only	pp	1080000	20.0426
chr2	84920000	84930000	chr2	85560000	85570000	chr2:84920000-84930000_chr2:85560000-85570000	chr2:84920000-84930000	chr2:85560000-85570000	dynamic	Wnt OFF only	pe	640000	19.2877
chr2	85130000	85140000	chr2	85550000	85560000	chr2:85130000-85140000_chr2:85550000-85560000	chr2:85130000-85140000	chr2:85550000-85560000	dynamic	Wnt OFF only	pe	420000	18.68
chr2	103160000	103170000	chr2	105230000	105240000	chr2:103160000-103170000_chr2:105230000-105240000	chr2:103160000-103170000	chr2:105230000-105240000	dynamic	Wnt OFF only	pe	2070000	20.9812
chr2	176550000	176560000	chr2	177140000	177150000	chr2:176550000-176560000_chr2:177140000-177150000	chr2:176550000-176560000	chr2:177140000-177150000	dynamic	Wnt OFF only	pe	590000	19.1704
chr2	177050000	177060000	chr2	177160000	177170000	chr2:177050000-177060000_chr2:177160000-177170000	chr2:177050000-177060000	chr2:177160000-177170000	dynamic	Wnt OFF only	pp	110000	16.7471
chr2	177160000	177170000	chr2	177720000	177730000	chr2:177160000-177170000_chr2:177720000-177730000	chr2:177160000-177170000	chr2:177720000-177730000	dynamic	Wnt OFF only	pe	560000	19.0951
chr2	230640000	230650000	chr2	230920000	230930000	chr2:230640000-230650000_chr2:230920000-230930000	chr2:230640000-230650000	chr2:230920000-230930000	dynamic	Wnt OFF only	pe	280000	18.0951
chr2	230910000	230920000	chr2	231410000	231420000	chr2:230910000-230920000_chr2:231410000-231420000	chr2:230910000-230920000	chr2:231410000-231420000	dynamic	Wnt OFF only	others	500000	18.9316
chr2	230920000	230930000	chr2	230980000	230990000	chr2:230920000-230930000_chr2:230980000-230990000	chr2:230920000-230930000	chr2:230980000-230990000	dynamic	Wnt OFF only	pp	60000	15.8727
chr20	50990000	51000000	chr20	51220000	51230000	chr20:50990000-51000000_chr20:51220000-51230000	chr20:50990000-51000000	chr20:51220000-51230000	dynamic	Wnt OFF only	ee	230000	17.8113
chr21	26850000	26860000	chr21	27700000	27710000	chr21:26850000-26860000_chr21:27700000-27710000	chr21:26850000-26860000	chr21:27700000-27710000	dynamic	Wnt OFF only	ee	850000	19.6971
chr22	17740000	17750000	chr22	18070000	18080000	chr22:17740000-17750000_chr22:18070000-18080000	chr22:17740000-17750000	chr22:18070000-18080000	dynamic	Wnt OFF only	pp	330000	18.3321
chr22	21860000	21870000	chr22	21930000	21940000	chr22:21860000-21870000_chr22:21930000-21940000	chr22:21860000-21870000	chr22:21930000-21940000	dynamic	Wnt OFF only	pp	70000	16.0951
chr4	152500000	152510000	chr4	152530000	152540000	chr4:152500000-152510000_chr4:152530000-152540000	chr4:152500000-152510000	chr4:152530000-152540000	dynamic	Wnt OFF only	pe	30000	14.8727
chr4	152500000	152510000	chr4	152770000	152780000	chr4:152500000-152510000_chr4:152770000-152780000	chr4:152500000-152510000	chr4:152770000-152780000	dynamic	Wnt OFF only	pe	270000	18.0426
chr5	39540000	39550000	chr5	39940000	39950000	chr5:39540000-39550000_chr5:39940000-39950000	chr5:39540000-39550000	chr5:39940000-39950000	dynamic	Wnt OFF only	others	400000	18.6096
chr5	135200000	135210000	chr5	135420000	135430000	chr5:135200000-135210000_chr5:135420000-135430000	chr5:135200000-135210000	chr5:135420000-135430000	dynamic	Wnt OFF only	others	220000	17.7471
chr5	145680000	145690000	chr5	145710000	145720000	chr5:145680000-145690000_chr5:145710000-145720000	chr5:145680000-145690000	chr5:145710000-145720000	dynamic	Wnt OFF only	others	30000	14.8727
chr5	174320000	174330000	chr5	174410000	174420000	chr5:174320000-174330000_chr5:174410000-174420000	chr5:174320000-174330000	chr5:174410000-174420000	dynamic	Wnt OFF only	others	90000	16.4576
chr5	174400000	174410000	chr5	174790000	174800000	chr5:174400000-174410000_chr5:174790000-174800000	chr5:174400000-174410000	chr5:174790000-174800000	dynamic	Wnt OFF only	others	390000	18.5731
chr5	174410000	174420000	chr5	174790000	174800000	chr5:174410000-174420000_chr5:174790000-174800000	chr5:174410000-174420000	chr5:174790000-174800000	dynamic	Wnt OFF only	others	380000	18.5356
chr5	174520000	174530000	chr5	174720000	174730000	chr5:174520000-174530000_chr5:174720000-174730000	chr5:174520000-174530000	chr5:174720000-174730000	dynamic	Wnt OFF only	pp	200000	17.6096
chr5	174520000	174530000	chr5	174730000	174740000	chr5:174520000-174530000_chr5:174730000-174740000	chr5:174520000-174530000	chr5:174730000-174740000	dynamic	Wnt OFF only	pe	210000	17.68
chr5	174720000	174730000	chr5	174790000	174800000	chr5:174720000-174730000_chr5:174790000-174800000	chr5:174720000-174730000	chr5:174790000-174800000	dynamic	Wnt OFF only	pe	70000	16.0951
chr6	3750000	3760000	chr6	3990000	4000000	chr6:3750000-3760000_chr6:3990000-4000000	chr6:3750000-3760000	chr6:3990000-4000000	dynamic	Wnt OFF only	pe	240000	17.8727
chr6	3970000	3980000	chr6	3990000	4000000	chr6:3970000-3980000_chr6:3990000-4000000	chr6:3970000-3980000	chr6:3990000-4000000	dynamic	Wnt OFF only	ee	20000	14.2877
chr6	125790000	125800000	chr6	125980000	125990000	chr6:125790000-125800000_chr6:125980000-125990000	chr6:125790000-125800000	chr6:125980000-125990000	dynamic	Wnt OFF only	pp	190000	17.5356
chr7	28380000	28390000	chr7	28400000	28410000	chr7:28380000-28390000_chr7:28400000-28410000	chr7:28380000-28390000	chr7:28400000-28410000	dynamic	Wnt OFF only	pe	20000	14.2877
chr7	28380000	28390000	chr7	29100000	29110000	chr7:28380000-28390000_chr7:29100000-29110000	chr7:28380000-28390000	chr7:29100000-29110000	dynamic	Wnt OFF only	others	720000	19.4576
chr7	139640000	139650000	chr7	140470000	140480000	chr7:139640000-139650000_chr7:140470000-140480000	chr7:139640000-139650000	chr7:140470000-140480000	dynamic	Wnt OFF only	pe	830000	19.6628
chr7	140470000	140480000	chr7	140500000	140510000	chr7:140470000-140480000_chr7:140500000-140510000	chr7:140470000-140480000	chr7:140500000-140510000	dynamic	Wnt OFF only	pe	30000	14.8727
chrX	13740000	13750000	chrX	14030000	14040000	chrX:13740000-13750000_chrX:14030000-14040000	chrX:13740000-13750000	chrX:14030000-14040000	dynamic	Wnt OFF only	pp	290000	18.1457
chrX	118450000	118460000	chrX	118600000	118610000	chrX:118450000-118460000_chrX:118600000-118610000	chrX:118450000-118460000	chrX:118600000-118610000	dynamic	Wnt OFF only	others	150000	17.1946
chrX	118600000	118610000	chrX	119190000	119200000	chrX:118600000-118610000_chrX:119190000-119200000	chrX:118600000-118610000	chrX:119190000-119200000	dynamic	Wnt OFF only	others	590000	19.1704
chr1	55200000	55210000	chr1	55270000	55280000	chr1:55200000-55210000_chr1:55270000-55280000	chr1:55200000-55210000	chr1:55270000-55280000	dynamic	Wnt ON only	others	70000	16.0951
chr1	55280000	55290000	chr1	56680000	56690000	chr1:55280000-55290000_chr1:56680000-56690000	chr1:55280000-55290000	chr1:56680000-56690000	dynamic	Wnt ON only	others	1400000	20.417
chr1	110330000	110340000	chr1	112700000	112710000	chr1:110330000-110340000_chr1:112700000-112710000	chr1:110330000-110340000	chr1:112700000-112710000	dynamic	Wnt ON only	pp	2370000	21.1765
chr1	112710000	112720000	chr1	112950000	112960000	chr1:112710000-112720000_chr1:112950000-112960000	chr1:112710000-112720000	chr1:112950000-112960000	dynamic	Wnt ON only	pp	240000	17.8727
chr1	115800000	115810000	chr1	117530000	117540000	chr1:115800000-115810000_chr1:117530000-117540000	chr1:115800000-115810000	chr1:117530000-117540000	dynamic	Wnt ON only	ee	1730000	20.7223
chr1	117510000	117520000	chr1	117890000	117900000	chr1:117510000-117520000_chr1:117890000-117900000	chr1:117510000-117520000	chr1:117890000-117900000	dynamic	Wnt ON only	pe	380000	18.5356
chr1	169930000	169940000	chr1	170010000	170020000	chr1:169930000-169940000_chr1:170010000-170020000	chr1:169930000-169940000	chr1:170010000-170020000	dynamic	Wnt ON only	others	80000	16.2877
chr1	203340000	203350000	chr1	203700000	203710000	chr1:203340000-203350000_chr1:203700000-203710000	chr1:203340000-203350000	chr1:203700000-203710000	dynamic	Wnt ON only	pe	360000	18.4576
chr10	15710000	15720000	chr10	15740000	15750000	chr10:15710000-15720000_chr10:15740000-15750000	chr10:15710000-15720000	chr10:15740000-15750000	dynamic	Wnt ON only	pe	30000	14.8727
chr10	15720000	15730000	chr10	15740000	15750000	chr10:15720000-15730000_chr10:15740000-15750000	chr10:15720000-15730000	chr10:15740000-15750000	dynamic	Wnt ON only	pe	20000	14.2877
chr10	33320000	33330000	chr10	33480000	33490000	chr10:33320000-33330000_chr10:33480000-33490000	chr10:33320000-33330000	chr10:33480000-33490000	dynamic	Wnt ON only	others	160000	17.2877
chr10	33330000	33340000	chr10	33500000	33510000	chr10:33330000-33340000_chr10:33500000-33510000	chr10:33330000-33340000	chr10:33500000-33510000	dynamic	Wnt ON only	pe	170000	17.3752
chr10	52010000	52020000	chr10	52210000	52220000	chr10:52010000-52020000_chr10:52210000-52220000	chr10:52010000-52020000	chr10:52210000-52220000	dynamic	Wnt ON only	others	200000	17.6096
chr10	52220000	52230000	chr10	52300000	52310000	chr10:52220000-52230000_chr10:52300000-52310000	chr10:52220000-52230000	chr10:52300000-52310000	dynamic	Wnt ON only	others	80000	16.2877
chr10	75110000	75120000	chr10	75490000	75500000	chr10:75110000-75120000_chr10:75490000-75500000	chr10:75110000-75120000	chr10:75490000-75500000	dynamic	Wnt ON only	pe	380000	18.5356
chr10	75350000	75360000	chr10	75500000	75510000	chr10:75350000-75360000_chr10:75500000-75510000	chr10:75350000-75360000	chr10:75500000-75510000	dynamic	Wnt ON only	others	150000	17.1946
chr11	62390000	62400000	chr11	62540000	62550000	chr11:62390000-62400000_chr11:62540000-62550000	chr11:62390000-62400000	chr11:62540000-62550000	dynamic	Wnt ON only	pp	150000	17.1946
chr11	62490000	62500000	chr11	62560000	62570000	chr11:62490000-62500000_chr11:62560000-62570000	chr11:62490000-62500000	chr11:62560000-62570000	dynamic	Wnt ON only	pe	70000	16.0951
chr11	62540000	62550000	chr11	62690000	62700000	chr11:62540000-62550000_chr11:62690000-62700000	chr11:62540000-62550000	chr11:62690000-62700000	dynamic	Wnt ON only	pp	150000	17.1946
chr11	128880000	128890000	chr11	128990000	129000000	chr11:128880000-128890000_chr11:128990000-129000000	chr11:128880000-128890000	chr11:128990000-129000000	dynamic	Wnt ON only	pp	110000	16.7471
chr12	54180000	54190000	chr12	54390000	54400000	chr12:54180000-54190000_chr12:54390000-54400000	chr12:54180000-54190000	chr12:54390000-54400000	dynamic	Wnt ON only	pp	210000	17.68
chr12	54220000	54230000	chr12	54330000	54340000	chr12:54220000-54230000_chr12:54330000-54340000	chr12:54220000-54230000	chr12:54330000-54340000	dynamic	Wnt ON only	pp	110000	16.7471
chr12	57000000	57010000	chr12	57070000	57080000	chr12:57000000-57010000_chr12:57070000-57080000	chr12:57000000-57010000	chr12:57070000-57080000	dynamic	Wnt ON only	pp	70000	16.0951
chr12	57060000	57070000	chr12	57110000	57120000	chr12:57060000-57070000_chr12:57110000-57120000	chr12:57060000-57070000	chr12:57110000-57120000	dynamic	Wnt ON only	pe	50000	15.6096
chr12	57060000	57070000	chr12	57170000	57180000	chr12:57060000-57070000_chr12:57170000-57180000	chr12:57060000-57070000	chr12:57170000-57180000	dynamic	Wnt ON only	others	110000	16.7471
chr12	91350000	91360000	chr12	92650000	92660000	chr12:91350000-91360000_chr12:92650000-92660000	chr12:91350000-91360000	chr12:92650000-92660000	dynamic	Wnt ON only	pe	1300000	20.3101
chr14	68240000	68250000	chr14	68710000	68720000	chr14:68240000-68250000_chr14:68710000-68720000	chr14:68240000-68250000	chr14:68710000-68720000	dynamic	Wnt ON only	others	470000	18.8423
chr17	40070000	40080000	chr17	41730000	41740000	chr17:40070000-40080000_chr17:41730000-41740000	chr17:40070000-40080000	chr17:41730000-41740000	dynamic	Wnt ON only	pp	1660000	20.6628
chr17	41730000	41740000	chr17	41810000	41820000	chr17:41730000-41740000_chr17:41810000-41820000	chr17:41730000-41740000	chr17:41810000-41820000	dynamic	Wnt ON only	pp	80000	16.2877
chr17	48020000	48030000	chr17	48190000	48200000	chr17:48020000-48030000_chr17:48190000-48200000	chr17:48020000-48030000	chr17:48190000-48200000	dynamic	Wnt ON only	pe	170000	17.3752
chr17	48180000	48190000	chr17	48590000	48600000	chr17:48180000-48190000_chr17:48590000-48600000	chr17:48180000-48190000	chr17:48590000-48600000	dynamic	Wnt ON only	pp	410000	18.6453
chr17	48190000	48200000	chr17	48340000	48350000	chr17:48190000-48200000_chr17:48340000-48350000	chr17:48190000-48200000	chr17:48340000-48350000	dynamic	Wnt ON only	pe	150000	17.1946
chr17	50110000	50120000	chr17	50290000	50300000	chr17:50110000-50120000_chr17:50290000-50300000	chr17:50110000-50120000	chr17:50290000-50300000	dynamic	Wnt ON only	pe	180000	17.4576
chr17	50110000	50120000	chr17	50700000	50710000	chr17:50110000-50120000_chr17:50700000-50710000	chr17:50110000-50120000	chr17:50700000-50710000	dynamic	Wnt ON only	pp	590000	19.1704
chr17	59740000	59750000	chr17	59780000	59790000	chr17:59740000-59750000_chr17:59780000-59790000	chr17:59740000-59750000	chr17:59780000-59790000	dynamic	Wnt ON only	others	40000	15.2877
chr17	63850000	63860000	chr17	64110000	64120000	chr17:63850000-63860000_chr17:64110000-64120000	chr17:63850000-63860000	chr17:64110000-64120000	dynamic	Wnt ON only	pe	260000	17.9882
chr17	63910000	63920000	chr17	64130000	64140000	chr17:63910000-63920000_chr17:64130000-64140000	chr17:63910000-63920000	chr17:64130000-64140000	dynamic	Wnt ON only	pp	220000	17.7471
chr17	64140000	64150000	chr17	64410000	64420000	chr17:64140000-64150000_chr17:64410000-64420000	chr17:64140000-64150000	chr17:64410000-64420000	dynamic	Wnt ON only	pp	270000	18.0426
chr17	75400000	75410000	chr17	78180000	78190000	chr17:75400000-75410000_chr17:78180000-78190000	chr17:75400000-75410000	chr17:78180000-78190000	dynamic	Wnt ON only	pp	2780000	21.4067
chr18	33200000	33210000	chr18	33230000	33240000	chr18:33200000-33210000_chr18:33230000-33240000	chr18:33200000-33210000	chr18:33230000-33240000	dynamic	Wnt ON only	others	30000	14.8727
chr19	19050000	19060000	chr19	19130000	19140000	chr19:19050000-19060000_chr19:19130000-19140000	chr19:19050000-19060000	chr19:19130000-19140000	dynamic	Wnt ON only	pp	80000	16.2877
chr19	19060000	19070000	chr19	19110000	19120000	chr19:19060000-19070000_chr19:19110000-19120000	chr19:19060000-19070000	chr19:19110000-19120000	dynamic	Wnt ON only	pp	50000	15.6096
chr19	19060000	19070000	chr19	19130000	19140000	chr19:19060000-19070000_chr19:19130000-19140000	chr19:19060000-19070000	chr19:19130000-19140000	dynamic	Wnt ON only	pp	70000	16.0951
chr19	45430000	45440000	chr19	45480000	45490000	chr19:45430000-45440000_chr19:45480000-45490000	chr19:45430000-45440000	chr19:45480000-45490000	dynamic	Wnt ON only	pp	50000	15.6096
chr19	45430000	45440000	chr19	46740000	46750000	chr19:45430000-45440000_chr19:46740000-46750000	chr19:45430000-45440000	chr19:46740000-46750000	dynamic	Wnt ON only	pp	1310000	20.3211
chr19	45450000	45460000	chr19	45480000	45490000	chr19:45450000-45460000_chr19:45480000-45490000	chr19:45450000-45460000	chr19:45480000-45490000	dynamic	Wnt ON only	pp	30000	14.8727
chr19	45450000	45460000	chr19	45500000	45510000	chr19:45450000-45460000_chr19:45500000-45510000	chr19:45450000-45460000	chr19:45500000-45510000	dynamic	Wnt ON only	pp	50000	15.6096
chr19	45470000	45480000	chr19	45490000	45500000	chr19:45470000-45480000_chr19:45490000-45500000	chr19:45470000-45480000	chr19:45490000-45500000	dynamic	Wnt ON only	pp	20000	14.2877
chr19	45520000	45530000	chr19	45550000	45560000	chr19:45520000-45530000_chr19:45550000-45560000	chr19:45520000-45530000	chr19:45550000-45560000	dynamic	Wnt ON only	pe	30000	14.8727
chr19	48330000	48340000	chr19	48790000	48800000	chr19:48330000-48340000_chr19:48790000-48800000	chr19:48330000-48340000	chr19:48790000-48800000	dynamic	Wnt ON only	pp	460000	18.8113
chr19	48480000	48490000	chr19	48840000	48850000	chr19:48480000-48490000_chr19:48840000-48850000	chr19:48480000-48490000	chr19:48840000-48850000	dynamic	Wnt ON only	pp	360000	18.4576
chr19	48640000	48650000	chr19	48840000	48850000	chr19:48640000-48650000_chr19:48840000-48850000	chr19:48640000-48650000	chr19:48840000-48850000	dynamic	Wnt ON only	pp	200000	17.6096
chr2	38530000	38540000	chr2	38550000	38560000	chr2:38530000-38540000_chr2:38550000-38560000	chr2:38530000-38540000	chr2:38550000-38560000	dynamic	Wnt ON only	ee	20000	14.2877
chr2	85530000	85540000	chr2	85550000	85560000	chr2:85530000-85540000_chr2:85550000-85560000	chr2:85530000-85540000	chr2:85550000-85560000	dynamic	Wnt ON only	pp	20000	14.2877
chr2	85550000	85560000	chr2	85570000	85580000	chr2:85550000-85560000_chr2:85570000-85580000	chr2:85550000-85560000	chr2:85570000-85580000	dynamic	Wnt ON only	pp	20000	14.2877
chr2	102970000	102980000	chr2	103160000	103170000	chr2:102970000-102980000_chr2:103160000-103170000	chr2:102970000-102980000	chr2:103160000-103170000	dynamic	Wnt ON only	others	190000	17.5356
chr2	230900000	230910000	chr2	231450000	231460000	chr2:230900000-230910000_chr2:231450000-231460000	chr2:230900000-230910000	chr2:231450000-231460000	dynamic	Wnt ON only	pe	550000	19.0691
chr21	26810000	26820000	chr21	26840000	26850000	chr21:26810000-26820000_chr21:26840000-26850000	chr21:26810000-26820000	chr21:26840000-26850000	dynamic	Wnt ON only	pe	30000	14.8727
chr22	21710000	21720000	chr22	21930000	21940000	chr22:21710000-21720000_chr22:21930000-21940000	chr22:21710000-21720000	chr22:21930000-21940000	dynamic	Wnt ON only	pp	220000	17.7471
chr4	152440000	152450000	chr4	152500000	152510000	chr4:152440000-152450000_chr4:152500000-152510000	chr4:152440000-152450000	chr4:152500000-152510000	dynamic	Wnt ON only	others	60000	15.8727
chr5	39940000	39950000	chr5	42050000	42060000	chr5:39940000-39950000_chr5:42050000-42060000	chr5:39940000-39950000	chr5:42050000-42060000	dynamic	Wnt ON only	others	2110000	21.0088
chr5	135420000	135430000	chr5	135460000	135470000	chr5:135420000-135430000_chr5:135460000-135470000	chr5:135420000-135430000	chr5:135460000-135470000	dynamic	Wnt ON only	ee	40000	15.2877
chr5	145460000	145470000	chr5	145680000	145690000	chr5:145460000-145470000_chr5:145680000-145690000	chr5:145460000-145470000	chr5:145680000-145690000	dynamic	Wnt ON only	others	220000	17.7471
chr5	145680000	145690000	chr5	145820000	145830000	chr5:145680000-145690000_chr5:145820000-145830000	chr5:145680000-145690000	chr5:145820000-145830000	dynamic	Wnt ON only	others	140000	17.0951
chr5	145690000	145700000	chr5	146040000	146050000	chr5:145690000-145700000_chr5:146040000-146050000	chr5:145690000-145700000	chr5:146040000-146050000	dynamic	Wnt ON only	pe	350000	18.417
chr5	174410000	174420000	chr5	174730000	174740000	chr5:174410000-174420000_chr5:174730000-174740000	chr5:174410000-174420000	chr5:174730000-174740000	dynamic	Wnt ON only	others	320000	18.2877
chr6	4000000	4010000	chr6	4150000	4160000	chr6:4000000-4010000_chr6:4150000-4160000	chr6:4000000-4010000	chr6:4150000-4160000	dynamic	Wnt ON only	others	150000	17.1946
chr6	125790000	125800000	chr6	125880000	125890000	chr6:125790000-125800000_chr6:125880000-125890000	chr6:125790000-125800000	chr6:125880000-125890000	dynamic	Wnt ON only	pe	90000	16.4576
chr7	28380000	28390000	chr7	28620000	28630000	chr7:28380000-28390000_chr7:28620000-28630000	chr7:28380000-28390000	chr7:28620000-28630000	dynamic	Wnt ON only	others	240000	17.8727
chr9	131740000	131750000	chr9	132250000	132260000	chr9:131740000-131750000_chr9:132250000-132260000	chr9:131740000-131750000	chr9:132250000-132260000	dynamic	Wnt ON only	pe	510000	18.9601
chrX	13640000	13650000	chrX	14020000	14030000	chrX:13640000-13650000_chrX:14020000-14030000	chrX:13640000-13650000	chrX:14020000-14030000	dynamic	Wnt ON only	pe	380000	18.5356
chrX	118490000	118500000	chrX	118600000	118610000	chrX:118490000-118500000_chrX:118600000-118610000	chrX:118490000-118500000	chrX:118600000-118610000	dynamic	Wnt ON only	pe	110000	16.7471
chrX	118580000	118590000	chrX	119000000	119010000	chrX:118580000-118590000_chrX:119000000-119010000	chrX:118580000-118590000	chrX:119000000-119010000	dynamic	Wnt ON only	others	420000	18.68
chrX	118600000	118610000	chrX	118830000	118840000	chrX:118600000-118610000_chrX:118830000-118840000	chrX:118600000-118610000	chrX:118830000-118840000	dynamic	Wnt ON only	pe	230000	17.8113
chr1	112705000	112715000	chr1	112810000	112820000	chr1:112705000-112715000_chr1:112810000-112820000	chr1:112705000-112715000	chr1:112810000-112820000	dynamic	shared	pe	105000	16.68
chr1	117520000	117530000	chr1	117755000	117765000	chr1:117520000-117530000_chr1:117755000-117765000	chr1:117520000-117530000	chr1:117755000-117765000	dynamic	shared	others	235000	17.8423
chr1	203260000	203270000	chr1	203345000	203355000	chr1:203260000-203270000_chr1:203345000-203355000	chr1:203260000-203270000	chr1:203345000-203355000	dynamic	shared	pp	85000	16.3752
chr1	203265000	203275000	chr1	203340000	203350000	chr1:203265000-203275000_chr1:203340000-203350000	chr1:203265000-203275000	chr1:203340000-203350000	dynamic	shared	pp	75000	16.1946
chr1	212460000	212470000	chr1	212590000	212600000	chr1:212460000-212470000_chr1:212590000-212600000	chr1:212460000-212470000	chr1:212590000-212600000	dynamic	shared	pe	130000	16.9882
chr1	212460000	212470000	chr1	212595000	212605000	chr1:212460000-212470000_chr1:212595000-212605000	chr1:212460000-212470000	chr1:212595000-212605000	dynamic	shared	pe	135000	17.0426
chr1	228460000	228470000	chr1	228510000	228520000	chr1:228460000-228470000_chr1:228510000-228520000	chr1:228460000-228470000	chr1:228510000-228520000	dynamic	shared	ee	50000	15.6096
chr1	228470000	228480000	chr1	228505000	228515000	chr1:228470000-228480000_chr1:228505000-228515000	chr1:228470000-228480000	chr1:228505000-228515000	dynamic	shared	ee	35000	15.0951
chr1	228475000	228485000	chr1	228510000	228520000	chr1:228475000-228485000_chr1:228510000-228520000	chr1:228475000-228485000	chr1:228510000-228520000	dynamic	shared	ee	35000	15.0951
chr1	228475000	228485000	chr1	228500000	228510000	chr1:228475000-228485000_chr1:228500000-228510000	chr1:228475000-228485000	chr1:228500000-228510000	dynamic	shared	ee	25000	14.6096
chr1	228480000	228490000	chr1	228505000	228515000	chr1:228480000-228490000_chr1:228505000-228515000	chr1:228480000-228490000	chr1:228505000-228515000	dynamic	shared	ee	25000	14.6096
chr1	88680000	88690000	chr1	88985000	88995000	chr1:88680000-88690000_chr1:88985000-88995000	chr1:88680000-88690000	chr1:88985000-88995000	dynamic	shared	pp	305000	18.2184
chr10	103680000	103690000	chr10	103850000	103860000	chr10:103680000-103690000_chr10:103850000-103860000	chr10:103680000-103690000	chr10:103850000-103860000	dynamic	shared	pp	170000	17.3752
chr10	26330000	26340000	chr10	26550000	26560000	chr10:26330000-26340000_chr10:26550000-26560000	chr10:26330000-26340000	chr10:26550000-26560000	dynamic	shared	pe	220000	17.7471
chr10	50990000	51000000	chr10	52210000	52220000	chr10:50990000-5.1e+07_chr10:52210000-52220000	chr10:50990000-5.1e+07	chr10:52210000-52220000	dynamic	shared	pe	1220000	20.2184
chr10	75500000	75510000	chr10	76030000	76040000	chr10:75500000-75510000_chr10:76030000-76040000	chr10:75500000-75510000	chr10:76030000-76040000	dynamic	shared	others	530000	19.0156
chr10	76035000	76045000	chr10	76090000	76100000	chr10:76035000-76045000_chr10:76090000-76100000	chr10:76035000-76045000	chr10:76090000-76100000	dynamic	shared	others	55000	15.7471
chr10	76040000	76050000	chr10	76090000	76100000	chr10:76040000-76050000_chr10:76090000-76100000	chr10:76040000-76050000	chr10:76090000-76100000	dynamic	shared	others	50000	15.6096
chr11	3840000	3850000	chr11	4070000	4080000	chr11:3840000-3850000_chr11:4070000-4080000	chr11:3840000-3850000	chr11:4070000-4080000	dynamic	shared	pp	230000	17.8113
chr11	61735000	61745000	chr11	61785000	61795000	chr11:61735000-61745000_chr11:61785000-61795000	chr11:61735000-61745000	chr11:61785000-61795000	dynamic	shared	pe	50000	15.6096
chr11	61745000	61755000	chr11	61780000	61790000	chr11:61745000-61755000_chr11:61780000-61790000	chr11:61745000-61755000	chr11:61780000-61790000	dynamic	shared	pp	35000	15.0951
chr11	61780000	61790000	chr11	61880000	61890000	chr11:61780000-61790000_chr11:61880000-61890000	chr11:61780000-61790000	chr11:61880000-61890000	dynamic	shared	pp	100000	16.6096
chr11	61785000	61795000	chr11	61880000	61890000	chr11:61785000-61795000_chr11:61880000-61890000	chr11:61785000-61795000	chr11:61880000-61890000	dynamic	shared	pp	95000	16.5356
chr11	62420000	62430000	chr11	62540000	62550000	chr11:62420000-62430000_chr11:62540000-62550000	chr11:62420000-62430000	chr11:62540000-62550000	dynamic	shared	pp	120000	16.8727
chr11	62420000	62430000	chr11	62550000	62560000	chr11:62420000-62430000_chr11:62550000-62560000	chr11:62420000-62430000	chr11:62550000-62560000	dynamic	shared	pp	130000	16.9882
chr11	62900000	62910000	chr11	63010000	63020000	chr11:62900000-62910000_chr11:63010000-63020000	chr11:62900000-62910000	chr11:63010000-63020000	dynamic	shared	pp	110000	16.7471
chr11	62900000	62910000	chr11	63015000	63025000	chr11:62900000-62910000_chr11:63015000-63025000	chr11:62900000-62910000	chr11:63015000-63025000	dynamic	shared	pp	115000	16.8113
chr11	62900000	62910000	chr11	63020000	63030000	chr11:62900000-62910000_chr11:63020000-63030000	chr11:62900000-62910000	chr11:63020000-63030000	dynamic	shared	pe	120000	16.8727
chr12	54215000	54225000	chr12	54375000	54385000	chr12:54215000-54225000_chr12:54375000-54385000	chr12:54215000-54225000	chr12:54375000-54385000	dynamic	shared	pe	160000	17.2877
chr12	54250000	54260000	chr12	54340000	54350000	chr12:54250000-54260000_chr12:54340000-54350000	chr12:54250000-54260000	chr12:54340000-54350000	dynamic	shared	pp	90000	16.4576
chr12	54255000	54265000	chr12	54330000	54340000	chr12:54255000-54265000_chr12:54330000-54340000	chr12:54255000-54265000	chr12:54330000-54340000	dynamic	shared	pp	75000	16.1946
chr12	54260000	54270000	chr12	54325000	54335000	chr12:54260000-54270000_chr12:54325000-54335000	chr12:54260000-54270000	chr12:54325000-54335000	dynamic	shared	pp	65000	15.9882
chr12	54260000	54270000	chr12	54355000	54365000	chr12:54260000-54270000_chr12:54355000-54365000	chr12:54260000-54270000	chr12:54355000-54365000	dynamic	shared	pp	95000	16.5356
chr12	54270000	54280000	chr12	54360000	54370000	chr12:54270000-54280000_chr12:54360000-54370000	chr12:54270000-54280000	chr12:54360000-54370000	dynamic	shared	pp	90000	16.4576
chr12	54280000	54290000	chr12	54320000	54330000	chr12:54280000-54290000_chr12:54320000-54330000	chr12:54280000-54290000	chr12:54320000-54330000	dynamic	shared	pp	40000	15.2877
chr12	54290000	54300000	chr12	54325000	54335000	chr12:54290000-54300000_chr12:54325000-54335000	chr12:54290000-54300000	chr12:54325000-54335000	dynamic	shared	pp	35000	15.0951
chr12	54325000	54335000	chr12	54360000	54370000	chr12:54325000-54335000_chr12:54360000-54370000	chr12:54325000-54335000	chr12:54360000-54370000	dynamic	shared	pp	35000	15.0951
chr12	54330000	54340000	chr12	54360000	54370000	chr12:54330000-54340000_chr12:54360000-54370000	chr12:54330000-54340000	chr12:54360000-54370000	dynamic	shared	pp	30000	14.8727
chr12	54380000	54390000	chr12	54430000	54440000	chr12:54380000-54390000_chr12:54430000-54440000	chr12:54380000-54390000	chr12:54430000-54440000	dynamic	shared	pe	50000	15.6096
chr12	54395000	54405000	chr12	54430000	54440000	chr12:54395000-54405000_chr12:54430000-54440000	chr12:54395000-54405000	chr12:54430000-54440000	dynamic	shared	pe	35000	15.0951
chr12	92570000	92580000	chr12	92650000	92660000	chr12:92570000-92580000_chr12:92650000-92660000	chr12:92570000-92580000	chr12:92650000-92660000	dynamic	shared	ee	80000	16.2877
chr17	41730000	41740000	chr17	41870000	41880000	chr17:41730000-41740000_chr17:41870000-41880000	chr17:41730000-41740000	chr17:41870000-41880000	dynamic	shared	pp	140000	17.0951
chr17	48185000	48195000	chr17	48210000	48220000	chr17:48185000-48195000_chr17:48210000-48220000	chr17:48185000-48195000	chr17:48210000-48220000	dynamic	shared	pe	25000	14.6096
chr17	50020000	50030000	chr17	50080000	50090000	chr17:50020000-50030000_chr17:50080000-50090000	chr17:50020000-50030000	chr17:50080000-50090000	dynamic	shared	pe	60000	15.8727
chr17	50025000	50035000	chr17	50070000	50080000	chr17:50025000-50035000_chr17:50070000-50080000	chr17:50025000-50035000	chr17:50070000-50080000	dynamic	shared	pe	45000	15.4576
chr17	50025000	50035000	chr17	50075000	50085000	chr17:50025000-50035000_chr17:50075000-50085000	chr17:50025000-50035000	chr17:50075000-50085000	dynamic	shared	pe	50000	15.6096
chr17	50020000	50030000	chr17	50100000	50110000	chr17:50020000-50030000_chr17:50100000-50110000	chr17:50020000-50030000	chr17:50100000-50110000	dynamic	shared	pe	80000	16.2877
chr17	50070000	50080000	chr17	50100000	50110000	chr17:50070000-50080000_chr17:50100000-50110000	chr17:50070000-50080000	chr17:50100000-50110000	dynamic	shared	pp	30000	14.8727
chr17	50110000	50120000	chr17	50160000	50170000	chr17:50110000-50120000_chr17:50160000-50170000	chr17:50110000-50120000	chr17:50160000-50170000	dynamic	shared	pp	50000	15.6096
chr17	50120000	50130000	chr17	50160000	50170000	chr17:50120000-50130000_chr17:50160000-50170000	chr17:50120000-50130000	chr17:50160000-50170000	dynamic	shared	pp	40000	15.2877
chr17	64020000	64030000	chr17	64120000	64130000	chr17:64020000-64030000_chr17:64120000-64130000	chr17:64020000-64030000	chr17:64120000-64130000	dynamic	shared	pp	100000	16.6096
chr17	64020000	64030000	chr17	64130000	64140000	chr17:64020000-64030000_chr17:64130000-64140000	chr17:64020000-64030000	chr17:64130000-64140000	dynamic	shared	pp	110000	16.7471
chr17	78110000	78120000	chr17	78135000	78145000	chr17:78110000-78120000_chr17:78135000-78145000	chr17:78110000-78120000	chr17:78135000-78145000	dynamic	shared	pp	25000	14.6096
chr17	78110000	78120000	chr17	78140000	78150000	chr17:78110000-78120000_chr17:78140000-78150000	chr17:78110000-78120000	chr17:78140000-78150000	dynamic	shared	pp	30000	14.8727
chr17	78110000	78120000	chr17	78150000	78160000	chr17:78110000-78120000_chr17:78150000-78160000	chr17:78110000-78120000	chr17:78150000-78160000	dynamic	shared	pp	40000	15.2877
chr17	78110000	78120000	chr17	78170000	78180000	chr17:78110000-78120000_chr17:78170000-78180000	chr17:78110000-78120000	chr17:78170000-78180000	dynamic	shared	pp	60000	15.8727
chr19	45410000	45420000	chr19	45490000	45500000	chr19:45410000-45420000_chr19:45490000-45500000	chr19:45410000-45420000	chr19:45490000-45500000	dynamic	shared	pp	80000	16.2877
chr19	45430000	45440000	chr19	45450000	45460000	chr19:45430000-45440000_chr19:45450000-45460000	chr19:45430000-45440000	chr19:45450000-45460000	dynamic	shared	pp	20000	14.2877
chr19	45480000	45490000	chr19	45510000	45520000	chr19:45480000-45490000_chr19:45510000-45520000	chr19:45480000-45490000	chr19:45510000-45520000	dynamic	shared	pp	30000	14.8727
chr19	45485000	45495000	chr19	45510000	45520000	chr19:45485000-45495000_chr19:45510000-45520000	chr19:45485000-45495000	chr19:45510000-45520000	dynamic	shared	pp	25000	14.6096
chr19	48310000	48320000	chr19	48350000	48360000	chr19:48310000-48320000_chr19:48350000-48360000	chr19:48310000-48320000	chr19:48350000-48360000	dynamic	shared	pe	40000	15.2877
chr19	48635000	48645000	chr19	48790000	48800000	chr19:48635000-48645000_chr19:48790000-48800000	chr19:48635000-48645000	chr19:48790000-48800000	dynamic	shared	pp	155000	17.2419
chr19	48780000	48790000	chr19	48820000	48830000	chr19:48780000-48790000_chr19:48820000-48830000	chr19:48780000-48790000	chr19:48820000-48830000	dynamic	shared	others	40000	15.2877
chr19	48785000	48795000	chr19	48820000	48830000	chr19:48785000-48795000_chr19:48820000-48830000	chr19:48785000-48795000	chr19:48820000-48830000	dynamic	shared	others	35000	15.0951
chr19	48785000	48795000	chr19	48830000	48840000	chr19:48785000-48795000_chr19:48830000-48840000	chr19:48785000-48795000	chr19:48830000-48840000	dynamic	shared	pe	45000	15.4576
chr19	48785000	48795000	chr19	48835000	48845000	chr19:48785000-48795000_chr19:48835000-48845000	chr19:48785000-48795000	chr19:48835000-48845000	dynamic	shared	pe	50000	15.6096
chr19	48790000	48800000	chr19	48820000	48830000	chr19:48790000-48800000_chr19:48820000-48830000	chr19:48790000-48800000	chr19:48820000-48830000	dynamic	shared	pe	30000	14.8727
chr19	48790000	48800000	chr19	48830000	48840000	chr19:48790000-48800000_chr19:48830000-48840000	chr19:48790000-48800000	chr19:48830000-48840000	dynamic	shared	pp	40000	15.2877
chr19	48800000	48810000	chr19	48830000	48840000	chr19:48800000-48810000_chr19:48830000-48840000	chr19:48800000-48810000	chr19:48830000-48840000	dynamic	shared	pp	30000	14.8727
chr19	48830000	48840000	chr19	49130000	49140000	chr19:48830000-48840000_chr19:49130000-49140000	chr19:48830000-48840000	chr19:49130000-49140000	dynamic	shared	pp	300000	18.1946
chr2	177150000	177160000	chr2	177210000	177220000	chr2:177150000-177160000_chr2:177210000-177220000	chr2:177150000-177160000	chr2:177210000-177220000	dynamic	shared	pp	60000	15.8727
chr2	177160000	177170000	chr2	177210000	177220000	chr2:177160000-177170000_chr2:177210000-177220000	chr2:177160000-177170000	chr2:177210000-177220000	dynamic	shared	pp	50000	15.6096
chr2	177150000	177160000	chr2	177330000	177340000	chr2:177150000-177160000_chr2:177330000-177340000	chr2:177150000-177160000	chr2:177330000-177340000	dynamic	shared	pp	180000	17.4576
chr2	230840000	230850000	chr2	230905000	230915000	chr2:230840000-230850000_chr2:230905000-230915000	chr2:230840000-230850000	chr2:230905000-230915000	dynamic	shared	others	65000	15.9882
chr2	230840000	230850000	chr2	230910000	230920000	chr2:230840000-230850000_chr2:230910000-230920000	chr2:230840000-230850000	chr2:230910000-230920000	dynamic	shared	others	70000	16.0951
chr2	38550000	38560000	chr2	38590000	38600000	chr2:38550000-38560000_chr2:38590000-38600000	chr2:38550000-38560000	chr2:38590000-38600000	dynamic	shared	pe	40000	15.2877
chr2	85420000	85430000	chr2	85550000	85560000	chr2:85420000-85430000_chr2:85550000-85560000	chr2:85420000-85430000	chr2:85550000-85560000	dynamic	shared	pp	130000	16.9882
chr20	50980000	50990000	chr20	51305000	51315000	chr20:50980000-50990000_chr20:51305000-51315000	chr20:50980000-50990000	chr20:51305000-51315000	dynamic	shared	ee	325000	18.3101
chr20	50980000	50990000	chr20	51310000	51320000	chr20:50980000-50990000_chr20:51310000-51320000	chr20:50980000-50990000	chr20:51310000-51320000	dynamic	shared	ee	330000	18.3321
chr20	50980000	50990000	chr20	51590000	51600000	chr20:50980000-50990000_chr20:51590000-51600000	chr20:50980000-50990000	chr20:51590000-51600000	dynamic	shared	others	610000	19.2184
chr22	17740000	17750000	chr22	17770000	17780000	chr22:17740000-17750000_chr22:17770000-17780000	chr22:17740000-17750000	chr22:17770000-17780000	dynamic	shared	pp	30000	14.8727
chr5	174315000	174325000	chr5	174735000	174745000	chr5:174315000-174325000_chr5:174735000-174745000	chr5:174315000-174325000	chr5:174735000-174745000	dynamic	shared	ee	420000	18.68
chr5	174405000	174415000	chr5	174580000	174590000	chr5:174405000-174415000_chr5:174580000-174590000	chr5:174405000-174415000	chr5:174580000-174590000	dynamic	shared	others	175000	17.417
chr6	125750000	125760000	chr6	125780000	125790000	chr6:125750000-125760000_chr6:125780000-125790000	chr6:125750000-125760000	chr6:125780000-125790000	dynamic	shared	pp	30000	14.8727
chr6	125760000	125770000	chr6	125785000	125795000	chr6:125760000-125770000_chr6:125785000-125795000	chr6:125760000-125770000	chr6:125785000-125795000	dynamic	shared	pe	25000	14.6096
chr6	125790000	125800000	chr6	125950000	125960000	chr6:125790000-125800000_chr6:125950000-125960000	chr6:125790000-125800000	chr6:125950000-125960000	dynamic	shared	pp	160000	17.2877
chr7	140470000	140480000	chr7	140640000	140650000	chr7:140470000-140480000_chr7:140640000-140650000	chr7:140470000-140480000	chr7:140640000-140650000	dynamic	shared	pp	170000	17.3752
chr7	140470000	140480000	chr7	140645000	140655000	chr7:140470000-140480000_chr7:140645000-140655000	chr7:140470000-140480000	chr7:140645000-140655000	dynamic	shared	pe	175000	17.417
chr9	131540000	131550000	chr9	131745000	131755000	chr9:131540000-131550000_chr9:131745000-131755000	chr9:131540000-131550000	chr9:131745000-131755000	dynamic	shared	pe	205000	17.6453
chrX	118530000	118540000	chrX	118590000	118600000	chrX:118530000-118540000_chrX:118590000-118600000	chrX:118530000-118540000	chrX:118590000-118600000	dynamic	shared	others	60000	15.8727
chr1	244830000	244840000	chr1	245040000	245050000	chr1:244830000-244840000_chr1:245040000-245050000	chr1:244830000-244840000	chr1:245040000-245050000	stable	shared	pe	210000	17.68
chr10	118560000	118570000	chr10	118845000	118855000	chr10:118560000-118570000_chr10:118845000-118855000	chr10:118560000-118570000	chr10:118845000-118855000	stable	shared	others	285000	18.1206
chr18	32890000	32900000	chr18	32915000	32925000	chr18:32890000-32900000_chr18:32915000-32925000	chr18:32890000-32900000	chr18:32915000-32925000	stable	shared	others	25000	14.6096
chr18	32900000	32910000	chr18	32920000	32930000	chr18:32900000-32910000_chr18:32920000-32930000	chr18:32900000-32910000	chr18:32920000-32930000	stable	shared	others	20000	14.2877
chr18	32920000	32930000	chr18	33020000	33030000	chr18:32920000-32930000_chr18:33020000-33030000	chr18:32920000-32930000	chr18:33020000-33030000	stable	shared	others	100000	16.6096
chr2	111880000	111890000	chr2	112045000	112055000	chr2:111880000-111890000_chr2:112045000-112055000	chr2:111880000-111890000	chr2:112045000-112055000	stable	shared	pp	165000	17.3321
chr4	37450000	37460000	chr4	37560000	37570000	chr4:37450000-37460000_chr4:37560000-37570000	chr4:37450000-37460000	chr4:37560000-37570000	stable	shared	pe	110000	16.7471

## Sheet: S_Table4_Primers_sgRNAs
List of primer and sgRNA sequences used
Primer or sgRNA	Fwd Sequence 5’ – 3’	Rev Sequence 5’ – 3’
AXIN2 qPCR	CTGGCTTTGGTGAACTGTTG	AGTTGCTCACAGCCAAGACA
DKK1 qPCR	TCGGTTCTCAATTCCAACGC	CGGCTGGTAGTTGTCAATGG
NKD1 qPCR	TCTCGCCGGGATAGAAAACT	GATCGAGTGGGATTGGAGGT
GAPDH qPCR	GACAGTCAGCCGCATCTTCT	GCGCCCAATACGACCAAATC
ACTB qPCR	CATGTACGTTGCTATCCAGGC	CTCCTTAATGTCACGCACGAT
sgRNA AXIN2 RUW	TAATGCTTTGAAGTCCCTTC
sgRNA DKK1 RUW	TTAAAAGGGGTCACCCCTGC
sgRNA Scrambled	GTATTACTGATATTGGTGGG
AXIN2 RUW NGS Sequencing	CCACTCAGCAACATCAAGGT	AGAGTGTGAGAGGCCTGTAG
DKK1 RUW NGS Sequencing	GTCATCCCTTTGAAGACTCC	CTACTCTGATGGCTTAAAAGG
AXIN2 RUW Sanger Sequencing	ATAGCCAACAGTCACGCCTT	GGGGCCATCAGCATAGACTT
DKK1 RUW Sanger Sequencing	CTGAAGCAGAGGTGGTTAGGT	AGGCTTGGAGTTTAGGGATCA
