# Supplementary material for: Wnt signaling activation induces CTCF binding and loop formation at cis-regulatory elements of target genes
Source: Genome Res. 2025 Aug;35(8):1701–16. doi: 10.1101/gr.279684.124 (PMC12315713; doi:10.1101/gr.279684.124)
Supplement: Supplement 4 [file Supplemental_Table_5.xlsx]

## Sheet: Mapping-Loop-Summary
HiChIP (CTCF)
Mapping, Loop calling Summary
Sample	HiChIP for CTCF mark for HEK293T stimulated either by 10uM CHIR99021 (Wnt-ON) or 1nM LGK (PORCN inhibition, Wnt-OFF), per replicate (HiChIP_*1/2)
Number of Read Pairs	Total sequencing read pairs obtained
Number of total reads aligned (%)	Total aligned reads recorded byHiC-Pro
Valid_interaction_pairs	Interaction pairs identified by HiC-Pro
Merged replicate valid interaction	Merging pairs per sample processed by HiC-Pro
Total loops	Total number of significant loops called by FitHiChIP using parameter peak 2 peak (interaction type:1), cover bias regression model, binomial distribution based refined probability
sig loops FDR0.01	Total number of significant loops called by FitHiChIP using parameter peak 2 peak (interaction type:1), cover bias regression model, binomial distribution based refined probability,Benjamini-Hochberg adjusted p.value, merged nearby anchors +/-1 bin (10Kb)
sig anchors FDR0.01	Total number of significantanchor in loops called by FitHiChIP using parameter peak 2 peak (interaction type:1), cover bias regression model, binomial distribution based refined probability, Benjamini-Hochberg adjusted p.value, merged nearby anchors +/-1 bin (10Kb)
Type	Differential loop category upon loop overlap
Description	Note on loops
Sample	Number of Raw Read Pairs	Number of total reads aligned (%)	Valid interaction pairs				Merged_replicate	Merged replicate valid interaction	Total Loops	sig loops FDR 0.01	sig anchors FDR0.01			Type	Description	sig loops FDR 0.01	sig anchors FDR0.01
HiChIP_LGK1	614910558	94.0327	245317391				HiChIP_LGK	467366788	39926	9298	13615			Wnt OFF only	unique to LGK	7275	11334
HiChIP_LGK2	555348969	89.5216	222049397				HiChIP_Chir	467650408	35134	8457	12909			Wnt ON only	unique to Chir	6434	10501
HiChIP_Chir1	462437043	96.1591	198621181											shared	common to LGK and Chir	2023	3137
HiChIP_Chir2	654891005	97.0375	269029227

## Sheet: loop annotations Wnt OFF
Genomic Annotation (GA)
LGK_GA (Wnt OFF peak 2 peak loops)
seqnames1	anchor1 chromosome
start1	anchor1 start site
end1	anchor1 end site
anchor1	anchor1 regualtoiry feature as identified by Genomic Interactions package on hg38 genome in R
seqnames2	anchor2 chromosome
start2	anchor2 start site
end2	anchor2 end site
anchor2	anchor2 regualtoiry feature as identified by Genomic Interactions package on hg38 genome in R
loopID	name assigned to the loop, by joining seqnames1, start1, end1, seqnames2, start2, end2 in R, for anchor1 and anchor2
interaction.type	assigning loops as pp (promoter-promoter), when anchor1 and anchor2 are both promoter, pe (promoter-enhancer), when either anchor1 or anchor2 is promoter and the other corresponding anchor is distal, gene.body, terminator, ee (enhaancer-enhancer), when both anchor1 and anchor2 are distal, others, for the rest of the anchor1/2 combinations
FDR	FDR value for the loop identified by FitHiChIP using default parameter peak 2 peak (interaction type:1; convergent loops), and cover bias regression model
seqnames1	start1	end1	anchor1	seqnames2	start2	end2	anchor2	loopID	interaction.type	FDR
chr1	860000	870000	promoter	chr1	920000	930000	promoter	chr1:860000-870000_chr1:920000-930000	pp	3.17250231073624e-08
chr1	900000	910000	promoter	chr1	940000	950000	promoter	chr1:900000-910000_chr1:940000-950000	pp	4.11012031693396e-12
chr1	900000	910000	promoter	chr1	970000	980000	promoter	chr1:900000-910000_chr1:970000-980000	pp	0.00328888718052785
chr1	900000	910000	promoter	chr1	1010000	1020000	promoter	chr1:900000-910000_chr1:1010000-1020000	pp	1.78883909873648e-28
chr1	1660000	1670000	promoter	chr1	2410000	2420000	promoter	chr1:1660000-1670000_chr1:2410000-2420000	pp	0.00137151402394636
chr1	1910000	1920000	promoter	chr1	1960000	1970000	promoter	chr1:1910000-1920000_chr1:1960000-1970000	pp	0.00070991099370497
chr1	2100000	2110000	promoter	chr1	2170000	2180000	promoter	chr1:2100000-2110000_chr1:2170000-2180000	pp	1.12341972264892e-30
chr1	3390000	3400000	promoter	chr1	3420000	3430000	promoter	chr1:3390000-3400000_chr1:3420000-3430000	pp	0.00149476524611646
chr1	3450000	3460000	promoter	chr1	3560000	3570000	promoter	chr1:3450000-3460000_chr1:3560000-3570000	pp	3.45280355181115e-08
chr1	3650000	3660000	promoter	chr1	3690000	3700000	promoter	chr1:3650000-3660000_chr1:3690000-3700000	pp	3.00615181048464e-10
chr1	5910000	5920000	gene.body	chr1	5980000	5990000	promoter	chr1:5910000-5920000_chr1:5980000-5990000	pe	0.00659802837768557
chr1	5980000	5990000	promoter	chr1	6050000	6060000	gene.body	chr1:5980000-5990000_chr1:6050000-6060000	pe	0.000286940355801825
chr1	6190000	6200000	promoter	chr1	6340000	6350000	gene.body	chr1:6190000-6200000_chr1:6340000-6350000	pe	0.00019090066535837
chr1	6200000	6210000	promoter	chr1	6550000	6560000	promoter	chr1:6200000-6210000_chr1:6550000-6560000	pp	0.0018244344734829
chr1	6230000	6240000	promoter	chr1	6570000	6580000	promoter	chr1:6230000-6240000_chr1:6570000-6580000	pp	2.24192701978993e-05
chr1	6240000	6250000	promoter	chr1	6360000	6370000	promoter	chr1:6240000-6250000_chr1:6360000-6370000	pp	1.42565673597294e-14
chr1	6250000	6260000	promoter	chr1	6400000	6410000	distal	chr1:6250000-6260000_chr1:6400000-6410000	pe	0.000818193254834789
chr1	6340000	6350000	gene.body	chr1	6400000	6410000	distal	chr1:6340000-6350000_chr1:6400000-6410000	others	9.44431874050919e-16
chr1	6360000	6370000	promoter	chr1	6410000	6420000	promoter	chr1:6360000-6370000_chr1:6410000-6420000	pp	0.000105575655010841
chr1	6360000	6370000	promoter	chr1	6430000	6440000	promoter	chr1:6360000-6370000_chr1:6430000-6440000	pp	2.57804294809247e-25
chr1	6360000	6370000	promoter	chr1	6520000	6530000	promoter	chr1:6360000-6370000_chr1:6520000-6530000	pp	6.34119826724456e-08
chr1	6400000	6410000	distal	chr1	8710000	8720000	gene.body	chr1:6400000-6410000_chr1:8710000-8720000	others	1.78497368333514e-06
chr1	6430000	6440000	promoter	chr1	6470000	6480000	promoter	chr1:6430000-6440000_chr1:6470000-6480000	pp	1.08548486683751e-10
chr1	6720000	6730000	promoter	chr1	6780000	6790000	promoter	chr1:6720000-6730000_chr1:6780000-6790000	pp	1.1384215698092e-11
chr1	6890000	6900000	gene.body	chr1	7210000	7220000	gene.body	chr1:6890000-6900000_chr1:7210000-7220000	others	0.0011907374525779
chr1	7660000	7670000	promoter	chr1	7750000	7760000	promoter	chr1:7660000-7670000_chr1:7750000-7760000	pp	0.000677333909211346
chr1	7660000	7670000	promoter	chr1	7970000	7980000	terminator	chr1:7660000-7670000_chr1:7970000-7980000	pe	0.00391555626963803
chr1	7660000	7670000	promoter	chr1	7980000	7990000	promoter	chr1:7660000-7670000_chr1:7980000-7990000	pp	7.68672587765977e-10
chr1	7780000	7790000	promoter	chr1	8310000	8320000	promoter	chr1:7780000-7790000_chr1:8310000-8320000	pp	0.00151862769425476
chr1	8020000	8030000	promoter	chr1	9190000	9200000	promoter	chr1:8020000-8030000_chr1:9190000-9200000	pp	0.00177095013495719
chr1	8030000	8040000	gene.body	chr1	8340000	8350000	terminator	chr1:8030000-8040000_chr1:8340000-8350000	others	0.00175721149784418
chr1	8560000	8570000	gene.body	chr1	8870000	8880000	promoter	chr1:8560000-8570000_chr1:8870000-8880000	pe	0.000153390037340996
chr1	8670000	8680000	gene.body	chr1	8850000	8860000	promoter	chr1:8670000-8680000_chr1:8850000-8860000	pe	1.08727545098361e-12
chr1	8670000	8680000	gene.body	chr1	9140000	9150000	promoter	chr1:8670000-8680000_chr1:9140000-9150000	pe	0.000604874187654379
chr1	8870000	8880000	promoter	chr1	9000000	9010000	terminator	chr1:8870000-8880000_chr1:9000000-9010000	pe	0.00122754419328063
chr1	8960000	8970000	terminator	chr1	8980000	8990000	distal	chr1:8960000-8970000_chr1:8980000-8990000	others	4.88366575607201e-07
chr1	9110000	9120000	promoter	chr1	9140000	9150000	promoter	chr1:9110000-9120000_chr1:9140000-9150000	pp	2.33395026130514e-11
chr1	9110000	9120000	promoter	chr1	9180000	9190000	promoter	chr1:9110000-9120000_chr1:9180000-9190000	pp	1.6585323098456e-06
chr1	9140000	9150000	promoter	chr1	9190000	9200000	promoter	chr1:9140000-9150000_chr1:9190000-9200000	pp	3.46460420523262e-05
chr1	9180000	9190000	promoter	chr1	9230000	9240000	promoter	chr1:9180000-9190000_chr1:9230000-9240000	pp	1.38274128441402e-05
chr1	9280000	9290000	distal	chr1	9450000	9460000	distal	chr1:9280000-9290000_chr1:9450000-9460000	ee	0.000211437529747027
chr1	9490000	9500000	distal	chr1	9530000	9540000	promoter	chr1:9490000-9500000_chr1:9530000-9540000	pe	0.000575062667231589
chr1	9490000	9500000	distal	chr1	9780000	9790000	gene.body	chr1:9490000-9500000_chr1:9780000-9790000	others	0.000174421276415909
chr1	9580000	9590000	promoter	chr1	9700000	9710000	promoter	chr1:9580000-9590000_chr1:9700000-9710000	pp	9.45064681293536e-05
chr1	9580000	9590000	promoter	chr1	9870000	9880000	promoter	chr1:9580000-9590000_chr1:9870000-9880000	pp	2.09321656623345e-36
chr1	9620000	9630000	promoter	chr1	9910000	9920000	promoter	chr1:9620000-9630000_chr1:9910000-9920000	pp	0.000588999518557853
chr1	9700000	9710000	promoter	chr1	9720000	9730000	promoter	chr1:9700000-9710000_chr1:9720000-9730000	pp	0.000636475936453594
chr1	9870000	9880000	promoter	chr1	10370000	10380000	terminator	chr1:9870000-9880000_chr1:10370000-10380000	pe	0.0006629986102558
chr1	9910000	9920000	promoter	chr1	9940000	9950000	promoter	chr1:9910000-9920000_chr1:9940000-9950000	pp	3.04029297379363e-06
chr1	9940000	9950000	promoter	chr1	10150000	10160000	promoter	chr1:9940000-9950000_chr1:10150000-10160000	pp	1.9142079667261e-08
chr1	10430000	10440000	promoter	chr1	10470000	10480000	promoter	chr1:10430000-10440000_chr1:10470000-10480000	pp	1.14303976059553e-06
chr1	10490000	10500000	gene.body	chr1	10860000	10870000	distal	chr1:10490000-10500000_chr1:10860000-10870000	others	0.000355002281635879
chr1	10500000	10510000	gene.body	chr1	10860000	10870000	distal	chr1:10500000-10510000_chr1:10860000-10870000	others	7.37750620165958e-08
chr1	10510000	10520000	gene.body	chr1	10940000	10950000	promoter	chr1:10510000-10520000_chr1:10940000-10950000	pe	0.000806970345767164
chr1	10590000	10600000	gene.body	chr1	10940000	10950000	promoter	chr1:10590000-10600000_chr1:10940000-10950000	pe	0.00028335789783842
chr1	11030000	11040000	terminator	chr1	11060000	11070000	promoter	chr1:11030000-11040000_chr1:11060000-11070000	pe	8.09719997333448e-05
chr1	11470000	11480000	promoter	chr1	11780000	11790000	promoter	chr1:11470000-11480000_chr1:11780000-11790000	pp	0.000101576739161472
chr1	12100000	12110000	gene.body	chr1	12470000	12480000	promoter	chr1:12100000-12110000_chr1:12470000-12480000	pe	0.00042368410016446
chr1	12120000	12130000	promoter	chr1	12230000	12240000	promoter	chr1:12120000-12130000_chr1:12230000-12240000	pp	7.16038673441429e-06
chr1	12270000	12280000	promoter	chr1	12650000	12660000	gene.body	chr1:12270000-12280000_chr1:12650000-12660000	pe	0.00276282441332376
chr1	13420000	13430000	terminator	chr1	15100000	15110000	gene.body	chr1:13420000-13430000_chr1:15100000-15110000	others	1.04931600614324e-05
chr1	13570000	13580000	distal	chr1	15120000	15130000	terminator	chr1:13570000-13580000_chr1:15120000-15130000	others	0.00101982020599394
chr1	13660000	13670000	distal	chr1	13750000	13760000	promoter	chr1:13660000-13670000_chr1:13750000-13760000	pe	2.49032490282013e-16
chr1	13740000	13750000	promoter	chr1	13820000	13830000	terminator	chr1:13740000-13750000_chr1:13820000-13830000	pe	0.00210471123988298
chr1	13810000	13820000	gene.body	chr1	13950000	13960000	gene.body	chr1:13810000-13820000_chr1:13950000-13960000	others	2.55874667245959e-07
chr1	14730000	14740000	gene.body	chr1	14760000	14770000	gene.body	chr1:14730000-14740000_chr1:14760000-14770000	others	1.03984649166818e-08
chr1	14910000	14920000	gene.body	chr1	15040000	15050000	gene.body	chr1:14910000-14920000_chr1:15040000-15050000	others	0.00137170556548163
chr1	15120000	15130000	terminator	chr1	15520000	15530000	promoter	chr1:15120000-15130000_chr1:15520000-15530000	pe	9.1116379288382e-10
chr1	15150000	15160000	promoter	chr1	15270000	15280000	gene.body	chr1:15150000-15160000_chr1:15270000-15280000	pe	4.90320503868779e-16
chr1	15430000	15440000	promoter	chr1	15500000	15510000	promoter	chr1:15430000-15440000_chr1:15500000-15510000	pp	2.17405266270696e-06
chr1	15520000	15530000	promoter	chr1	15590000	15600000	terminator	chr1:15520000-15530000_chr1:15590000-15600000	pe	0.000206851336457043
chr1	15850000	15860000	promoter	chr1	16150000	16160000	promoter	chr1:15850000-15860000_chr1:16150000-16160000	pp	0.000645453868813704
chr1	1.6e+07	16010000	promoter	chr1	16350000	16360000	distal	chr1:16000000-16010000_chr1:16350000-16360000	pe	0.00829137820135978
chr1	16040000	16050000	promoter	chr1	16070000	16080000	promoter	chr1:16040000-16050000_chr1:16070000-16080000	pp	0.00136629168534548
chr1	16120000	16130000	terminator	chr1	16150000	16160000	promoter	chr1:16120000-16130000_chr1:16150000-16160000	pe	0.00774121270190182
chr1	16120000	16130000	terminator	chr1	16360000	16370000	distal	chr1:16120000-16130000_chr1:16360000-16370000	others	0.00312317694260397
chr1	16200000	16210000	distal	chr1	16360000	16370000	distal	chr1:16200000-16210000_chr1:16360000-16370000	ee	0.00247336699022868
chr1	16210000	16220000	distal	chr1	16240000	16250000	distal	chr1:16210000-16220000_chr1:16240000-16250000	ee	0.000159531765699321
chr1	16440000	16450000	distal	chr1	16510000	16520000	distal	chr1:16440000-16450000_chr1:16510000-16520000	ee	0.00767990042826799
chr1	16440000	16450000	distal	chr1	18100000	18110000	promoter	chr1:16440000-16450000_chr1:18100000-18110000	pe	0.00181265013476706
chr1	16900000	16910000	gene.body	chr1	17040000	17050000	promoter	chr1:16900000-16910000_chr1:17040000-17050000	pe	0.00198686489085199
chr1	17040000	17050000	promoter	chr1	17230000	17240000	distal	chr1:17040000-17050000_chr1:17230000-17240000	pe	6.49245916095823e-07
chr1	17120000	17130000	distal	chr1	17330000	17340000	distal	chr1:17120000-17130000_chr1:17330000-17340000	ee	5.71351582598952e-06
chr1	17330000	17340000	distal	chr1	17440000	17450000	distal	chr1:17330000-17340000_chr1:17440000-17450000	ee	0.000473572686234949
chr1	17370000	17380000	distal	chr1	17400000	17410000	distal	chr1:17370000-17380000_chr1:17400000-17410000	ee	0.0045109784060459
chr1	17420000	17430000	distal	chr1	17650000	17660000	terminator	chr1:17420000-17430000_chr1:17650000-17660000	others	0.000855446460074049
chr1	17600000	17610000	promoter	chr1	17620000	17630000	promoter	chr1:17600000-17610000_chr1:17620000-17630000	pp	0.00994335893783748
chr1	17620000	17630000	promoter	chr1	18300000	18310000	gene.body	chr1:17620000-17630000_chr1:18300000-18310000	pe	0.00810781111803066
chr1	17750000	17760000	promoter	chr1	18190000	18200000	gene.body	chr1:17750000-17760000_chr1:18190000-18200000	pe	0.00889003772619329
chr1	17780000	17790000	gene.body	chr1	17920000	17930000	distal	chr1:17780000-17790000_chr1:17920000-17930000	others	0.00411255119826536
chr1	18370000	18380000	promoter	chr1	18390000	18400000	distal	chr1:18370000-18380000_chr1:18390000-18400000	pe	0.000523749225816019
chr1	18370000	18380000	promoter	chr1	18450000	18460000	distal	chr1:18370000-18380000_chr1:18450000-18460000	pe	0.000137092503118327
chr1	18390000	18400000	distal	chr1	18450000	18460000	distal	chr1:18390000-18400000_chr1:18450000-18460000	ee	0.00928920717871982
chr1	18820000	18830000	distal	chr1	20080000	20090000	terminator	chr1:18820000-18830000_chr1:20080000-20090000	others	4.71863507228335e-05
chr1	18870000	18880000	terminator	chr1	19810000	19820000	promoter	chr1:18870000-18880000_chr1:19810000-19820000	pe	8.88274834146408e-10
chr1	18910000	18920000	promoter	chr1	18970000	18980000	distal	chr1:18910000-18920000_chr1:18970000-18980000	pe	8.35739400341748e-05
chr1	18950000	18960000	promoter	chr1	19240000	19250000	promoter	chr1:18950000-18960000_chr1:19240000-19250000	pp	0.000143959566509111
chr1	19310000	19320000	promoter	chr1	19330000	19340000	terminator	chr1:19310000-19320000_chr1:19330000-19340000	pe	4.48084227634663e-08
chr1	19580000	19590000	gene.body	chr1	20370000	20380000	terminator	chr1:19580000-19590000_chr1:20370000-20380000	others	0.00543048610149423
chr1	19760000	19770000	promoter	chr1	19810000	19820000	promoter	chr1:19760000-19770000_chr1:19810000-19820000	pp	2.94850975893704e-27
chr1	19910000	19920000	terminator	chr1	21650000	21660000	promoter	chr1:19910000-19920000_chr1:21650000-21660000	pe	0.0014244538077629
chr1	20080000	20090000	terminator	chr1	20290000	20300000	promoter	chr1:20080000-20090000_chr1:20290000-20300000	pe	4.12180558335787e-31
chr1	20100000	20110000	distal	chr1	20250000	20260000	distal	chr1:20100000-20110000_chr1:20250000-20260000	ee	3.15054592888953e-06
chr1	20100000	20110000	distal	chr1	20500000	20510000	promoter	chr1:20100000-20110000_chr1:20500000-20510000	pe	0.000155891313218644
chr1	20500000	20510000	promoter	chr1	20520000	20530000	distal	chr1:20500000-20510000_chr1:20520000-20530000	pe	0.0051421338013125
chr1	20570000	20580000	distal	chr1	20630000	20640000	promoter	chr1:20570000-20580000_chr1:20630000-20640000	pe	2.05893660599942e-08
chr1	21230000	21240000	promoter	chr1	21250000	21260000	promoter	chr1:21230000-21240000_chr1:21250000-21260000	pp	8.69843958450831e-05
chr1	21250000	21260000	promoter	chr1	21330000	21340000	gene.body	chr1:21250000-21260000_chr1:21330000-21340000	pe	2.03352099551822e-23
chr1	21330000	21340000	gene.body	chr1	21700000	21710000	promoter	chr1:21330000-21340000_chr1:21700000-21710000	pe	3.82932320272288e-07
chr1	22410000	22420000	distal	chr1	22930000	22940000	distal	chr1:22410000-22420000_chr1:22930000-22940000	ee	1.70439564536614e-05
chr1	22660000	22670000	promoter	chr1	23210000	23220000	promoter	chr1:22660000-22670000_chr1:23210000-23220000	pp	5.85945973272559e-06
chr1	22970000	22980000	promoter	chr1	23100000	23110000	gene.body	chr1:22970000-22980000_chr1:23100000-23110000	pe	2.35962899316137e-07
chr1	23170000	23180000	promoter	chr1	23690000	23700000	promoter	chr1:23170000-23180000_chr1:23690000-23700000	pp	0.00740791558793115
chr1	23210000	23220000	promoter	chr1	23400000	23410000	distal	chr1:23210000-23220000_chr1:23400000-23410000	pe	3.30116016283597e-09
chr1	23340000	23350000	distal	chr1	23360000	23370000	distal	chr1:23340000-23350000_chr1:23360000-23370000	ee	1.07728610137895e-08
chr1	23340000	23350000	distal	chr1	23490000	23500000	distal	chr1:23340000-23350000_chr1:23490000-23500000	ee	1.08859146537253e-05
chr1	23400000	23410000	distal	chr1	23530000	23540000	distal	chr1:23400000-23410000_chr1:23530000-23540000	ee	1.07634560470389e-11
chr1	23480000	23490000	distal	chr1	23650000	23660000	distal	chr1:23480000-23490000_chr1:23650000-23660000	ee	0.000625283951563469
chr1	23530000	23540000	distal	chr1	23690000	23700000	promoter	chr1:23530000-23540000_chr1:23690000-23700000	pe	0.00075366501855044
chr1	23550000	23560000	distal	chr1	23820000	23830000	promoter	chr1:23550000-23560000_chr1:23820000-23830000	pe	0.000172932906999762
chr1	23630000	23640000	terminator	chr1	23660000	23670000	distal	chr1:23630000-23640000_chr1:23660000-23670000	others	0.006661484259603
chr1	23690000	23700000	promoter	chr1	23950000	23960000	promoter	chr1:23690000-23700000_chr1:23950000-23960000	pp	0.00120564804853179
chr1	23740000	23750000	promoter	chr1	23800000	23810000	promoter	chr1:23740000-23750000_chr1:23800000-23810000	pp	0.00281996781987815
chr1	23910000	23920000	promoter	chr1	23940000	23950000	distal	chr1:23910000-23920000_chr1:23940000-23950000	pe	0.00205868467739758
chr1	23940000	23950000	distal	chr1	24150000	24160000	terminator	chr1:23940000-23950000_chr1:24150000-24160000	others	2.35582322168956e-06
chr1	23940000	23950000	distal	chr1	25520000	25530000	distal	chr1:23940000-23950000_chr1:25520000-25530000	ee	0.000165037825883946
chr1	23980000	23990000	promoter	chr1	2.4e+07	24010000	distal	chr1:23980000-23990000_chr1:24000000-24010000	pe	1.81757973695785e-08
chr1	24110000	24120000	promoter	chr1	24200000	24210000	promoter	chr1:24110000-24120000_chr1:24200000-24210000	pp	1.44270752987099e-13
chr1	24540000	24550000	terminator	chr1	24830000	24840000	terminator	chr1:24540000-24550000_chr1:24830000-24840000	others	1.51075383110322e-05
chr1	24700000	24710000	distal	chr1	24840000	24850000	terminator	chr1:24700000-24710000_chr1:24840000-24850000	others	0.00643591873295376
chr1	24840000	24850000	terminator	chr1	26160000	26170000	promoter	chr1:24840000-24850000_chr1:26160000-26170000	pe	0.000446753255771654
chr1	24930000	24940000	promoter	chr1	25190000	25200000	distal	chr1:24930000-24940000_chr1:25190000-25200000	pe	1.49702286996431e-11
chr1	25230000	25240000	promoter	chr1	25520000	25530000	distal	chr1:25230000-25240000_chr1:25520000-25530000	pe	8.30629082307282e-08
chr1	25480000	25490000	gene.body	chr1	25700000	25710000	promoter	chr1:25480000-25490000_chr1:25700000-25710000	pe	9.62853739010241e-18
chr1	25480000	25490000	gene.body	chr1	25790000	25800000	promoter	chr1:25480000-25490000_chr1:25790000-25800000	pe	3.04686933818381e-15
chr1	25570000	25580000	promoter	chr1	25610000	25620000	promoter	chr1:25570000-25580000_chr1:25610000-25620000	pp	0.000230959846106429
chr1	25610000	25620000	promoter	chr1	25660000	25670000	gene.body	chr1:25610000-25620000_chr1:25660000-25670000	pe	0.0077741639443916
chr1	25670000	25680000	gene.body	chr1	25690000	25700000	gene.body	chr1:25670000-25680000_chr1:25690000-25700000	others	0.00989650337670326
chr1	25670000	25680000	gene.body	chr1	26410000	26420000	promoter	chr1:25670000-25680000_chr1:26410000-26420000	pe	1.60950968507659e-09
chr1	25690000	25700000	gene.body	chr1	28660000	28670000	promoter	chr1:25690000-25700000_chr1:28660000-28670000	pe	6.75854319321104e-05
chr1	25900000	25910000	promoter	chr1	25990000	26000000	promoter	chr1:25900000-25910000_chr1:25990000-26000000	pp	2.87036605589996e-08
chr1	25990000	26000000	promoter	chr1	27280000	27290000	promoter	chr1:25990000-26000000_chr1:27280000-27290000	pp	0.00404094904459781
chr1	26100000	26110000	promoter	chr1	26140000	26150000	distal	chr1:26100000-26110000_chr1:26140000-26150000	pe	0.000366634328853842
chr1	26100000	26110000	promoter	chr1	26160000	26170000	promoter	chr1:26100000-26110000_chr1:26160000-26170000	pp	1.00610256845408e-05
chr1	26100000	26110000	promoter	chr1	26690000	26700000	promoter	chr1:26100000-26110000_chr1:26690000-26700000	pp	4.17706120317698e-06
chr1	26190000	26200000	promoter	chr1	26410000	26420000	promoter	chr1:26190000-26200000_chr1:26410000-26420000	pp	0.00052446528031503
chr1	26220000	26230000	promoter	chr1	27660000	27670000	promoter	chr1:26220000-26230000_chr1:27660000-27670000	pp	0.00265916885528361
chr1	26390000	26400000	distal	chr1	26810000	26820000	distal	chr1:26390000-26400000_chr1:26810000-26820000	ee	5.34143050353276e-05
chr1	26430000	26440000	promoter	chr1	26470000	26480000	promoter	chr1:26430000-26440000_chr1:26470000-26480000	pp	0.00213686943473131
chr1	26500000	26510000	distal	chr1	26810000	26820000	distal	chr1:26500000-26510000_chr1:26810000-26820000	ee	0.00166658512672662
chr1	26690000	26700000	promoter	chr1	26780000	26790000	promoter	chr1:26690000-26700000_chr1:26780000-26790000	pp	5.40912406158283e-05
chr1	26690000	26700000	promoter	chr1	26860000	26870000	promoter	chr1:26690000-26700000_chr1:26860000-26870000	pp	0.00302142611081777
chr1	26780000	26790000	promoter	chr1	26870000	26880000	terminator	chr1:26780000-26790000_chr1:26870000-26880000	pe	8.16921504228141e-15
chr1	26810000	26820000	distal	chr1	26880000	26890000	promoter	chr1:26810000-26820000_chr1:26880000-26890000	pe	0.000255939035053065
chr1	26820000	26830000	promoter	chr1	26850000	26860000	promoter	chr1:26820000-26830000_chr1:26850000-26860000	pp	2.69718507501828e-08
chr1	27010000	27020000	promoter	chr1	27320000	27330000	promoter	chr1:27010000-27020000_chr1:27320000-27330000	pp	9.20671730323635e-10
chr1	27040000	27050000	distal	chr1	27370000	27380000	promoter	chr1:27040000-27050000_chr1:27370000-27380000	pe	0.000109997245499881
chr1	27040000	27050000	distal	chr1	27390000	27400000	promoter	chr1:27040000-27050000_chr1:27390000-27400000	pe	6.79076429639493e-11
chr1	27100000	27110000	promoter	chr1	27280000	27290000	promoter	chr1:27100000-27110000_chr1:27280000-27290000	pp	0.0040521324104952
chr1	27100000	27110000	promoter	chr1	27370000	27380000	promoter	chr1:27100000-27110000_chr1:27370000-27380000	pp	4.07435091552635e-05
chr1	27290000	27300000	gene.body	chr1	27660000	27670000	promoter	chr1:27290000-27300000_chr1:27660000-27670000	pe	0.000123834929336723
chr1	27330000	27340000	promoter	chr1	27390000	27400000	promoter	chr1:27330000-27340000_chr1:27390000-27400000	pp	5.19601101798093e-40
chr1	27330000	27340000	promoter	chr1	29230000	29240000	promoter	chr1:27330000-27340000_chr1:29230000-29240000	pp	0.00379546833966754
chr1	27350000	27360000	promoter	chr1	27380000	27390000	promoter	chr1:27350000-27360000_chr1:27380000-27390000	pp	6.01204314607396e-07
chr1	27350000	27360000	promoter	chr1	27390000	27400000	promoter	chr1:27350000-27360000_chr1:27390000-27400000	pp	0.00121671639186926
chr1	27350000	27360000	promoter	chr1	27410000	27420000	gene.body	chr1:27350000-27360000_chr1:27410000-27420000	pe	6.97810550460996e-07
chr1	27360000	27370000	promoter	chr1	27380000	27390000	promoter	chr1:27360000-27370000_chr1:27380000-27390000	pp	0.000198588350366519
chr1	27360000	27370000	promoter	chr1	27600000	27610000	promoter	chr1:27360000-27370000_chr1:27600000-27610000	pp	1.34201894260311e-10
chr1	27390000	27400000	promoter	chr1	27560000	27570000	promoter	chr1:27390000-27400000_chr1:27560000-27570000	pp	0.00454297691352228
chr1	27390000	27400000	promoter	chr1	27600000	27610000	promoter	chr1:27390000-27400000_chr1:27600000-27610000	pp	0.00348864640313588
chr1	27390000	27400000	promoter	chr1	27720000	27730000	promoter	chr1:27390000-27400000_chr1:27720000-27730000	pp	1.28789555009456e-12
chr1	27400000	27410000	terminator	chr1	27600000	27610000	promoter	chr1:27400000-27410000_chr1:27600000-27610000	pe	0.00977198845771786
chr1	27410000	27420000	gene.body	chr1	27560000	27570000	promoter	chr1:27410000-27420000_chr1:27560000-27570000	pe	3.39488875404832e-15
chr1	27490000	27500000	promoter	chr1	27600000	27610000	promoter	chr1:27490000-27500000_chr1:27600000-27610000	pp	4.81638513513948e-11
chr1	27560000	27570000	promoter	chr1	27640000	27650000	distal	chr1:27560000-27570000_chr1:27640000-27650000	pe	3.37777018046136e-05
chr1	27640000	27650000	distal	chr1	28370000	28380000	promoter	chr1:27640000-27650000_chr1:28370000-28380000	pe	0.000511150768533906
chr1	27940000	27950000	terminator	chr1	28320000	28330000	distal	chr1:27940000-27950000_chr1:28320000-28330000	others	0.000600134965313631
chr1	28090000	28100000	promoter	chr1	28110000	28120000	distal	chr1:28090000-28100000_chr1:28110000-28120000	pe	7.78337965205641e-10
chr1	28090000	28100000	promoter	chr1	28350000	28360000	distal	chr1:28090000-28100000_chr1:28350000-28360000	pe	4.54518071467973e-17
chr1	28240000	28250000	distal	chr1	28430000	28440000	promoter	chr1:28240000-28250000_chr1:28430000-28440000	pe	0.00917964440123673
chr1	28240000	28250000	distal	chr1	28730000	28740000	promoter	chr1:28240000-28250000_chr1:28730000-28740000	pe	0.0054710363373831
chr1	28410000	28420000	gene.body	chr1	28500000	28510000	promoter	chr1:28410000-28420000_chr1:28500000-28510000	pe	0.000833210583686412
chr1	28410000	28420000	gene.body	chr1	28510000	28520000	promoter	chr1:28410000-28420000_chr1:28510000-28520000	pe	0.000433798390864619
chr1	28660000	28670000	promoter	chr1	28910000	28920000	promoter	chr1:28660000-28670000_chr1:28910000-28920000	pp	0.000216327616602868
chr1	28730000	28740000	promoter	chr1	29230000	29240000	promoter	chr1:28730000-28740000_chr1:29230000-29240000	pp	6.57913215227742e-09
chr1	28870000	28880000	terminator	chr1	30110000	30120000	distal	chr1:28870000-28880000_chr1:30110000-30120000	others	5.21396101353663e-18
chr1	28880000	28890000	promoter	chr1	29030000	29040000	promoter	chr1:28880000-28890000_chr1:29030000-29040000	pp	0.00105340650510795
chr1	29150000	29160000	promoter	chr1	29230000	29240000	promoter	chr1:29150000-29160000_chr1:29230000-29240000	pp	0.000454205466482947
chr1	29510000	29520000	distal	chr1	29700000	29710000	distal	chr1:29510000-29520000_chr1:29700000-29710000	ee	1.78719121682725e-06
chr1	29510000	29520000	distal	chr1	30110000	30120000	distal	chr1:29510000-29520000_chr1:30110000-30120000	ee	9.98697140410872e-05
chr1	29790000	29800000	distal	chr1	30110000	30120000	distal	chr1:29790000-29800000_chr1:30110000-30120000	ee	5.21342406572583e-05
chr1	30710000	30720000	promoter	chr1	30850000	30860000	promoter	chr1:30710000-30720000_chr1:30850000-30860000	pp	0.0034951178631855
chr1	30780000	30790000	distal	chr1	30800000	30810000	distal	chr1:30780000-30790000_chr1:30800000-30810000	ee	0.00717546351666014
chr1	30820000	30830000	promoter	chr1	30850000	30860000	promoter	chr1:30820000-30830000_chr1:30850000-30860000	pp	0.00367335434544895
chr1	30920000	30930000	distal	chr1	31420000	31430000	terminator	chr1:30920000-30930000_chr1:31420000-31430000	others	1.00697915524536e-06
chr1	31060000	31070000	promoter	chr1	31420000	31430000	terminator	chr1:31060000-31070000_chr1:31420000-31430000	pe	2.18855255077571e-05
chr1	31180000	31190000	promoter	chr1	31330000	31340000	gene.body	chr1:31180000-31190000_chr1:31330000-31340000	pe	6.95670028495665e-07
chr1	31500000	31510000	promoter	chr1	31580000	31590000	promoter	chr1:31500000-31510000_chr1:31580000-31590000	pp	0.000529401240611609
chr1	31560000	31570000	terminator	chr1	31580000	31590000	promoter	chr1:31560000-31570000_chr1:31580000-31590000	pe	2.4580205578445e-12
chr1	31590000	31600000	distal	chr1	31610000	31620000	promoter	chr1:31590000-31600000_chr1:31610000-31620000	pe	0.00397721079460624
chr1	31590000	31600000	distal	chr1	31710000	31720000	distal	chr1:31590000-31600000_chr1:31710000-31720000	ee	0.000121826037754065
chr1	31630000	31640000	promoter	chr1	32240000	32250000	promoter	chr1:31630000-31640000_chr1:32240000-32250000	pp	3.8233496983436e-05
chr1	31640000	31650000	promoter	chr1	31810000	31820000	promoter	chr1:31640000-31650000_chr1:31810000-31820000	pp	0.00373176267147976
chr1	31660000	31670000	promoter	chr1	32540000	32550000	promoter	chr1:31660000-31670000_chr1:32540000-32550000	pp	0.000289222391486262
chr1	31710000	31720000	distal	chr1	31810000	31820000	promoter	chr1:31710000-31720000_chr1:31810000-31820000	pe	0.00320843972752939
chr1	31740000	31750000	promoter	chr1	32390000	32400000	promoter	chr1:31740000-31750000_chr1:32390000-32400000	pp	1.08933195620615e-54
chr1	31760000	31770000	promoter	chr1	3.2e+07	32010000	distal	chr1:31760000-31770000_chr1:32000000-32010000	pe	1.38813646915593e-19
chr1	32240000	32250000	promoter	chr1	32290000	32300000	promoter	chr1:32240000-32250000_chr1:32290000-32300000	pp	2.1385352001201e-05
chr1	32240000	32250000	promoter	chr1	32410000	32420000	distal	chr1:32240000-32250000_chr1:32410000-32420000	pe	0.00093926986339821
chr1	32240000	32250000	promoter	chr1	33050000	33060000	gene.body	chr1:32240000-32250000_chr1:33050000-33060000	pe	4.1134298709457e-10
chr1	32400000	32410000	distal	chr1	3.3e+07	33010000	terminator	chr1:32400000-32410000_chr1:33000000-33010000	others	2.15568768403486e-10
chr1	32440000	32450000	distal	chr1	32520000	32530000	gene.body	chr1:32440000-32450000_chr1:32520000-32530000	others	0.00313027808197438
chr1	32440000	32450000	distal	chr1	33080000	33090000	promoter	chr1:32440000-32450000_chr1:33080000-33090000	pe	0.00599966789960666
chr1	32460000	32470000	promoter	chr1	32540000	32550000	promoter	chr1:32460000-32470000_chr1:32540000-32550000	pp	2.38757261121229e-17
chr1	32650000	32660000	promoter	chr1	32710000	32720000	distal	chr1:32650000-32660000_chr1:32710000-32720000	pe	0.00550282268155202
chr1	32810000	32820000	promoter	chr1	33080000	33090000	promoter	chr1:32810000-32820000_chr1:33080000-33090000	pp	0.000153506999037943
chr1	32870000	32880000	promoter	chr1	33120000	33130000	terminator	chr1:32870000-32880000_chr1:33120000-33130000	pe	6.8661992950356e-05
chr1	32930000	32940000	terminator	chr1	32960000	32970000	promoter	chr1:32930000-32940000_chr1:32960000-32970000	pe	5.71446271465731e-08
chr1	32960000	32970000	promoter	chr1	3.3e+07	33010000	terminator	chr1:32960000-32970000_chr1:33000000-33010000	pe	1.46862082343867e-11
chr1	3.3e+07	33010000	terminator	chr1	33080000	33090000	promoter	chr1:33000000-33010000_chr1:33080000-33090000	pe	0.00364271430586798
chr1	3.3e+07	33010000	terminator	chr1	33630000	33640000	gene.body	chr1:33000000-33010000_chr1:33630000-33640000	others	9.35891161840997e-07
chr1	33050000	33060000	gene.body	chr1	33090000	33100000	promoter	chr1:33050000-33060000_chr1:33090000-33100000	pe	0.00370726771390161
chr1	33090000	33100000	promoter	chr1	33430000	33440000	promoter	chr1:33090000-33100000_chr1:33430000-33440000	pp	0.00357850055114147
chr1	33180000	33190000	promoter	chr1	33630000	33640000	gene.body	chr1:33180000-33190000_chr1:33630000-33640000	pe	0.00972523775633354
chr1	33210000	33220000	distal	chr1	33450000	33460000	distal	chr1:33210000-33220000_chr1:33450000-33460000	ee	1.9484639859533e-05
chr1	33290000	33300000	terminator	chr1	33450000	33460000	distal	chr1:33290000-33300000_chr1:33450000-33460000	others	0.00316856406423611
chr1	33350000	33360000	promoter	chr1	33620000	33630000	promoter	chr1:33350000-33360000_chr1:33620000-33630000	pp	0.00292375310127749
chr1	33610000	33620000	gene.body	chr1	34030000	34040000	gene.body	chr1:33610000-33620000_chr1:34030000-34040000	others	0.000355174917022028
chr1	35200000	35210000	distal	chr1	35260000	35270000	promoter	chr1:35200000-35210000_chr1:35260000-35270000	pe	2.41363120629321e-05
chr1	35640000	35650000	promoter	chr1	35720000	35730000	promoter	chr1:35640000-35650000_chr1:35720000-35730000	pp	0.00203107352231085
chr1	36080000	36090000	promoter	chr1	36460000	36470000	promoter	chr1:36080000-36090000_chr1:36460000-36470000	pp	1.06970638456662e-05
chr1	36090000	36100000	promoter	chr1	36420000	36430000	promoter	chr1:36090000-36100000_chr1:36420000-36430000	pp	0.00527363361566913
chr1	36380000	36390000	promoter	chr1	36600000	36610000	distal	chr1:36380000-36390000_chr1:36600000-36610000	pe	6.50557287628012e-17
chr1	36510000	36520000	distal	chr1	36550000	36560000	distal	chr1:36510000-36520000_chr1:36550000-36560000	ee	1.58250082573875e-17
chr1	36570000	36580000	distal	chr1	36600000	36610000	distal	chr1:36570000-36580000_chr1:36600000-36610000	ee	2.26018977817041e-06
chr1	36570000	36580000	distal	chr1	36990000	37000000	gene.body	chr1:36570000-36580000_chr1:36990000-37000000	others	0.000457325378021297
chr1	37510000	37520000	promoter	chr1	38810000	38820000	distal	chr1:37510000-37520000_chr1:38810000-38820000	pe	4.42279879322987e-09
chr1	37590000	37600000	promoter	chr1	38990000	39000000	promoter	chr1:37590000-37600000_chr1:38990000-39000000	pp	9.73907405923002e-05
chr1	37910000	37920000	gene.body	chr1	37980000	37990000	promoter	chr1:37910000-37920000_chr1:37980000-37990000	pe	3.86747407907765e-05
chr1	37970000	37980000	promoter	chr1	39090000	39100000	gene.body	chr1:37970000-37980000_chr1:39090000-39100000	pe	0.00211300004225426
chr1	38480000	38490000	gene.body	chr1	38810000	38820000	distal	chr1:38480000-38490000_chr1:38810000-38820000	others	9.8756023118652e-10
chr1	38580000	38590000	distal	chr1	38830000	38840000	terminator	chr1:38580000-38590000_chr1:38830000-38840000	others	2.88431887969409e-10
chr1	38830000	38840000	terminator	chr1	39570000	39580000	promoter	chr1:38830000-38840000_chr1:39570000-39580000	pe	8.52191652586405e-14
chr1	38870000	38880000	promoter	chr1	38900000	38910000	gene.body	chr1:38870000-38880000_chr1:38900000-38910000	pe	2.15687313399954e-10
chr1	39090000	39100000	gene.body	chr1	39170000	39180000	gene.body	chr1:39090000-39100000_chr1:39170000-39180000	others	0.0003704757021631
chr1	39090000	39100000	gene.body	chr1	39250000	39260000	terminator	chr1:39090000-39100000_chr1:39250000-39260000	others	0.00350645157152921
chr1	39180000	39190000	gene.body	chr1	39530000	39540000	promoter	chr1:39180000-39190000_chr1:39530000-39540000	pe	2.90602753265741e-06
chr1	39390000	39400000	gene.body	chr1	39530000	39540000	promoter	chr1:39390000-39400000_chr1:39530000-39540000	pe	0.000640781569526007
chr1	39600000	39610000	distal	chr1	39630000	39640000	promoter	chr1:39600000-39610000_chr1:39630000-39640000	pe	7.16339923976694e-36
chr1	39600000	39610000	distal	chr1	39810000	39820000	distal	chr1:39600000-39610000_chr1:39810000-39820000	ee	0.000674668471826673
chr1	39630000	39640000	promoter	chr1	39650000	39660000	terminator	chr1:39630000-39640000_chr1:39650000-39660000	pe	0.00376873410813626
chr1	39650000	39660000	terminator	chr1	39700000	39710000	gene.body	chr1:39650000-39660000_chr1:39700000-39710000	others	0.00731562418424338
chr1	39650000	39660000	terminator	chr1	39890000	39900000	promoter	chr1:39650000-39660000_chr1:39890000-39900000	pe	0.000576259035659528
chr1	39700000	39710000	gene.body	chr1	40250000	40260000	promoter	chr1:39700000-39710000_chr1:40250000-40260000	pe	6.16748496153943e-05
chr1	39720000	39730000	gene.body	chr1	40150000	40160000	promoter	chr1:39720000-39730000_chr1:40150000-40160000	pe	0.000843901615540886
chr1	39810000	39820000	distal	chr1	39970000	39980000	terminator	chr1:39810000-39820000_chr1:39970000-39980000	others	3.1898857224917e-06
chr1	39910000	39920000	distal	chr1	39970000	39980000	terminator	chr1:39910000-39920000_chr1:39970000-39980000	others	1.313037034534e-10
chr1	39910000	39920000	distal	chr1	40030000	40040000	promoter	chr1:39910000-39920000_chr1:40030000-40040000	pe	2.01500242608842e-06
chr1	39950000	39960000	promoter	chr1	40770000	40780000	promoter	chr1:39950000-39960000_chr1:40770000-40780000	pp	4.14248457362532e-17
chr1	39970000	39980000	terminator	chr1	40040000	40050000	promoter	chr1:39970000-39980000_chr1:40040000-40050000	pe	0.000115075630702318
chr1	40070000	40080000	promoter	chr1	40400000	40410000	gene.body	chr1:40070000-40080000_chr1:40400000-40410000	pe	1.37558166559653e-07
chr1	40080000	40090000	promoter	chr1	40140000	40150000	distal	chr1:40080000-40090000_chr1:40140000-40150000	pe	0.00191564094980578
chr1	40090000	40100000	promoter	chr1	40330000	40340000	distal	chr1:40090000-40100000_chr1:40330000-40340000	pe	0.000123406748333507
chr1	40160000	40170000	promoter	chr1	40770000	40780000	promoter	chr1:40160000-40170000_chr1:40770000-40780000	pp	0.00181107147485091
chr1	40380000	40390000	gene.body	chr1	40400000	40410000	gene.body	chr1:40380000-40390000_chr1:40400000-40410000	others	1.85149139440618e-07
chr1	40430000	40440000	distal	chr1	40660000	40670000	promoter	chr1:40430000-40440000_chr1:40660000-40670000	pe	8.60374926169096e-06
chr1	40610000	40620000	terminator	chr1	40770000	40780000	promoter	chr1:40610000-40620000_chr1:40770000-40780000	pe	7.01750998915047e-06
chr1	40770000	40780000	promoter	chr1	40850000	40860000	distal	chr1:40770000-40780000_chr1:40850000-40860000	pe	4.52811559523772e-11
chr1	41260000	41270000	promoter	chr1	41410000	41420000	distal	chr1:41260000-41270000_chr1:41410000-41420000	pe	0.00257379681743607
chr1	41360000	41370000	distal	chr1	41410000	41420000	distal	chr1:41360000-41370000_chr1:41410000-41420000	ee	5.3744867734345e-28
chr1	41410000	41420000	distal	chr1	41430000	41440000	distal	chr1:41410000-41420000_chr1:41430000-41440000	ee	3.08484241833583e-33
chr1	42310000	42320000	promoter	chr1	42340000	42350000	distal	chr1:42310000-42320000_chr1:42340000-42350000	pe	0.000847214659774627
chr1	42310000	42320000	promoter	chr1	43070000	43080000	distal	chr1:42310000-42320000_chr1:43070000-43080000	pe	4.43686228977641e-06
chr1	42340000	42350000	distal	chr1	42450000	42460000	promoter	chr1:42340000-42350000_chr1:42450000-42460000	pe	0.00121743008808708
chr1	42690000	42700000	terminator	chr1	45330000	45340000	promoter	chr1:42690000-42700000_chr1:45330000-45340000	pe	0.000673620484004625
chr1	42770000	42780000	promoter	chr1	42840000	42850000	promoter	chr1:42770000-42780000_chr1:42840000-42850000	pp	4.46751307172621e-05
chr1	42950000	42960000	promoter	chr1	44030000	44040000	promoter	chr1:42950000-42960000_chr1:44030000-44040000	pp	5.28924206982393e-10
chr1	44260000	44270000	gene.body	chr1	44310000	44320000	promoter	chr1:44260000-44270000_chr1:44310000-44320000	pe	0.000290884519368248
chr1	44290000	44300000	gene.body	chr1	44310000	44320000	promoter	chr1:44290000-44300000_chr1:44310000-44320000	pe	1.15939956696111e-06
chr1	44650000	44660000	promoter	chr1	44670000	44680000	promoter	chr1:44650000-44660000_chr1:44670000-44680000	pp	0.000167958746372942
chr1	44650000	44660000	promoter	chr1	44700000	44710000	promoter	chr1:44650000-44660000_chr1:44700000-44710000	pp	0.00819242340367685
chr1	44670000	44680000	promoter	chr1	44700000	44710000	promoter	chr1:44670000-44680000_chr1:44700000-44710000	pp	1.4967896443615e-12
chr1	44710000	44720000	promoter	chr1	44790000	44800000	promoter	chr1:44710000-44720000_chr1:44790000-44800000	pp	0.00674436503298799
chr1	44720000	44730000	promoter	chr1	44790000	44800000	promoter	chr1:44720000-44730000_chr1:44790000-44800000	pp	0.00825807153902859
chr1	44770000	44780000	promoter	chr1	44790000	44800000	promoter	chr1:44770000-44780000_chr1:44790000-44800000	pp	0.00281996781987815
chr1	44790000	44800000	promoter	chr1	44920000	44930000	promoter	chr1:44790000-44800000_chr1:44920000-44930000	pp	3.70388173325473e-07
chr1	45300000	45310000	promoter	chr1	45330000	45340000	promoter	chr1:45300000-45310000_chr1:45330000-45340000	pp	0.000899119788875854
chr1	45370000	45380000	gene.body	chr1	45680000	45690000	promoter	chr1:45370000-45380000_chr1:45680000-45690000	pe	1.59908017631561e-07
chr1	45370000	45380000	gene.body	chr1	46220000	46230000	promoter	chr1:45370000-45380000_chr1:46220000-46230000	pe	0.00098802914387459
chr1	45510000	45520000	promoter	chr1	45880000	45890000	gene.body	chr1:45510000-45520000_chr1:45880000-45890000	pe	2.96794260212942e-05
chr1	45520000	45530000	promoter	chr1	45570000	45580000	promoter	chr1:45520000-45530000_chr1:45570000-45580000	pp	1.22448091799867e-05
chr1	45880000	45890000	gene.body	chr1	46180000	46190000	promoter	chr1:45880000-45890000_chr1:46180000-46190000	pe	1.2576847359817e-05
chr1	46030000	46040000	promoter	chr1	46130000	46140000	promoter	chr1:46030000-46040000_chr1:46130000-46140000	pp	2.31375757780511e-21
chr1	46440000	46450000	promoter	chr1	46470000	46480000	gene.body	chr1:46440000-46450000_chr1:46470000-46480000	pe	8.04177417817295e-10
chr1	46470000	46480000	gene.body	chr1	46520000	46530000	distal	chr1:46470000-46480000_chr1:46520000-46530000	others	4.40666741834561e-10
chr1	46470000	46480000	gene.body	chr1	46540000	46550000	promoter	chr1:46470000-46480000_chr1:46540000-46550000	pe	0.000291150120163713
chr1	46720000	46730000	promoter	chr1	46740000	46750000	distal	chr1:46720000-46730000_chr1:46740000-46750000	pe	5.60156889112009e-05
chr1	47190000	47200000	promoter	chr1	47430000	47440000	promoter	chr1:47190000-47200000_chr1:47430000-47440000	pp	1.43324635817819e-05
chr1	47260000	47270000	terminator	chr1	47430000	47440000	promoter	chr1:47260000-47270000_chr1:47430000-47440000	pe	1.00265426568423e-07
chr1	47380000	47390000	terminator	chr1	47450000	47460000	distal	chr1:47380000-47390000_chr1:47450000-47460000	others	3.26979798781703e-18
chr1	47720000	47730000	distal	chr1	47750000	47760000	terminator	chr1:47720000-47730000_chr1:47750000-47760000	others	0.00152192521456665
chr1	47730000	47740000	distal	chr1	48210000	48220000	distal	chr1:47730000-47740000_chr1:48210000-48220000	ee	7.77147460367219e-12
chr1	47750000	47760000	terminator	chr1	48530000	48540000	terminator	chr1:47750000-47760000_chr1:48530000-48540000	others	2.68702173795977e-06
chr1	50340000	50350000	distal	chr1	51750000	51760000	promoter	chr1:50340000-50350000_chr1:51750000-51760000	pe	4.4512642598773e-05
chr1	50960000	50970000	promoter	chr1	51190000	51200000	terminator	chr1:50960000-50970000_chr1:51190000-51200000	pe	2.10800954630993e-44
chr1	50960000	50970000	promoter	chr1	51290000	51300000	promoter	chr1:50960000-50970000_chr1:51290000-51300000	pp	1.05131606422817e-13
chr1	51640000	51650000	gene.body	chr1	51760000	51770000	promoter	chr1:51640000-51650000_chr1:51760000-51770000	pe	0.00269329757882802
chr1	51890000	51900000	distal	chr1	5.2e+07	52010000	distal	chr1:51890000-51900000_chr1:52000000-52010000	ee	4.59118684744452e-35
chr1	52890000	52900000	terminator	chr1	53180000	53190000	distal	chr1:52890000-52900000_chr1:53180000-53190000	others	0.00220705664375931
chr1	53450000	53460000	promoter	chr1	53470000	53480000	distal	chr1:53450000-53460000_chr1:53470000-53480000	pe	3.00976032024299e-10
chr1	53480000	53490000	distal	chr1	53680000	53690000	gene.body	chr1:53480000-53490000_chr1:53680000-53690000	others	9.87512400682305e-06
chr1	53730000	53740000	promoter	chr1	54070000	54080000	gene.body	chr1:53730000-53740000_chr1:54070000-54080000	pe	0.000244814642828946
chr1	53810000	53820000	terminator	chr1	53830000	53840000	promoter	chr1:53810000-53820000_chr1:53830000-53840000	pe	3.58635971580395e-05
chr1	53860000	53870000	terminator	chr1	53940000	53950000	promoter	chr1:53860000-53870000_chr1:53940000-53950000	pe	6.15442790967012e-05
chr1	54080000	54090000	gene.body	chr1	54180000	54190000	promoter	chr1:54080000-54090000_chr1:54180000-54190000	pe	2.77437117991593e-23
chr1	54120000	54130000	distal	chr1	54180000	54190000	promoter	chr1:54120000-54130000_chr1:54180000-54190000	pe	1.68729600749418e-08
chr1	54490000	54500000	distal	chr1	54790000	54800000	promoter	chr1:54490000-54500000_chr1:54790000-54800000	pe	0.00013259381124491
chr1	54790000	54800000	promoter	chr1	54950000	54960000	gene.body	chr1:54790000-54800000_chr1:54950000-54960000	pe	0.00128788661829104
chr1	54950000	54960000	gene.body	chr1	56570000	56580000	promoter	chr1:54950000-54960000_chr1:56570000-56580000	pe	0.000979594464606105
chr1	55140000	55150000	terminator	chr1	56820000	56830000	promoter	chr1:55140000-55150000_chr1:56820000-56830000	pe	0.000131071176170177
chr1	55280000	55290000	gene.body	chr1	55330000	55340000	distal	chr1:55280000-55290000_chr1:55330000-55340000	others	7.59171009203523e-08
chr1	55370000	55380000	distal	chr1	55890000	55900000	gene.body	chr1:55370000-55380000_chr1:55890000-55900000	others	0.000633013391839491
chr1	55870000	55880000	promoter	chr1	55890000	55900000	gene.body	chr1:55870000-55880000_chr1:55890000-55900000	pe	3.60590909483372e-06
chr1	56430000	56440000	gene.body	chr1	56800000	56810000	gene.body	chr1:56430000-56440000_chr1:56800000-56810000	others	6.95471653669329e-05
chr1	56800000	56810000	gene.body	chr1	56830000	56840000	distal	chr1:56800000-56810000_chr1:56830000-56840000	others	3.13289113458156e-06
chr1	58740000	58750000	gene.body	chr1	59290000	59300000	promoter	chr1:58740000-58750000_chr1:59290000-59300000	pe	0.00086623475330194
chr1	58760000	58770000	terminator	chr1	58780000	58790000	promoter	chr1:58760000-58770000_chr1:58780000-58790000	pe	0.00306344093167206
chr1	58780000	58790000	promoter	chr1	59710000	59720000	gene.body	chr1:58780000-58790000_chr1:59710000-59720000	pe	7.06075464490945e-05
chr1	58780000	58790000	promoter	chr1	61090000	61100000	promoter	chr1:58780000-58790000_chr1:61090000-61100000	pp	1.13938554273628e-05
chr1	59690000	59700000	terminator	chr1	59900000	59910000	gene.body	chr1:59690000-59700000_chr1:59900000-59910000	others	8.66862587105893e-07
chr1	59940000	59950000	distal	chr1	59970000	59980000	distal	chr1:59940000-59950000_chr1:59970000-59980000	ee	8.00333406033511e-07
chr1	60840000	60850000	gene.body	chr1	61040000	61050000	gene.body	chr1:60840000-60850000_chr1:61040000-61050000	others	0.000885011366502763
chr1	60850000	60860000	gene.body	chr1	61040000	61050000	gene.body	chr1:60850000-60860000_chr1:61040000-61050000	others	0.00384037808833973
chr1	60970000	60980000	promoter	chr1	61040000	61050000	gene.body	chr1:60970000-60980000_chr1:61040000-61050000	pe	2.99654205364475e-10
chr1	61080000	61090000	promoter	chr1	62960000	62970000	distal	chr1:61080000-61090000_chr1:62960000-62970000	pe	0.000607962153520643
chr1	61270000	61280000	promoter	chr1	61340000	61350000	gene.body	chr1:61270000-61280000_chr1:61340000-61350000	pe	3.26332906090467e-10
chr1	61340000	61350000	gene.body	chr1	63170000	63180000	terminator	chr1:61340000-61350000_chr1:63170000-63180000	others	0.00390799880991989
chr1	61390000	61400000	gene.body	chr1	62390000	62400000	distal	chr1:61390000-61400000_chr1:62390000-62400000	others	7.97064506167205e-06
chr1	61640000	61650000	distal	chr1	62140000	62150000	gene.body	chr1:61640000-61650000_chr1:62140000-62150000	others	4.20134976410116e-05
chr1	61920000	61930000	gene.body	chr1	62070000	62080000	promoter	chr1:61920000-61930000_chr1:62070000-62080000	pe	1.44738768249271e-07
chr1	62130000	62140000	gene.body	chr1	62170000	62180000	terminator	chr1:62130000-62140000_chr1:62170000-62180000	others	0.00100022974590581
chr1	62170000	62180000	terminator	chr1	62400000	62410000	distal	chr1:62170000-62180000_chr1:62400000-62410000	others	9.93004279193649e-11
chr1	62330000	62340000	distal	chr1	62910000	62920000	distal	chr1:62330000-62340000_chr1:62910000-62920000	ee	7.2077958568619e-27
chr1	62430000	62440000	promoter	chr1	62900000	62910000	distal	chr1:62430000-62440000_chr1:62900000-62910000	pe	0.00810719375637529
chr1	62430000	62440000	promoter	chr1	64680000	64690000	gene.body	chr1:62430000-62440000_chr1:64680000-64690000	pe	1.55816809451463e-05
chr1	62500000	62510000	promoter	chr1	62740000	62750000	distal	chr1:62500000-62510000_chr1:62740000-62750000	pe	0.000508609090394577
chr1	62740000	62750000	distal	chr1	62780000	62790000	promoter	chr1:62740000-62750000_chr1:62780000-62790000	pe	7.54140083150084e-07
chr1	62740000	62750000	distal	chr1	64030000	64040000	gene.body	chr1:62740000-62750000_chr1:64030000-64040000	others	5.98727095067874e-05
chr1	62780000	62790000	promoter	chr1	63320000	63330000	promoter	chr1:62780000-62790000_chr1:63320000-63330000	pp	0.00834980720215999
chr1	62910000	62920000	distal	chr1	63080000	63090000	distal	chr1:62910000-62920000_chr1:63080000-63090000	ee	5.30965108549817e-06
chr1	62960000	62970000	distal	chr1	63080000	63090000	distal	chr1:62960000-62970000_chr1:63080000-63090000	ee	7.60062639092585e-06
chr1	63140000	63150000	distal	chr1	64890000	64900000	gene.body	chr1:63140000-63150000_chr1:64890000-64900000	others	4.07905258560714e-07
chr1	63580000	63590000	gene.body	chr1	63610000	63620000	gene.body	chr1:63580000-63590000_chr1:63610000-63620000	others	0.00269384570032948
chr1	63670000	63680000	distal	chr1	63770000	63780000	promoter	chr1:63670000-63680000_chr1:63770000-63780000	pe	8.54963836329036e-11
chr1	64260000	64270000	terminator	chr1	64480000	64490000	gene.body	chr1:64260000-64270000_chr1:64480000-64490000	others	0.00224534646012023
chr1	64680000	64690000	gene.body	chr1	64820000	64830000	gene.body	chr1:64680000-64690000_chr1:64820000-64830000	others	5.34623560147524e-06
chr1	64890000	64900000	gene.body	chr1	67210000	67220000	gene.body	chr1:64890000-64900000_chr1:67210000-67220000	others	4.11934158509917e-05
chr1	65060000	65070000	promoter	chr1	65200000	65210000	gene.body	chr1:65060000-65070000_chr1:65200000-65210000	pe	1.89523708689649e-12
chr1	65200000	65210000	gene.body	chr1	66600000	66610000	gene.body	chr1:65200000-65210000_chr1:66600000-66610000	others	1.46309384411268e-05
chr1	65230000	65240000	terminator	chr1	65470000	65480000	gene.body	chr1:65230000-65240000_chr1:65470000-65480000	others	1.58399196594359e-08
chr1	65430000	65440000	terminator	chr1	65680000	65690000	distal	chr1:65430000-65440000_chr1:65680000-65690000	others	4.04316522641894e-05
chr1	65680000	65690000	distal	chr1	66330000	66340000	promoter	chr1:65680000-65690000_chr1:66330000-66340000	pe	5.87518896392764e-05
chr1	66240000	66250000	terminator	chr1	66600000	66610000	gene.body	chr1:66240000-66250000_chr1:66600000-66610000	others	2.30665583909653e-12
chr1	66330000	66340000	promoter	chr1	66350000	66360000	promoter	chr1:66330000-66340000_chr1:66350000-66360000	pp	0.00436018813167991
chr1	66600000	66610000	gene.body	chr1	67140000	67150000	promoter	chr1:66600000-66610000_chr1:67140000-67150000	pe	0.00761542232024918
chr1	67340000	67350000	promoter	chr1	67500000	67510000	distal	chr1:67340000-67350000_chr1:67500000-67510000	pe	0.00132379025011004
chr1	67500000	67510000	distal	chr1	67520000	67530000	promoter	chr1:67500000-67510000_chr1:67520000-67530000	pe	4.80990013586006e-05
chr1	67500000	67510000	distal	chr1	67700000	67710000	terminator	chr1:67500000-67510000_chr1:67700000-67710000	others	3.1993221383334e-05
chr1	67520000	67530000	promoter	chr1	67560000	67570000	distal	chr1:67520000-67530000_chr1:67560000-67570000	pe	0.000677689759708695
chr1	67520000	67530000	promoter	chr1	68440000	68450000	promoter	chr1:67520000-67530000_chr1:68440000-68450000	pp	1.47943892454828e-06
chr1	67530000	67540000	terminator	chr1	67760000	67770000	gene.body	chr1:67530000-67540000_chr1:67760000-67770000	others	9.25719709540002e-18
chr1	67770000	67780000	terminator	chr1	67850000	67860000	gene.body	chr1:67770000-67780000_chr1:67850000-67860000	others	0.00276228500996562
chr1	68110000	68120000	gene.body	chr1	70200000	70210000	promoter	chr1:68110000-68120000_chr1:70200000-70210000	pe	0.000518678165877022
chr1	68210000	68220000	gene.body	chr1	68230000	68240000	promoter	chr1:68210000-68220000_chr1:68230000-68240000	pe	0.000473124086948269
chr1	68210000	68220000	gene.body	chr1	68320000	68330000	distal	chr1:68210000-68220000_chr1:68320000-68330000	others	0.000147402198566986
chr1	68230000	68240000	promoter	chr1	68320000	68330000	distal	chr1:68230000-68240000_chr1:68320000-68330000	pe	3.03904604034628e-08
chr1	68320000	68330000	distal	chr1	68340000	68350000	distal	chr1:68320000-68330000_chr1:68340000-68350000	ee	3.38387608034663e-06
chr1	68380000	68390000	distal	chr1	69730000	69740000	gene.body	chr1:68380000-68390000_chr1:69730000-69740000	others	0.00148253530784043
chr1	70130000	70140000	gene.body	chr1	71050000	71060000	promoter	chr1:70130000-70140000_chr1:71050000-71060000	pe	0.0086653974839758
chr1	75990000	76000000	gene.body	chr1	76150000	76160000	gene.body	chr1:75990000-76000000_chr1:76150000-76160000	others	8.97020192074581e-14
chr1	76150000	76160000	gene.body	chr1	76900000	76910000	gene.body	chr1:76150000-76160000_chr1:76900000-76910000	others	3.34712681045939e-12
chr1	76900000	76910000	gene.body	chr1	77120000	77130000	gene.body	chr1:76900000-76910000_chr1:77120000-77130000	others	0.000653323960288382
chr1	77090000	77100000	terminator	chr1	77510000	77520000	gene.body	chr1:77090000-77100000_chr1:77510000-77520000	others	5.85607795552115e-05
chr1	77310000	77320000	terminator	chr1	77530000	77540000	promoter	chr1:77310000-77320000_chr1:77530000-77540000	pe	3.08743691095103e-06
chr1	77940000	77950000	promoter	chr1	78110000	78120000	gene.body	chr1:77940000-77950000_chr1:78110000-78120000	pe	5.24458253934014e-11
chr1	77970000	77980000	promoter	chr1	7.8e+07	78010000	promoter	chr1:77970000-77980000_chr1:78000000-78010000	pp	0.000126341503817783
chr1	78110000	78120000	gene.body	chr1	78130000	78140000	terminator	chr1:78110000-78120000_chr1:78130000-78140000	others	0.00164307290442012
chr1	78130000	78140000	terminator	chr1	78670000	78680000	distal	chr1:78130000-78140000_chr1:78670000-78680000	others	1.59729937892249e-06
chr1	78670000	78680000	distal	chr1	79190000	79200000	promoter	chr1:78670000-78680000_chr1:79190000-79200000	pe	0.00871954209481349
chr1	80210000	80220000	distal	chr1	80400000	80410000	distal	chr1:80210000-80220000_chr1:80400000-80410000	ee	0.00338008005097483
chr1	80210000	80220000	distal	chr1	81410000	81420000	promoter	chr1:80210000-80220000_chr1:81410000-81420000	pe	3.05586396826323e-08
chr1	83900000	83910000	promoter	chr1	84430000	84440000	distal	chr1:83900000-83910000_chr1:84430000-84440000	pe	0.00062160689570232
chr1	84490000	84500000	terminator	chr1	84750000	84760000	distal	chr1:84490000-84500000_chr1:84750000-84760000	others	5.22372346001056e-06
chr1	84500000	84510000	promoter	chr1	84540000	84550000	promoter	chr1:84500000-84510000_chr1:84540000-84550000	pp	0.00821804059993825
chr1	84620000	84630000	promoter	chr1	84750000	84760000	distal	chr1:84620000-84630000_chr1:84750000-84760000	pe	2.74683942488499e-05
chr1	84620000	84630000	promoter	chr1	84780000	84790000	distal	chr1:84620000-84630000_chr1:84780000-84790000	pe	0.00282648174386506
chr1	84690000	84700000	promoter	chr1	84770000	84780000	distal	chr1:84690000-84700000_chr1:84770000-84780000	pe	0.00342131789781932
chr1	84720000	84730000	distal	chr1	84940000	84950000	gene.body	chr1:84720000-84730000_chr1:84940000-84950000	others	0.00105648371453784
chr1	84720000	84730000	distal	chr1	85250000	85260000	promoter	chr1:84720000-84730000_chr1:85250000-85260000	pe	8.93930741275243e-08
chr1	84780000	84790000	distal	chr1	85250000	85260000	promoter	chr1:84780000-84790000_chr1:85250000-85260000	pe	0.00144462899161422
chr1	84790000	84800000	distal	chr1	84930000	84940000	promoter	chr1:84790000-84800000_chr1:84930000-84940000	pe	1.14164676812225e-07
chr1	84910000	84920000	distal	chr1	84930000	84940000	promoter	chr1:84910000-84920000_chr1:84930000-84940000	pe	7.53585012258989e-08
chr1	85100000	85110000	gene.body	chr1	85250000	85260000	promoter	chr1:85100000-85110000_chr1:85250000-85260000	pe	0.00822428848236804
chr1	85300000	85310000	gene.body	chr1	85570000	85580000	promoter	chr1:85300000-85310000_chr1:85570000-85580000	pe	6.80015688490186e-05
chr1	85300000	85310000	gene.body	chr1	85580000	85590000	promoter	chr1:85300000-85310000_chr1:85580000-85590000	pe	0.00393894303312764
chr1	85300000	85310000	gene.body	chr1	85880000	85890000	gene.body	chr1:85300000-85310000_chr1:85880000-85890000	others	3.17203784534825e-11
chr1	85570000	85580000	promoter	chr1	87320000	87330000	promoter	chr1:85570000-85580000_chr1:87320000-87330000	pp	0.000147108473700494
chr1	86380000	86390000	promoter	chr1	86470000	86480000	promoter	chr1:86380000-86390000_chr1:86470000-86480000	pp	5.47007969072113e-17
chr1	86510000	86520000	distal	chr1	87020000	87030000	gene.body	chr1:86510000-86520000_chr1:87020000-87030000	others	3.71249760187452e-09
chr1	86780000	86790000	distal	chr1	86830000	86840000	promoter	chr1:86780000-86790000_chr1:86830000-86840000	pe	0.00887345852295594
chr1	87130000	87140000	promoter	chr1	88180000	88190000	gene.body	chr1:87130000-87140000_chr1:88180000-88190000	pe	2.85302918736997e-05
chr1	87290000	87300000	distal	chr1	87950000	87960000	gene.body	chr1:87290000-87300000_chr1:87950000-87960000	others	4.69101817928193e-05
chr1	87320000	87330000	promoter	chr1	88180000	88190000	gene.body	chr1:87320000-87330000_chr1:88180000-88190000	pe	1.90286829708051e-05
chr1	88600000	88610000	gene.body	chr1	88930000	88940000	terminator	chr1:88600000-88610000_chr1:88930000-88940000	others	9.29958914702976e-05
chr1	88990000	89000000	promoter	chr1	89350000	89360000	distal	chr1:88990000-89000000_chr1:89350000-89360000	pe	0.00618932141171736
chr1	88990000	89000000	promoter	chr1	89450000	89460000	gene.body	chr1:88990000-89000000_chr1:89450000-89460000	pe	0.00797085825248661
chr1	89480000	89490000	gene.body	chr1	89760000	89770000	terminator	chr1:89480000-89490000_chr1:89760000-89770000	others	9.88898366369341e-06
chr1	89480000	89490000	gene.body	chr1	89800000	89810000	gene.body	chr1:89480000-89490000_chr1:89800000-89810000	others	3.08673617943386e-10
chr1	89800000	89810000	gene.body	chr1	89980000	89990000	distal	chr1:89800000-89810000_chr1:89980000-89990000	others	3.88371363487808e-07
chr1	90040000	90050000	distal	chr1	90130000	90140000	distal	chr1:90040000-90050000_chr1:90130000-90140000	ee	7.46912776874908e-08
chr1	90470000	90480000	distal	chr1	90570000	90580000	distal	chr1:90470000-90480000_chr1:90570000-90580000	ee	8.57500049213752e-13
chr1	90570000	90580000	distal	chr1	90700000	90710000	distal	chr1:90570000-90580000_chr1:90700000-90710000	ee	0.000752886112531209
chr1	90610000	90620000	distal	chr1	90850000	90860000	promoter	chr1:90610000-90620000_chr1:90850000-90860000	pe	0.00125034242496388
chr1	91280000	91290000	gene.body	chr1	91500000	91510000	promoter	chr1:91280000-91290000_chr1:91500000-91510000	pe	3.6502371328567e-06
chr1	91790000	91800000	terminator	chr1	91880000	91890000	promoter	chr1:91790000-91800000_chr1:91880000-91890000	pe	0.00298602885319764
chr1	92710000	92720000	promoter	chr1	93840000	93850000	promoter	chr1:92710000-92720000_chr1:93840000-93850000	pp	1.95410135814967e-05
chr1	92960000	92970000	promoter	chr1	92990000	93000000	distal	chr1:92960000-92970000_chr1:92990000-93000000	pe	7.7524459956545e-37
chr1	92990000	93000000	distal	chr1	93060000	93070000	distal	chr1:92990000-93000000_chr1:93060000-93070000	ee	0.000653160831437411
chr1	93680000	93690000	promoter	chr1	93850000	93860000	distal	chr1:93680000-93690000_chr1:93850000-93860000	pe	2.81998040047819e-11
chr1	93840000	93850000	promoter	chr1	93990000	94000000	terminator	chr1:93840000-93850000_chr1:93990000-94000000	pe	8.30948988633765e-17
chr1	93870000	93880000	promoter	chr1	94030000	94040000	gene.body	chr1:93870000-93880000_chr1:94030000-94040000	pe	0.000539052521870484
chr1	93900000	93910000	promoter	chr1	94060000	94070000	promoter	chr1:93900000-93910000_chr1:94060000-94070000	pp	1.57947586513169e-14
chr1	93980000	93990000	distal	chr1	94330000	94340000	terminator	chr1:93980000-93990000_chr1:94330000-94340000	others	4.08340856795642e-08
chr1	93990000	94000000	terminator	chr1	94330000	94340000	terminator	chr1:93990000-94000000_chr1:94330000-94340000	others	0.00893054371501536
chr1	94020000	94030000	promoter	chr1	94040000	94050000	terminator	chr1:94020000-94030000_chr1:94040000-94050000	pe	1.43027572757797e-28
chr1	94390000	94400000	gene.body	chr1	94480000	94490000	promoter	chr1:94390000-94400000_chr1:94480000-94490000	pe	8.5912527442768e-08
chr1	94520000	94530000	terminator	chr1	94800000	94810000	gene.body	chr1:94520000-94530000_chr1:94800000-94810000	others	0.00142877293573692
chr1	94920000	94930000	promoter	chr1	95040000	95050000	gene.body	chr1:94920000-94930000_chr1:95040000-95050000	pe	0.00466025229913444
chr1	95040000	95050000	gene.body	chr1	95230000	95240000	promoter	chr1:95040000-95050000_chr1:95230000-95240000	pe	4.57969746839568e-06
chr1	96230000	96240000	distal	chr1	96590000	96600000	distal	chr1:96230000-96240000_chr1:96590000-96600000	ee	3.8306106066756e-07
chr1	99180000	99190000	gene.body	chr1	99480000	99490000	gene.body	chr1:99180000-99190000_chr1:99480000-99490000	others	0.000600515646749853
chr1	99320000	99330000	distal	chr1	99680000	99690000	promoter	chr1:99320000-99330000_chr1:99680000-99690000	pe	4.69911932496546e-07
chr1	99680000	99690000	promoter	chr1	99700000	99710000	terminator	chr1:99680000-99690000_chr1:99700000-99710000	pe	8.40761643130379e-10
chr1	99700000	99710000	terminator	chr1	99720000	99730000	gene.body	chr1:99700000-99710000_chr1:99720000-99730000	others	5.05663019513882e-06
chr1	99720000	99730000	gene.body	chr1	99960000	99970000	promoter	chr1:99720000-99730000_chr1:99960000-99970000	pe	6.48945815540274e-06
chr1	99800000	99810000	distal	chr1	100030000	100040000	promoter	chr1:99800000-99810000_chr1:100030000-100040000	pe	1.18997337044894e-22
chr1	100240000	100250000	promoter	chr1	100360000	100370000	promoter	chr1:100240000-100250000_chr1:100360000-100370000	pp	0.00129111482089389
chr1	100240000	100250000	promoter	chr1	100450000	100460000	terminator	chr1:100240000-100250000_chr1:100450000-100460000	pe	0.00125204837220027
chr1	101230000	101240000	promoter	chr1	101280000	101290000	distal	chr1:101230000-101240000_chr1:101280000-101290000	pe	5.61389071375008e-07
chr1	107430000	107440000	gene.body	chr1	107470000	107480000	terminator	chr1:107430000-107440000_chr1:107470000-107480000	others	1.41347595487722e-07
chr1	107470000	107480000	terminator	chr1	110100000	110110000	terminator	chr1:107470000-107480000_chr1:110100000-110110000	others	2.4797461756609e-08
chr1	107780000	107790000	promoter	chr1	108120000	108130000	distal	chr1:107780000-107790000_chr1:108120000-108130000	pe	3.86453099139552e-06
chr1	108120000	108130000	distal	chr1	109100000	109110000	promoter	chr1:108120000-108130000_chr1:109100000-109110000	pe	4.78291163559727e-06
chr1	108510000	108520000	distal	chr1	108890000	108900000	promoter	chr1:108510000-108520000_chr1:108890000-108900000	pe	4.54629618127321e-08
chr1	108740000	108750000	promoter	chr1	108890000	108900000	promoter	chr1:108740000-108750000_chr1:108890000-108900000	pp	1.28384160783336e-07
chr1	109070000	109080000	promoter	chr1	109190000	109200000	promoter	chr1:109070000-109080000_chr1:109190000-109200000	pp	0.000211022592075235
chr1	109080000	109090000	promoter	chr1	109100000	109110000	promoter	chr1:109080000-109090000_chr1:109100000-109110000	pp	0.00975838404644071
chr1	109080000	109090000	promoter	chr1	109190000	109200000	promoter	chr1:109080000-109090000_chr1:109190000-109200000	pp	0.00648702914886067
chr1	109100000	109110000	promoter	chr1	109190000	109200000	promoter	chr1:109100000-109110000_chr1:109190000-109200000	pp	0.00884472348356169
chr1	109110000	109120000	promoter	chr1	109190000	109200000	promoter	chr1:109110000-109120000_chr1:109190000-109200000	pp	3.47568708560143e-05
chr1	109110000	109120000	promoter	chr1	109270000	109280000	promoter	chr1:109110000-109120000_chr1:109270000-109280000	pp	1.1469735963198e-17
chr1	109230000	109240000	promoter	chr1	109390000	109400000	promoter	chr1:109230000-109240000_chr1:109390000-109400000	pp	5.24734865184516e-10
chr1	109490000	109500000	promoter	chr1	109620000	109630000	promoter	chr1:109490000-109500000_chr1:109620000-109630000	pp	2.95592003498022e-06
chr1	109490000	109500000	promoter	chr1	109770000	109780000	terminator	chr1:109490000-109500000_chr1:109770000-109780000	pe	0.00436394675367891
chr1	109640000	109650000	distal	chr1	109770000	109780000	terminator	chr1:109640000-109650000_chr1:109770000-109780000	others	2.91709712315033e-18
chr1	109660000	109670000	promoter	chr1	109980000	109990000	promoter	chr1:109660000-109670000_chr1:109980000-109990000	pp	2.09035108460681e-08
chr1	110050000	110060000	terminator	chr1	110140000	110150000	promoter	chr1:110050000-110060000_chr1:110140000-110150000	pe	0.00410535114647426
chr1	110080000	110090000	promoter	chr1	111440000	111450000	promoter	chr1:110080000-110090000_chr1:111440000-111450000	pp	3.92442413569417e-05
chr1	110190000	110200000	promoter	chr1	110410000	110420000	promoter	chr1:110190000-110200000_chr1:110410000-110420000	pp	3.50372397686228e-06
chr1	110330000	110340000	promoter	chr1	110430000	110440000	terminator	chr1:110330000-110340000_chr1:110430000-110440000	pe	0.00742465521609492
chr1	110410000	110420000	promoter	chr1	110460000	110470000	distal	chr1:110410000-110420000_chr1:110460000-110470000	pe	4.44745113908741e-13
chr1	110470000	110480000	promoter	chr1	110490000	110500000	promoter	chr1:110470000-110480000_chr1:110490000-110500000	pp	0.0027445941210506
chr1	110520000	110530000	promoter	chr1	110780000	110790000	distal	chr1:110520000-110530000_chr1:110780000-110790000	pe	0.000157383782836439
chr1	110540000	110550000	gene.body	chr1	110610000	110620000	promoter	chr1:110540000-110550000_chr1:110610000-110620000	pe	0.00716429333503678
chr1	110610000	110620000	promoter	chr1	110630000	110640000	promoter	chr1:110610000-110620000_chr1:110630000-110640000	pp	3.73203158301917e-09
chr1	110760000	110770000	distal	chr1	112330000	112340000	gene.body	chr1:110760000-110770000_chr1:112330000-112340000	others	0.00176096763885057
chr1	110780000	110790000	distal	chr1	111220000	111230000	promoter	chr1:110780000-110790000_chr1:111220000-111230000	pe	0.000352412814417109
chr1	111650000	111660000	gene.body	chr1	111750000	111760000	promoter	chr1:111650000-111660000_chr1:111750000-111760000	pe	0.00509898947369332
chr1	112350000	112360000	promoter	chr1	112610000	112620000	promoter	chr1:112350000-112360000_chr1:112610000-112620000	pp	0.000209193258799682
chr1	112710000	112720000	promoter	chr1	112880000	112890000	distal	chr1:112710000-112720000_chr1:112880000-112890000	pe	3.47389396066519e-09
chr1	112800000	112810000	distal	chr1	112880000	112890000	distal	chr1:112800000-112810000_chr1:112880000-112890000	ee	0.00888583379078
chr1	113140000	113150000	distal	chr1	113830000	113840000	terminator	chr1:113140000-113150000_chr1:113830000-113840000	others	0.00242650006187607
chr1	113190000	113200000	distal	chr1	113670000	113680000	gene.body	chr1:113190000-113200000_chr1:113670000-113680000	others	7.18923072897256e-07
chr1	114420000	114430000	gene.body	chr1	115050000	115060000	promoter	chr1:114420000-114430000_chr1:115050000-115060000	pe	5.89605028272463e-06
chr1	114580000	114590000	promoter	chr1	114750000	114760000	promoter	chr1:114580000-114590000_chr1:114750000-114760000	pp	0.00510342569021962
chr1	114970000	114980000	promoter	chr1	115110000	115120000	distal	chr1:114970000-114980000_chr1:115110000-115120000	pe	1.35275765666239e-15
chr1	115050000	115060000	promoter	chr1	115110000	115120000	distal	chr1:115050000-115060000_chr1:115110000-115120000	pe	6.50352808991053e-15
chr1	115110000	115120000	distal	chr1	115710000	115720000	gene.body	chr1:115110000-115120000_chr1:115710000-115720000	others	0.00399166411276802
chr1	115110000	115120000	distal	chr1	115800000	115810000	distal	chr1:115110000-115120000_chr1:115800000-115810000	ee	0.00027493908873149
chr1	115130000	115140000	distal	chr1	115270000	115280000	distal	chr1:115130000-115140000_chr1:115270000-115280000	ee	0.000966386932071804
chr1	115130000	115140000	distal	chr1	115460000	115470000	distal	chr1:115130000-115140000_chr1:115460000-115470000	ee	4.07324909046611e-05
chr1	115800000	115810000	distal	chr1	116490000	116500000	promoter	chr1:115800000-115810000_chr1:116490000-116500000	pe	4.46096892716798e-09
chr1	116370000	116380000	promoter	chr1	116480000	116490000	promoter	chr1:116370000-116380000_chr1:116480000-116490000	pp	0.00170856104015197
chr1	116570000	116580000	promoter	chr1	116670000	116680000	promoter	chr1:116570000-116580000_chr1:116670000-116680000	pp	1.78960246390655e-05
chr1	116570000	116580000	promoter	chr1	117760000	117770000	distal	chr1:116570000-116580000_chr1:117760000-117770000	pe	0.00116942379496932
chr1	116720000	116730000	distal	chr1	117050000	117060000	promoter	chr1:116720000-116730000_chr1:117050000-117060000	pe	0.00909090095385675
chr1	116720000	116730000	distal	chr1	117280000	117290000	gene.body	chr1:116720000-116730000_chr1:117280000-117290000	others	0.00801286567484812
chr1	116730000	116740000	distal	chr1	116870000	116880000	distal	chr1:116730000-116740000_chr1:116870000-116880000	ee	0.000264558276199988
chr1	116760000	116770000	terminator	chr1	116820000	116830000	distal	chr1:116760000-116770000_chr1:116820000-116830000	others	0.00575819116063493
chr1	117750000	117760000	distal	chr1	117920000	117930000	promoter	chr1:117750000-117760000_chr1:117920000-117930000	pe	0.00368352147838892
chr1	118150000	118160000	terminator	chr1	1.19e+08	119010000	promoter	chr1:118150000-118160000_chr1:119000000-119010000	pe	3.27496744556746e-07
chr1	118150000	118160000	terminator	chr1	119280000	119290000	distal	chr1:118150000-118160000_chr1:119280000-119290000	others	0.00103026541016527
chr1	119470000	119480000	distal	chr1	119640000	119650000	promoter	chr1:119470000-119480000_chr1:119640000-119650000	pe	0.000238351125329193
chr1	119540000	119550000	distal	chr1	119840000	119850000	promoter	chr1:119540000-119550000_chr1:119840000-119850000	pe	6.81744094033909e-08
chr1	119610000	119620000	terminator	chr1	119640000	119650000	promoter	chr1:119610000-119620000_chr1:119640000-119650000	pe	2.49011265275972e-07
chr1	119710000	119720000	promoter	chr1	119800000	119810000	promoter	chr1:119710000-119720000_chr1:119800000-119810000	pp	5.0707413794588e-09
chr1	119800000	119810000	promoter	chr1	119870000	119880000	distal	chr1:119800000-119810000_chr1:119870000-119880000	pe	8.9919893576158e-07
chr1	145840000	145850000	promoter	chr1	145960000	145970000	promoter	chr1:145840000-145850000_chr1:145960000-145970000	pp	0.00867580328856761
chr1	145850000	145860000	promoter	chr1	145910000	145920000	promoter	chr1:145850000-145860000_chr1:145910000-145920000	pp	3.05893675584085e-05
chr1	145890000	145900000	terminator	chr1	145920000	145930000	promoter	chr1:145890000-145900000_chr1:145920000-145930000	pe	0.00644491672244571
chr1	147080000	147090000	promoter	chr1	147240000	147250000	promoter	chr1:147080000-147090000_chr1:147240000-147250000	pp	2.33084764104382e-10
chr1	147170000	147180000	promoter	chr1	147240000	147250000	promoter	chr1:147170000-147180000_chr1:147240000-147250000	pp	0.000511743897784888
chr1	147490000	147500000	gene.body	chr1	147540000	147550000	promoter	chr1:147490000-147500000_chr1:147540000-147550000	pe	0.00291268753812831
chr1	147500000	147510000	gene.body	chr1	147700000	147710000	distal	chr1:147500000-147510000_chr1:147700000-147710000	others	1.24974011245335e-08
chr1	147620000	147630000	terminator	chr1	147640000	147650000	promoter	chr1:147620000-147630000_chr1:147640000-147650000	pe	4.66941141185561e-25
chr1	147640000	147650000	promoter	chr1	147840000	147850000	distal	chr1:147640000-147650000_chr1:147840000-147850000	pe	0.000165808485424659
chr1	148370000	148380000	gene.body	chr1	148520000	148530000	promoter	chr1:148370000-148380000_chr1:148520000-148530000	pe	0.000475358214380005
chr1	148380000	148390000	promoter	chr1	148520000	148530000	promoter	chr1:148380000-148390000_chr1:148520000-148530000	pp	0.0061077795483902
chr1	149940000	149950000	terminator	chr1	149960000	149970000	promoter	chr1:149940000-149950000_chr1:149960000-149970000	pe	0.00170101286035546
chr1	150060000	150070000	promoter	chr1	150610000	150620000	gene.body	chr1:150060000-150070000_chr1:150610000-150620000	pe	0.00066504213556212
chr1	150230000	150240000	promoter	chr1	150250000	150260000	promoter	chr1:150230000-150240000_chr1:150250000-150260000	pp	6.34161719998265e-11
chr1	150250000	150260000	promoter	chr1	150280000	150290000	promoter	chr1:150250000-150260000_chr1:150280000-150290000	pp	4.00898327971849e-08
chr1	150920000	150930000	promoter	chr1	151090000	151100000	promoter	chr1:150920000-150930000_chr1:151090000-151100000	pp	0.00383653373207371
chr1	150970000	150980000	promoter	chr1	150990000	151000000	promoter	chr1:150970000-150980000_chr1:150990000-151000000	pp	0.000105537159182731
chr1	150970000	150980000	promoter	chr1	151160000	151170000	promoter	chr1:150970000-150980000_chr1:151160000-151170000	pp	0.00268184721634798
chr1	151020000	151030000	promoter	chr1	151060000	151070000	promoter	chr1:151020000-151030000_chr1:151060000-151070000	pp	1.33418528518903e-07
chr1	151070000	151080000	promoter	chr1	151760000	151770000	promoter	chr1:151070000-151080000_chr1:151760000-151770000	pp	0.00191564094980578
chr1	151170000	151180000	promoter	chr1	151190000	151200000	promoter	chr1:151170000-151180000_chr1:151190000-151200000	pp	0.000333851271927428
chr1	151170000	151180000	promoter	chr1	151250000	151260000	promoter	chr1:151170000-151180000_chr1:151250000-151260000	pp	2.12134127942753e-05
chr1	151190000	151200000	promoter	chr1	151250000	151260000	promoter	chr1:151190000-151200000_chr1:151250000-151260000	pp	1.16604661681682e-08
chr1	151190000	151200000	promoter	chr1	151730000	151740000	promoter	chr1:151190000-151200000_chr1:151730000-151740000	pp	3.45467096307863e-05
chr1	151340000	151350000	promoter	chr1	151760000	151770000	promoter	chr1:151340000-151350000_chr1:151760000-151770000	pp	1.83834869193669e-05
chr1	151390000	151400000	promoter	chr1	151590000	151600000	distal	chr1:151390000-151400000_chr1:151590000-151600000	pe	0.000842076672710186
chr1	151440000	151450000	terminator	chr1	151530000	151540000	promoter	chr1:151440000-151450000_chr1:151530000-151540000	pe	0.00630016635878193
chr1	151760000	151770000	promoter	chr1	151900000	151910000	promoter	chr1:151760000-151770000_chr1:151900000-151910000	pp	8.81739944641801e-09
chr1	151880000	151890000	promoter	chr1	151900000	151910000	promoter	chr1:151880000-151890000_chr1:151900000-151910000	pp	4.9930394892492e-07
chr1	151900000	151910000	promoter	chr1	1.52e+08	152010000	gene.body	chr1:151900000-151910000_chr1:152000000-152010000	pe	5.69461856161716e-17
chr1	151930000	151940000	distal	chr1	151960000	151970000	distal	chr1:151930000-151940000_chr1:151960000-151970000	ee	6.14378910753611e-06
chr1	151960000	151970000	distal	chr1	154270000	154280000	promoter	chr1:151960000-151970000_chr1:154270000-154280000	pe	0.000931141020025651
chr1	151970000	151980000	distal	chr1	152190000	152200000	promoter	chr1:151970000-151980000_chr1:152190000-152200000	pe	0.000433558672448895
chr1	152030000	152040000	promoter	chr1	152190000	152200000	promoter	chr1:152030000-152040000_chr1:152190000-152200000	pp	1.1604680665799e-06
chr1	152040000	152050000	promoter	chr1	152450000	152460000	distal	chr1:152040000-152050000_chr1:152450000-152460000	pe	4.23656906340306e-05
chr1	152390000	152400000	gene.body	chr1	152530000	152540000	distal	chr1:152390000-152400000_chr1:152530000-152540000	others	0.00739468547994751
chr1	152650000	152660000	distal	chr1	152770000	152780000	promoter	chr1:152650000-152660000_chr1:152770000-152780000	pe	0.00103081718732451
chr1	152870000	152880000	promoter	chr1	152920000	152930000	terminator	chr1:152870000-152880000_chr1:152920000-152930000	pe	3.39473641341619e-07
chr1	153190000	153200000	terminator	chr1	153280000	153290000	distal	chr1:153190000-153200000_chr1:153280000-153290000	others	0.00100477481032481
chr1	153220000	153230000	terminator	chr1	156190000	156200000	promoter	chr1:153220000-153230000_chr1:156190000-156200000	pe	0.00026222233393841
chr1	153280000	153290000	distal	chr1	153510000	153520000	distal	chr1:153280000-153290000_chr1:153510000-153520000	ee	1.56717172521594e-08
chr1	153460000	153470000	promoter	chr1	155980000	155990000	promoter	chr1:153460000-153470000_chr1:155980000-155990000	pp	0.00925978436588101
chr1	153490000	153500000	distal	chr1	153510000	153520000	distal	chr1:153490000-153500000_chr1:153510000-153520000	ee	2.23085447298726e-13
chr1	153510000	153520000	distal	chr1	153530000	153540000	promoter	chr1:153510000-153520000_chr1:153530000-153540000	pe	0.00072767301172323
chr1	153630000	153640000	promoter	chr1	154440000	154450000	terminator	chr1:153630000-153640000_chr1:154440000-154450000	pe	6.38675823051832e-05
chr1	153960000	153970000	promoter	chr1	156100000	156110000	promoter	chr1:153960000-153970000_chr1:156100000-156110000	pp	0.000132259177745865
chr1	153980000	153990000	promoter	chr1	154320000	154330000	promoter	chr1:153980000-153990000_chr1:154320000-154330000	pp	0.00282273709139215
chr1	153980000	153990000	promoter	chr1	155060000	155070000	promoter	chr1:153980000-153990000_chr1:155060000-155070000	pp	1.66179148545248e-09
chr1	153990000	154000000	promoter	chr1	155060000	155070000	promoter	chr1:153990000-154000000_chr1:155060000-155070000	pp	0.00029764744513489
chr1	154180000	154190000	promoter	chr1	154220000	154230000	promoter	chr1:154180000-154190000_chr1:154220000-154230000	pp	0.000315570346047832
chr1	154180000	154190000	promoter	chr1	154530000	154540000	promoter	chr1:154180000-154190000_chr1:154530000-154540000	pp	7.40644518962898e-14
chr1	154190000	154200000	promoter	chr1	154270000	154280000	promoter	chr1:154190000-154200000_chr1:154270000-154280000	pp	0.0053659012078857
chr1	154190000	154200000	promoter	chr1	154340000	154350000	promoter	chr1:154190000-154200000_chr1:154340000-154350000	pp	5.20771461797416e-33
chr1	154190000	154200000	promoter	chr1	154860000	154870000	promoter	chr1:154190000-154200000_chr1:154860000-154870000	pp	2.41292358783108e-09
chr1	154320000	154330000	promoter	chr1	154340000	154350000	promoter	chr1:154320000-154330000_chr1:154340000-154350000	pp	2.2377383691656e-05
chr1	154330000	154340000	promoter	chr1	154930000	154940000	promoter	chr1:154330000-154340000_chr1:154930000-154940000	pp	0.000231646687945639
chr1	154470000	154480000	terminator	chr1	154530000	154540000	promoter	chr1:154470000-154480000_chr1:154530000-154540000	pe	0.00449149676722625
chr1	154550000	154560000	promoter	chr1	154870000	154880000	promoter	chr1:154550000-154560000_chr1:154870000-154880000	pp	3.15963169800375e-08
chr1	154600000	154610000	promoter	chr1	154870000	154880000	promoter	chr1:154600000-154610000_chr1:154870000-154880000	pp	2.05413144824115e-07
chr1	154660000	154670000	promoter	chr1	154870000	154880000	promoter	chr1:154660000-154670000_chr1:154870000-154880000	pp	0.00118745964566698
chr1	154660000	154670000	promoter	chr1	155080000	155090000	promoter	chr1:154660000-154670000_chr1:155080000-155090000	pp	5.45217980467527e-23
chr1	154860000	154870000	promoter	chr1	154930000	154940000	promoter	chr1:154860000-154870000_chr1:154930000-154940000	pp	0.0084900199718418
chr1	154940000	154950000	terminator	chr1	154970000	154980000	promoter	chr1:154940000-154950000_chr1:154970000-154980000	pe	0.00175216645518862
chr1	154970000	154980000	promoter	chr1	155060000	155070000	promoter	chr1:154970000-154980000_chr1:155060000-155070000	pp	9.26322399564433e-09
chr1	155060000	155070000	promoter	chr1	155160000	155170000	terminator	chr1:155060000-155070000_chr1:155160000-155170000	pe	6.28380466399343e-15
chr1	155060000	155070000	promoter	chr1	155170000	155180000	promoter	chr1:155060000-155070000_chr1:155170000-155180000	pp	0.000628104754221126
chr1	155090000	155100000	distal	chr1	155130000	155140000	promoter	chr1:155090000-155100000_chr1:155130000-155140000	pe	7.76580333867878e-09
chr1	155130000	155140000	promoter	chr1	155160000	155170000	terminator	chr1:155130000-155140000_chr1:155160000-155170000	pe	1.14553639688162e-19
chr1	155130000	155140000	promoter	chr1	155610000	155620000	promoter	chr1:155130000-155140000_chr1:155610000-155620000	pp	0.00908431369431466
chr1	155200000	155210000	promoter	chr1	155720000	155730000	promoter	chr1:155200000-155210000_chr1:155720000-155730000	pp	9.19684470205552e-28
chr1	155930000	155940000	promoter	chr1	156190000	156200000	promoter	chr1:155930000-155940000_chr1:156190000-156200000	pp	0.00460283994918341
chr1	156140000	156150000	promoter	chr1	156350000	156360000	gene.body	chr1:156140000-156150000_chr1:156350000-156360000	pe	1.42547315471261e-05
chr1	156330000	156340000	promoter	chr1	156350000	156360000	gene.body	chr1:156330000-156340000_chr1:156350000-156360000	pe	2.9154598604674e-06
chr1	156330000	156340000	promoter	chr1	156580000	156590000	promoter	chr1:156330000-156340000_chr1:156580000-156590000	pp	7.2468772973453e-07
chr1	156350000	156360000	gene.body	chr1	156380000	156390000	promoter	chr1:156350000-156360000_chr1:156380000-156390000	pe	1.26005223979039e-17
chr1	156420000	156430000	promoter	chr1	156620000	156630000	distal	chr1:156420000-156430000_chr1:156620000-156630000	pe	0.00404316102644556
chr1	156450000	156460000	promoter	chr1	156500000	156510000	distal	chr1:156450000-156460000_chr1:156500000-156510000	pe	3.68072548337481e-09
chr1	156600000	156610000	terminator	chr1	156740000	156750000	promoter	chr1:156600000-156610000_chr1:156740000-156750000	pe	0.00538324154679247
chr1	156600000	156610000	terminator	chr1	156920000	156930000	promoter	chr1:156600000-156610000_chr1:156920000-156930000	pe	0.00721693156532546
chr1	156620000	156630000	distal	chr1	157690000	157700000	promoter	chr1:156620000-156630000_chr1:157690000-157700000	pe	0.000326960393405144
chr1	156690000	156700000	terminator	chr1	156890000	156900000	promoter	chr1:156690000-156700000_chr1:156890000-156900000	pe	1.21366269746474e-06
chr1	156790000	156800000	promoter	chr1	156920000	156930000	promoter	chr1:156790000-156800000_chr1:156920000-156930000	pp	0.00444354087914799
chr1	156790000	156800000	promoter	chr1	156940000	156950000	promoter	chr1:156790000-156800000_chr1:156940000-156950000	pp	0.000162817565864624
chr1	156830000	156840000	promoter	chr1	156890000	156900000	promoter	chr1:156830000-156840000_chr1:156890000-156900000	pp	1.89257467195974e-08
chr1	156850000	156860000	promoter	chr1	156890000	156900000	promoter	chr1:156850000-156860000_chr1:156890000-156900000	pp	0.00100177699448349
chr1	156860000	156870000	promoter	chr1	156890000	156900000	promoter	chr1:156860000-156870000_chr1:156890000-156900000	pp	0.00510047644056211
chr1	156890000	156900000	promoter	chr1	157160000	157170000	promoter	chr1:156890000-156900000_chr1:157160000-157170000	pp	0.000308006657191798
chr1	156920000	156930000	promoter	chr1	156940000	156950000	promoter	chr1:156920000-156930000_chr1:156940000-156950000	pp	0.000742490062731816
chr1	156920000	156930000	promoter	chr1	157040000	157050000	promoter	chr1:156920000-156930000_chr1:157040000-157050000	pp	1.73323902160082e-06
chr1	156920000	156930000	promoter	chr1	157160000	157170000	promoter	chr1:156920000-156930000_chr1:157160000-157170000	pp	0.0032143599425204
chr1	156960000	156970000	promoter	chr1	157150000	157160000	distal	chr1:156960000-156970000_chr1:157150000-157160000	pe	0.00221691447672222
chr1	157160000	157170000	promoter	chr1	157970000	157980000	distal	chr1:157160000-157170000_chr1:157970000-157980000	pe	0.00302043937339527
chr1	157400000	157410000	distal	chr1	157490000	157500000	distal	chr1:157400000-157410000_chr1:157490000-157500000	ee	2.06535461682034e-08
chr1	157940000	157950000	terminator	chr1	158080000	158090000	promoter	chr1:157940000-157950000_chr1:158080000-158090000	pe	0.00266242038146669
chr1	157960000	157970000	distal	chr1	158490000	158500000	promoter	chr1:157960000-157970000_chr1:158490000-158500000	pe	0.000501949126868175
chr1	157990000	158000000	promoter	chr1	158030000	158040000	terminator	chr1:157990000-158000000_chr1:158030000-158040000	pe	0.00338371045050925
chr1	157990000	158000000	promoter	chr1	158080000	158090000	promoter	chr1:157990000-158000000_chr1:158080000-158090000	pp	3.1365469165242e-07
chr1	157990000	158000000	promoter	chr1	158120000	158130000	promoter	chr1:157990000-158000000_chr1:158120000-158130000	pp	6.05547348998651e-16
chr1	158500000	158510000	distal	chr1	159050000	159060000	terminator	chr1:158500000-158510000_chr1:159050000-159060000	others	1.16185698706163e-15
chr1	158520000	158530000	distal	chr1	159930000	159940000	promoter	chr1:158520000-158530000_chr1:159930000-159940000	pe	7.32307962103095e-10
chr1	158990000	159000000	promoter	chr1	159130000	159140000	promoter	chr1:158990000-159000000_chr1:159130000-159140000	pp	0.00278212551924419
chr1	159130000	159140000	promoter	chr1	159210000	159220000	distal	chr1:159130000-159140000_chr1:159210000-159220000	pe	7.05356613469846e-05
chr1	159130000	159140000	promoter	chr1	160400000	160410000	promoter	chr1:159130000-159140000_chr1:160400000-160410000	pp	2.35119080926705e-09
chr1	159190000	159200000	terminator	chr1	159210000	159220000	distal	chr1:159190000-159200000_chr1:159210000-159220000	others	0.00979783869687762
chr1	159900000	159910000	promoter	chr1	160070000	160080000	promoter	chr1:159900000-159910000_chr1:160070000-160080000	pp	9.99765945096225e-05
chr1	159930000	159940000	promoter	chr1	1.6e+08	160010000	terminator	chr1:159930000-159940000_chr1:160000000-160010000	pe	3.37157943030892e-06
chr1	159940000	159950000	promoter	chr1	1.6e+08	160010000	terminator	chr1:159940000-159950000_chr1:160000000-160010000	pe	2.69782713060411e-05
chr1	1.6e+08	160010000	terminator	chr1	160080000	160090000	promoter	chr1:160000000-160010000_chr1:160080000-160090000	pe	9.46402626014806e-05
chr1	160040000	160050000	promoter	chr1	160100000	160110000	promoter	chr1:160040000-160050000_chr1:160100000-160110000	pp	1.45236262012562e-10
chr1	160080000	160090000	promoter	chr1	160260000	160270000	promoter	chr1:160080000-160090000_chr1:160260000-160270000	pp	2.43079820350312e-07
chr1	160100000	160110000	promoter	chr1	160400000	160410000	promoter	chr1:160100000-160110000_chr1:160400000-160410000	pp	0.000540919006892934
chr1	160190000	160200000	promoter	chr1	160400000	160410000	promoter	chr1:160190000-160200000_chr1:160400000-160410000	pp	9.50821720243718e-18
chr1	160210000	160220000	promoter	chr1	160400000	160410000	promoter	chr1:160210000-160220000_chr1:160400000-160410000	pp	8.43308991036409e-07
chr1	160250000	160260000	promoter	chr1	160370000	160380000	terminator	chr1:160250000-160260000_chr1:160370000-160380000	pe	0.00151898666453084
chr1	160680000	160690000	terminator	chr1	160990000	161000000	promoter	chr1:160680000-160690000_chr1:160990000-161000000	pe	0.00441711170679421
chr1	160950000	160960000	promoter	chr1	160990000	161000000	promoter	chr1:160950000-160960000_chr1:160990000-161000000	pp	0.00174289312690883
chr1	160990000	161000000	promoter	chr1	161040000	161050000	promoter	chr1:160990000-161000000_chr1:161040000-161050000	pp	0.00795202182223066
chr1	161040000	161050000	promoter	chr1	161090000	161100000	promoter	chr1:161040000-161050000_chr1:161090000-161100000	pp	2.56375835372235e-25
chr1	161070000	161080000	promoter	chr1	161090000	161100000	promoter	chr1:161070000-161080000_chr1:161090000-161100000	pp	6.50464933417033e-05
chr1	161090000	161100000	promoter	chr1	161130000	161140000	promoter	chr1:161090000-161100000_chr1:161130000-161140000	pp	5.51381552869253e-05
chr1	161110000	161120000	promoter	chr1	161160000	161170000	promoter	chr1:161110000-161120000_chr1:161160000-161170000	pp	0.00904986537045606
chr1	161220000	161230000	promoter	chr1	161750000	161760000	promoter	chr1:161220000-161230000_chr1:161750000-161760000	pp	1.88194159842247e-07
chr1	161480000	161490000	distal	chr1	162350000	162360000	promoter	chr1:161480000-161490000_chr1:162350000-162360000	pe	0.00122754198349082
chr1	161540000	161550000	promoter	chr1	161620000	161630000	promoter	chr1:161540000-161550000_chr1:161620000-161630000	pp	3.31966790698284e-19
chr1	161720000	161730000	promoter	chr1	161760000	161770000	promoter	chr1:161720000-161730000_chr1:161760000-161770000	pp	2.92700805746314e-09
chr1	161720000	161730000	promoter	chr1	161790000	161800000	terminator	chr1:161720000-161730000_chr1:161790000-161800000	pe	5.23208097670262e-08
chr1	161730000	161740000	distal	chr1	161750000	161760000	promoter	chr1:161730000-161740000_chr1:161750000-161760000	pe	0.00026222233393841
chr1	161790000	161800000	terminator	chr1	162030000	162040000	distal	chr1:161790000-161800000_chr1:162030000-162040000	others	5.91013082109927e-12
chr1	162050000	162060000	distal	chr1	162270000	162280000	gene.body	chr1:162050000-162060000_chr1:162270000-162280000	others	0.00103564121357514
chr1	162050000	162060000	distal	chr1	162390000	162400000	terminator	chr1:162050000-162060000_chr1:162390000-162400000	others	9.97717207389335e-05
chr1	162050000	162060000	distal	chr1	162620000	162630000	promoter	chr1:162050000-162060000_chr1:162620000-162630000	pe	0.000163958432886871
chr1	162060000	162070000	promoter	chr1	162270000	162280000	gene.body	chr1:162060000-162070000_chr1:162270000-162280000	pe	6.27292894285192e-07
chr1	162090000	162100000	gene.body	chr1	162390000	162400000	terminator	chr1:162090000-162100000_chr1:162390000-162400000	others	0.00960148604676111
chr1	162350000	162360000	promoter	chr1	164460000	164470000	distal	chr1:162350000-162360000_chr1:164460000-164470000	pe	0.00482474290460092
chr1	163070000	163080000	promoter	chr1	163170000	163180000	gene.body	chr1:163070000-163080000_chr1:163170000-163180000	pe	4.18019143289114e-20
chr1	164700000	164710000	promoter	chr1	164770000	164780000	promoter	chr1:164700000-164710000_chr1:164770000-164780000	pp	0.00108551888769443
chr1	165120000	165130000	distal	chr1	165390000	165400000	terminator	chr1:165120000-165130000_chr1:165390000-165400000	others	4.89687163200891e-11
chr1	165280000	165290000	gene.body	chr1	165390000	165400000	terminator	chr1:165280000-165290000_chr1:165390000-165400000	others	3.49013106990075e-07
chr1	165400000	165410000	terminator	chr1	165710000	165720000	terminator	chr1:165400000-165410000_chr1:165710000-165720000	others	8.1878143384818e-07
chr1	165400000	165410000	terminator	chr1	165760000	165770000	promoter	chr1:165400000-165410000_chr1:165760000-165770000	pe	0.00236601764743279
chr1	165600000	165610000	distal	chr1	165630000	165640000	promoter	chr1:165600000-165610000_chr1:165630000-165640000	pe	0.000236985059465212
chr1	165870000	165880000	gene.body	chr1	165920000	165930000	distal	chr1:165870000-165880000_chr1:165920000-165930000	others	0.000347019042325213
chr1	166870000	166880000	promoter	chr1	167060000	167070000	terminator	chr1:166870000-166880000_chr1:167060000-167070000	pe	0.000356861384772135
chr1	167400000	167410000	gene.body	chr1	167440000	167450000	promoter	chr1:167400000-167410000_chr1:167440000-167450000	pe	0.00291235843287138
chr1	167400000	167410000	gene.body	chr1	167710000	167720000	promoter	chr1:167400000-167410000_chr1:167710000-167720000	pe	0.00192512897612918
chr1	167530000	167540000	terminator	chr1	169460000	169470000	promoter	chr1:167530000-167540000_chr1:169460000-169470000	pe	0.00836259996045217
chr1	168080000	168090000	promoter	chr1	168170000	168180000	promoter	chr1:168080000-168090000_chr1:168170000-168180000	pp	0.00891758608277395
chr1	168320000	168330000	distal	chr1	169710000	169720000	promoter	chr1:168320000-168330000_chr1:169710000-169720000	pe	0.000925105781296538
chr1	168440000	168450000	gene.body	chr1	168600000	168610000	distal	chr1:168440000-168450000_chr1:168600000-168610000	others	0.00011956611975831
chr1	168630000	168640000	distal	chr1	169100000	169110000	promoter	chr1:168630000-168640000_chr1:169100000-169110000	pe	0.000391424527302349
chr1	169360000	169370000	promoter	chr1	169790000	169800000	promoter	chr1:169360000-169370000_chr1:169790000-169800000	pp	9.41499965951533e-06
chr1	169940000	169950000	gene.body	chr1	171800000	171810000	gene.body	chr1:169940000-169950000_chr1:171800000-171810000	others	0.000941813379036353
chr1	170920000	170930000	gene.body	chr1	170960000	170970000	gene.body	chr1:170920000-170930000_chr1:170960000-170970000	others	1.33293721187989e-08
chr1	171180000	171190000	promoter	chr1	171220000	171230000	promoter	chr1:171180000-171190000_chr1:171220000-171230000	pp	0.000284769437639172
chr1	171220000	171230000	promoter	chr1	172420000	172430000	promoter	chr1:171220000-171230000_chr1:172420000-172430000	pp	6.87023109913016e-06
chr1	171240000	171250000	promoter	chr1	171310000	171320000	promoter	chr1:171240000-171250000_chr1:171310000-171320000	pp	7.27933049504611e-07
chr1	171240000	171250000	promoter	chr1	171400000	171410000	distal	chr1:171240000-171250000_chr1:171400000-171410000	pe	0.00197207057786163
chr1	171800000	171810000	gene.body	chr1	171980000	171990000	gene.body	chr1:171800000-171810000_chr1:171980000-171990000	others	6.3853596357153e-07
chr1	172130000	172140000	promoter	chr1	172720000	172730000	distal	chr1:172130000-172140000_chr1:172720000-172730000	pe	1.14971944051156e-06
chr1	172440000	172450000	promoter	chr1	172530000	172540000	promoter	chr1:172440000-172450000_chr1:172530000-172540000	pp	0.00822847241384158
chr1	172440000	172450000	promoter	chr1	172720000	172730000	distal	chr1:172440000-172450000_chr1:172720000-172730000	pe	6.71417644584225e-33
chr1	172450000	172460000	promoter	chr1	172710000	172720000	distal	chr1:172450000-172460000_chr1:172710000-172720000	pe	0.000559034718534246
chr1	172720000	172730000	distal	chr1	173200000	173210000	promoter	chr1:172720000-172730000_chr1:173200000-173210000	pe	3.85875699416356e-10
chr1	172740000	172750000	distal	chr1	173210000	173220000	distal	chr1:172740000-172750000_chr1:173210000-173220000	ee	5.72457578224299e-14
chr1	173430000	173440000	terminator	chr1	173860000	173870000	promoter	chr1:173430000-173440000_chr1:173860000-173870000	pe	0.00872288371212048
chr1	173500000	173510000	terminator	chr1	174990000	175000000	promoter	chr1:173500000-173510000_chr1:174990000-175000000	pe	0.0008354331223378
chr1	174770000	174780000	gene.body	chr1	174990000	175000000	promoter	chr1:174770000-174780000_chr1:174990000-175000000	pe	0.00198431506713423
chr1	174790000	174800000	promoter	chr1	174990000	175000000	promoter	chr1:174790000-174800000_chr1:174990000-175000000	pp	0.00673970774910566
chr1	175150000	175160000	terminator	chr1	175310000	175320000	terminator	chr1:175150000-175160000_chr1:175310000-175320000	others	0.00139185122581829
chr1	175150000	175160000	terminator	chr1	176070000	176080000	promoter	chr1:175150000-175160000_chr1:176070000-176080000	pe	0.000102920247247892
chr1	175750000	175760000	distal	chr1	175880000	175890000	terminator	chr1:175750000-175760000_chr1:175880000-175890000	others	0.00651117471001677
chr1	175750000	175760000	distal	chr1	176070000	176080000	promoter	chr1:175750000-175760000_chr1:176070000-176080000	pe	1.50029027068005e-10
chr1	176560000	176570000	gene.body	chr1	178310000	178320000	gene.body	chr1:176560000-176570000_chr1:178310000-178320000	others	0.000866828341206763
chr1	176840000	176850000	terminator	chr1	176890000	176900000	gene.body	chr1:176840000-176850000_chr1:176890000-176900000	others	0.00341337163027189
chr1	176840000	176850000	terminator	chr1	176950000	176960000	gene.body	chr1:176840000-176850000_chr1:176950000-176960000	others	2.75524411107595e-06
chr1	176890000	176900000	gene.body	chr1	177180000	177190000	gene.body	chr1:176890000-176900000_chr1:177180000-177190000	others	0.000125925026604372
chr1	177940000	177950000	promoter	chr1	179700000	179710000	distal	chr1:177940000-177950000_chr1:179700000-179710000	pe	9.74848716033755e-07
chr1	178090000	178100000	promoter	chr1	178190000	178200000	gene.body	chr1:178090000-178100000_chr1:178190000-178200000	pe	0.00773081145130728
chr1	178290000	178300000	terminator	chr1	178730000	178740000	gene.body	chr1:178290000-178300000_chr1:178730000-178740000	others	0.00428692904822272
chr1	179070000	179080000	terminator	chr1	179360000	179370000	promoter	chr1:179070000-179080000_chr1:179360000-179370000	pe	0.000909272197779966
chr1	179070000	179080000	terminator	chr1	179370000	179380000	promoter	chr1:179070000-179080000_chr1:179370000-179380000	pe	7.29741954392342e-05
chr1	179120000	179130000	promoter	chr1	179290000	179300000	promoter	chr1:179120000-179130000_chr1:179290000-179300000	pp	1.79897945133033e-09
chr1	179120000	179130000	promoter	chr1	179360000	179370000	promoter	chr1:179120000-179130000_chr1:179360000-179370000	pp	4.87092730319648e-07
chr1	179700000	179710000	distal	chr1	180160000	180170000	gene.body	chr1:179700000-179710000_chr1:180160000-180170000	others	3.95204614792623e-05
chr1	180530000	180540000	gene.body	chr1	181140000	181150000	distal	chr1:180530000-180540000_chr1:181140000-181150000	others	0.000877989094901896
chr1	180880000	180890000	terminator	chr1	181080000	181090000	promoter	chr1:180880000-180890000_chr1:181080000-181090000	pe	0.000100725935743278
chr1	180880000	180890000	terminator	chr1	181930000	181940000	distal	chr1:180880000-180890000_chr1:181930000-181940000	others	0.00253403460703735
chr1	180880000	180890000	terminator	chr1	182140000	182150000	gene.body	chr1:180880000-180890000_chr1:182140000-182150000	others	3.10072015444858e-08
chr1	181080000	181090000	promoter	chr1	181140000	181150000	distal	chr1:181080000-181090000_chr1:181140000-181150000	pe	0.000259736843069971
chr1	181470000	181480000	gene.body	chr1	181670000	181680000	gene.body	chr1:181470000-181480000_chr1:181670000-181680000	others	0.000271543000020388
chr1	1.82e+08	182010000	distal	chr1	182480000	182490000	promoter	chr1:182000000-182010000_chr1:182480000-182490000	pe	1.35554858906426e-07
chr1	182050000	182060000	promoter	chr1	182140000	182150000	gene.body	chr1:182050000-182060000_chr1:182140000-182150000	pe	7.65671102662731e-06
chr1	182080000	182090000	distal	chr1	182480000	182490000	promoter	chr1:182080000-182090000_chr1:182480000-182490000	pe	0.00916403925700425
chr1	182140000	182150000	gene.body	chr1	182170000	182180000	gene.body	chr1:182140000-182150000_chr1:182170000-182180000	others	0.000749970331479443
chr1	182960000	182970000	distal	chr1	183230000	183240000	promoter	chr1:182960000-182970000_chr1:183230000-183240000	pe	0.000252334361593597
chr1	184220000	184230000	distal	chr1	184240000	184250000	distal	chr1:184220000-184230000_chr1:184240000-184250000	ee	1.24151014678544e-07
chr1	185150000	185160000	promoter	chr1	186370000	186380000	promoter	chr1:185150000-185160000_chr1:186370000-186380000	pp	7.95979788981038e-14
chr1	185680000	185690000	distal	chr1	185730000	185740000	promoter	chr1:185680000-185690000_chr1:185730000-185740000	pe	7.34801904496403e-07
chr1	185710000	185720000	distal	chr1	185730000	185740000	promoter	chr1:185710000-185720000_chr1:185730000-185740000	pe	7.83927710694572e-05
chr1	186210000	186220000	distal	chr1	186330000	186340000	terminator	chr1:186210000-186220000_chr1:186330000-186340000	others	0.00242744248033433
chr1	186600000	186610000	distal	chr1	186680000	186690000	promoter	chr1:186600000-186610000_chr1:186680000-186690000	pe	1.7398905705551e-06
chr1	186600000	186610000	distal	chr1	186980000	186990000	terminator	chr1:186600000-186610000_chr1:186980000-186990000	others	0.00348251940339504
chr1	197400000	197410000	gene.body	chr1	197910000	197920000	promoter	chr1:197400000-197410000_chr1:197910000-197920000	pe	2.21474988665971e-06
chr1	197520000	197530000	gene.body	chr1	198150000	198160000	promoter	chr1:197520000-197530000_chr1:198150000-198160000	pe	6.1142337407623e-05
chr1	199240000	199250000	gene.body	chr1	199460000	199470000	distal	chr1:199240000-199250000_chr1:199460000-199470000	others	0.00138152812714672
chr1	199460000	199470000	distal	chr1	199550000	199560000	distal	chr1:199460000-199470000_chr1:199550000-199560000	ee	0.000408039789166079
chr1	200480000	200490000	promoter	chr1	200540000	200550000	distal	chr1:200480000-200490000_chr1:200540000-200550000	pe	5.41845636693095e-09
chr1	200620000	200630000	promoter	chr1	200800000	200810000	gene.body	chr1:200620000-200630000_chr1:200800000-200810000	pe	3.30653754508487e-06
chr1	200730000	200740000	promoter	chr1	203170000	203180000	promoter	chr1:200730000-200740000_chr1:203170000-203180000	pp	6.86188961656725e-25
chr1	200970000	200980000	terminator	chr1	201110000	201120000	promoter	chr1:200970000-200980000_chr1:201110000-201120000	pe	0.00686784388280008
chr1	201020000	201030000	promoter	chr1	201040000	201050000	terminator	chr1:201020000-201030000_chr1:201040000-201050000	pe	0.0068033181776945
chr1	201020000	201030000	promoter	chr1	201080000	201090000	gene.body	chr1:201020000-201030000_chr1:201080000-201090000	pe	4.80805450546306e-10
chr1	201180000	201190000	promoter	chr1	201220000	201230000	terminator	chr1:201180000-201190000_chr1:201220000-201230000	pe	1.54977951385037e-06
chr1	201250000	201260000	distal	chr1	201700000	201710000	gene.body	chr1:201250000-201260000_chr1:201700000-201710000	others	0.000306212377021862
chr1	201380000	201390000	promoter	chr1	201480000	201490000	terminator	chr1:201380000-201390000_chr1:201480000-201490000	pe	7.79372121740931e-05
chr1	201430000	201440000	promoter	chr1	201510000	201520000	promoter	chr1:201430000-201440000_chr1:201510000-201520000	pp	0.000183413280097232
chr1	201510000	201520000	promoter	chr1	201940000	201950000	promoter	chr1:201510000-201520000_chr1:201940000-201950000	pp	0.00738151221243286
chr1	201700000	201710000	gene.body	chr1	201720000	201730000	promoter	chr1:201700000-201710000_chr1:201720000-201730000	pe	0.000621547305979496
chr1	201700000	201710000	gene.body	chr1	201750000	201760000	gene.body	chr1:201700000-201710000_chr1:201750000-201760000	others	3.40191675223229e-07
chr1	201700000	201710000	gene.body	chr1	201790000	201800000	terminator	chr1:201700000-201710000_chr1:201790000-201800000	others	1.11002153888538e-07
chr1	201700000	201710000	gene.body	chr1	204200000	204210000	promoter	chr1:201700000-201710000_chr1:204200000-204210000	pe	1.61744061609746e-09
chr1	201870000	201880000	promoter	chr1	201890000	201900000	promoter	chr1:201870000-201880000_chr1:201890000-201900000	pp	8.20128436163743e-10
chr1	201990000	202000000	promoter	chr1	202110000	202120000	distal	chr1:201990000-202000000_chr1:202110000-202120000	pe	1.71445903303902e-08
chr1	202030000	202040000	distal	chr1	202130000	202140000	promoter	chr1:202030000-202040000_chr1:202130000-202140000	pe	1.90468025078844e-13
chr1	202130000	202140000	promoter	chr1	202150000	202160000	promoter	chr1:202130000-202140000_chr1:202150000-202160000	pp	2.02758767560551e-06
chr1	202180000	202190000	promoter	chr1	202310000	202320000	terminator	chr1:202180000-202190000_chr1:202310000-202320000	pe	2.12491746271687e-05
chr1	202340000	202350000	promoter	chr1	202570000	202580000	terminator	chr1:202340000-202350000_chr1:202570000-202580000	pe	0.000476362281719307
chr1	202570000	202580000	terminator	chr1	202650000	202660000	gene.body	chr1:202570000-202580000_chr1:202650000-202660000	others	0.0092974171558321
chr1	202570000	202580000	terminator	chr1	202710000	202720000	promoter	chr1:202570000-202580000_chr1:202710000-202720000	pe	0.000564805698407543
chr1	202660000	202670000	gene.body	chr1	202710000	202720000	promoter	chr1:202660000-202670000_chr1:202710000-202720000	pe	0.00073179144132844
chr1	202860000	202870000	promoter	chr1	203170000	203180000	promoter	chr1:202860000-202870000_chr1:203170000-203180000	pp	0.00347328520675595
chr1	202880000	202890000	promoter	chr1	203270000	203280000	promoter	chr1:202880000-202890000_chr1:203270000-203280000	pp	0.00229319033724239
chr1	202920000	202930000	promoter	chr1	203040000	203050000	promoter	chr1:202920000-202930000_chr1:203040000-203050000	pp	7.64104711277592e-15
chr1	202990000	203000000	promoter	chr1	203080000	203090000	promoter	chr1:202990000-203000000_chr1:203080000-203090000	pp	0.00794219867300501
chr1	203020000	203030000	promoter	chr1	203210000	203220000	promoter	chr1:203020000-203030000_chr1:203210000-203220000	pp	6.37579992696813e-10
chr1	203080000	203090000	promoter	chr1	203140000	203150000	promoter	chr1:203080000-203090000_chr1:203140000-203150000	pp	9.06928314741291e-10
chr1	203110000	203120000	gene.body	chr1	203170000	203180000	promoter	chr1:203110000-203120000_chr1:203170000-203180000	pe	0.0098873317524125
chr1	203110000	203120000	gene.body	chr1	203210000	203220000	promoter	chr1:203110000-203120000_chr1:203210000-203220000	pe	6.00575936500375e-11
chr1	203210000	203220000	promoter	chr1	203260000	203270000	promoter	chr1:203210000-203220000_chr1:203260000-203270000	pp	0.000207935998600358
chr1	203500000	203510000	terminator	chr1	203700000	203710000	gene.body	chr1:203500000-203510000_chr1:203700000-203710000	others	8.85888623454553e-05
chr1	203590000	203600000	distal	chr1	203700000	203710000	gene.body	chr1:203590000-203600000_chr1:203700000-203710000	others	1.56824950056528e-06
chr1	203620000	203630000	promoter	chr1	204200000	204210000	promoter	chr1:203620000-203630000_chr1:204200000-204210000	pp	0.00645274288912443
chr1	203870000	203880000	terminator	chr1	204120000	204130000	promoter	chr1:203870000-203880000_chr1:204120000-204130000	pe	3.77684138355265e-14
chr1	204120000	204130000	promoter	chr1	204200000	204210000	promoter	chr1:204120000-204130000_chr1:204200000-204210000	pp	0.00762583251063967
chr1	204210000	204220000	promoter	chr1	204360000	204370000	promoter	chr1:204210000-204220000_chr1:204360000-204370000	pp	1.19423548969618e-05
chr1	204390000	204400000	promoter	chr1	204970000	204980000	promoter	chr1:204390000-204400000_chr1:204970000-204980000	pp	0.000513683223362226
chr1	204560000	204570000	distal	chr1	204940000	204950000	promoter	chr1:204560000-204570000_chr1:204940000-204950000	pe	0.000175671519896381
chr1	204630000	204640000	terminator	chr1	204740000	204750000	distal	chr1:204630000-204640000_chr1:204740000-204750000	others	1.57574474762162e-06
chr1	204800000	204810000	distal	chr1	204820000	204830000	promoter	chr1:204800000-204810000_chr1:204820000-204830000	pe	0.000390509849284887
chr1	204980000	204990000	promoter	chr1	206930000	206940000	promoter	chr1:204980000-204990000_chr1:206930000-206940000	pp	4.96468735736964e-08
chr1	205220000	205230000	promoter	chr1	205250000	205260000	promoter	chr1:205220000-205230000_chr1:205250000-205260000	pp	0.000679222477887306
chr1	205250000	205260000	promoter	chr1	205270000	205280000	terminator	chr1:205250000-205260000_chr1:205270000-205280000	pe	0.00925340735324486
chr1	205250000	205260000	promoter	chr1	206580000	206590000	promoter	chr1:205250000-205260000_chr1:206580000-206590000	pp	1.29549262652281e-06
chr1	205330000	205340000	promoter	chr1	205390000	205400000	gene.body	chr1:205330000-205340000_chr1:205390000-205400000	pe	4.03804679440493e-06
chr1	205330000	205340000	promoter	chr1	205520000	205530000	promoter	chr1:205330000-205340000_chr1:205520000-205530000	pp	5.84645140812999e-07
chr1	205390000	205400000	gene.body	chr1	205480000	205490000	distal	chr1:205390000-205400000_chr1:205480000-205490000	others	2.82745242383512e-24
chr1	205390000	205400000	gene.body	chr1	205970000	205980000	terminator	chr1:205390000-205400000_chr1:205970000-205980000	others	7.697681621997e-05
chr1	205430000	205440000	terminator	chr1	206730000	206740000	promoter	chr1:205430000-205440000_chr1:206730000-206740000	pe	0.000224693523157182
chr1	205480000	205490000	distal	chr1	205810000	205820000	promoter	chr1:205480000-205490000_chr1:205810000-205820000	pe	1.79385988782629e-05
chr1	205740000	205750000	promoter	chr1	205910000	205920000	terminator	chr1:205740000-205750000_chr1:205910000-205920000	pe	0.0078161010152323
chr1	205810000	205820000	promoter	chr1	205980000	205990000	terminator	chr1:205810000-205820000_chr1:205980000-205990000	pe	0.00160197113802492
chr1	205900000	205910000	distal	chr1	205980000	205990000	terminator	chr1:205900000-205910000_chr1:205980000-205990000	others	7.42489539972333e-14
chr1	205910000	205920000	terminator	chr1	205980000	205990000	terminator	chr1:205910000-205920000_chr1:205980000-205990000	others	0.00932965874320537
chr1	205980000	205990000	terminator	chr1	206100000	206110000	terminator	chr1:205980000-205990000_chr1:206100000-206110000	others	0.00741142498205174
chr1	206030000	206040000	distal	chr1	206100000	206110000	terminator	chr1:206030000-206040000_chr1:206100000-206110000	others	1.47796378153048e-14
chr1	206500000	206510000	promoter	chr1	206540000	206550000	gene.body	chr1:206500000-206510000_chr1:206540000-206550000	pe	0.00286052143019626
chr1	206540000	206550000	gene.body	chr1	207320000	207330000	promoter	chr1:206540000-206550000_chr1:207320000-207330000	pe	1.3467407398843e-11
chr1	206580000	206590000	promoter	chr1	207320000	207330000	promoter	chr1:206580000-206590000_chr1:207320000-207330000	pp	0.00694207339619714
chr1	206730000	206740000	promoter	chr1	2.07e+08	207010000	distal	chr1:206730000-206740000_chr1:207000000-207010000	pe	7.06969164525288e-11
chr1	206760000	206770000	promoter	chr1	206910000	206920000	promoter	chr1:206760000-206770000_chr1:206910000-206920000	pp	0.000314618715751427
chr1	206930000	206940000	promoter	chr1	206980000	206990000	distal	chr1:206930000-206940000_chr1:206980000-206990000	pe	0.00431489778956117
chr1	207050000	207060000	promoter	chr1	207080000	207090000	promoter	chr1:207050000-207060000_chr1:207080000-207090000	pp	0.000396068704665049
chr1	207070000	207080000	promoter	chr1	207640000	207650000	promoter	chr1:207070000-207080000_chr1:207640000-207650000	pp	1.04813604064288e-19
chr1	207080000	207090000	promoter	chr1	207640000	207650000	promoter	chr1:207080000-207090000_chr1:207640000-207650000	pp	0.00883161815011315
chr1	207320000	207330000	promoter	chr1	207400000	207410000	terminator	chr1:207320000-207330000_chr1:207400000-207410000	pe	0.00471156756282118
chr1	207620000	207630000	terminator	chr1	207860000	207870000	promoter	chr1:207620000-207630000_chr1:207860000-207870000	pe	1.37439229254923e-12
chr1	207750000	207760000	promoter	chr1	210580000	210590000	distal	chr1:207750000-207760000_chr1:210580000-210590000	pe	0.00132721220024672
chr1	207880000	207890000	promoter	chr1	207990000	208000000	distal	chr1:207880000-207890000_chr1:207990000-208000000	pe	0.00298611557395506
chr1	207890000	207900000	promoter	chr1	207990000	208000000	distal	chr1:207890000-207900000_chr1:207990000-208000000	pe	0.00565599731919885
chr1	207980000	207990000	distal	chr1	210020000	210030000	promoter	chr1:207980000-207990000_chr1:210020000-210030000	pe	2.23038191290907e-07
chr1	208080000	208090000	gene.body	chr1	208240000	208250000	promoter	chr1:208080000-208090000_chr1:208240000-208250000	pe	5.35539846841517e-06
chr1	208090000	208100000	gene.body	chr1	209550000	209560000	gene.body	chr1:208090000-208100000_chr1:209550000-209560000	others	1.64714743034112e-05
chr1	208130000	208140000	gene.body	chr1	209060000	209070000	distal	chr1:208130000-208140000_chr1:209060000-209070000	others	2.62782177643676e-07
chr1	208460000	208470000	distal	chr1	209510000	209520000	distal	chr1:208460000-208470000_chr1:209510000-209520000	ee	0.00506272349943193
chr1	209200000	209210000	gene.body	chr1	209560000	209570000	promoter	chr1:209200000-209210000_chr1:209560000-209570000	pe	4.57669695819872e-12
chr1	209240000	209250000	gene.body	chr1	209570000	209580000	distal	chr1:209240000-209250000_chr1:209570000-209580000	others	0.00213191520547475
chr1	209350000	209360000	distal	chr1	210370000	210380000	distal	chr1:209350000-209360000_chr1:210370000-210380000	ee	3.77988877868186e-06
chr1	209430000	209440000	promoter	chr1	209690000	209700000	gene.body	chr1:209430000-209440000_chr1:209690000-209700000	pe	8.20599945393124e-05
chr1	209540000	209550000	promoter	chr1	209620000	209630000	promoter	chr1:209540000-209550000_chr1:209620000-209630000	pp	1.51950783819966e-22
chr1	209560000	209570000	promoter	chr1	209580000	209590000	promoter	chr1:209560000-209570000_chr1:209580000-209590000	pp	0.000440898151833232
chr1	209570000	209580000	distal	chr1	210400000	210410000	distal	chr1:209570000-209580000_chr1:210400000-210410000	ee	5.26854171308415e-05
chr1	210140000	210150000	gene.body	chr1	210310000	210320000	distal	chr1:210140000-210150000_chr1:210310000-210320000	others	4.73448772102938e-09
chr1	210400000	210410000	distal	chr1	210440000	210450000	distal	chr1:210400000-210410000_chr1:210440000-210450000	ee	1.19161709565077e-10
chr1	210400000	210410000	distal	chr1	211650000	211660000	promoter	chr1:210400000-210410000_chr1:211650000-211660000	pe	0.00432283867312499
chr1	210580000	210590000	distal	chr1	211130000	211140000	promoter	chr1:210580000-210590000_chr1:211130000-211140000	pe	1.34744544275259e-09
chr1	211130000	211140000	promoter	chr1	211320000	211330000	promoter	chr1:211130000-211140000_chr1:211320000-211330000	pp	0.00420110752784904
chr1	211510000	211520000	distal	chr1	211650000	211660000	promoter	chr1:211510000-211520000_chr1:211650000-211660000	pe	3.57627610528414e-06
chr1	211650000	211660000	promoter	chr1	212960000	212970000	promoter	chr1:211650000-211660000_chr1:212960000-212970000	pp	0.00116287496727074
chr1	211680000	211690000	promoter	chr1	212470000	212480000	promoter	chr1:211680000-211690000_chr1:212470000-212480000	pp	0.00152474367392633
chr1	211690000	211700000	distal	chr1	211830000	211840000	promoter	chr1:211690000-211700000_chr1:211830000-211840000	pe	1.46685381505352e-15
chr1	211830000	211840000	promoter	chr1	212060000	212070000	gene.body	chr1:211830000-211840000_chr1:212060000-212070000	pe	0.00488717740115619
chr1	212010000	212020000	promoter	chr1	212600000	212610000	promoter	chr1:212010000-212020000_chr1:212600000-212610000	pp	1.86074395856627e-08
chr1	212360000	212370000	terminator	chr1	212450000	212460000	distal	chr1:212360000-212370000_chr1:212450000-212460000	others	0.00109726494196401
chr1	212360000	212370000	terminator	chr1	212660000	212670000	promoter	chr1:212360000-212370000_chr1:212660000-212670000	pe	6.83549057338722e-09
chr1	212450000	212460000	distal	chr1	212470000	212480000	promoter	chr1:212450000-212460000_chr1:212470000-212480000	pe	3.30437740479632e-07
chr1	212550000	212560000	terminator	chr1	212600000	212610000	promoter	chr1:212550000-212560000_chr1:212600000-212610000	pe	3.91486608816816e-13
chr1	212560000	212570000	promoter	chr1	212590000	212600000	gene.body	chr1:212560000-212570000_chr1:212590000-212600000	pe	0.00843470590614423
chr1	212740000	212750000	gene.body	chr1	212950000	212960000	promoter	chr1:212740000-212750000_chr1:212950000-212960000	pe	0.00014602516740916
chr1	212750000	212760000	gene.body	chr1	212780000	212790000	promoter	chr1:212750000-212760000_chr1:212780000-212790000	pe	0.00600553947058201
chr1	212850000	212860000	promoter	chr1	212960000	212970000	promoter	chr1:212850000-212860000_chr1:212960000-212970000	pp	0.00720635403958374
chr1	212910000	212920000	promoter	chr1	212990000	213000000	promoter	chr1:212910000-212920000_chr1:212990000-213000000	pp	1.27337122848921e-13
chr1	212960000	212970000	promoter	chr1	212990000	213000000	promoter	chr1:212960000-212970000_chr1:212990000-213000000	pp	0.0002878154816923
chr1	212990000	213000000	promoter	chr1	213980000	213990000	promoter	chr1:212990000-213000000_chr1:213980000-213990000	pp	0.00504196308117463
chr1	213240000	213250000	promoter	chr1	214120000	214130000	gene.body	chr1:213240000-213250000_chr1:214120000-214130000	pe	2.2162720298147e-06
chr1	214210000	214220000	distal	chr1	214330000	214340000	promoter	chr1:214210000-214220000_chr1:214330000-214340000	pe	2.54081547500528e-16
chr1	214330000	214340000	promoter	chr1	214580000	214590000	distal	chr1:214330000-214340000_chr1:214580000-214590000	pe	0.00164771522571924
chr1	214330000	214340000	promoter	chr1	214600000	214610000	promoter	chr1:214330000-214340000_chr1:214600000-214610000	pp	1.6569385017999e-16
chr1	214630000	214640000	gene.body	chr1	216220000	216230000	gene.body	chr1:214630000-214640000_chr1:216220000-216230000	others	0.00173719493641858
chr1	218170000	218180000	distal	chr1	219650000	219660000	distal	chr1:218170000-218180000_chr1:219650000-219660000	ee	6.43038661602337e-07
chr1	218550000	218560000	distal	chr1	219650000	219660000	distal	chr1:218550000-218560000_chr1:219650000-219660000	ee	9.0480404393663e-06
chr1	219380000	219390000	distal	chr1	219660000	219670000	distal	chr1:219380000-219390000_chr1:219660000-219670000	ee	2.179069522576e-10
chr1	219990000	220000000	terminator	chr1	221850000	221860000	distal	chr1:219990000-220000000_chr1:221850000-221860000	others	0.00281990581934701
chr1	220120000	220130000	promoter	chr1	221230000	221240000	distal	chr1:220120000-220130000_chr1:221230000-221240000	pe	0.000723458713018975
chr1	220520000	220530000	promoter	chr1	220800000	220810000	promoter	chr1:220520000-220530000_chr1:220800000-220810000	pp	2.5605838774259e-09
chr1	220740000	220750000	promoter	chr1	220770000	220780000	promoter	chr1:220740000-220750000_chr1:220770000-220780000	pp	1.85492712746975e-12
chr1	220870000	220880000	promoter	chr1	221200000	221210000	distal	chr1:220870000-220880000_chr1:221200000-221210000	pe	2.1358149426438e-11
chr1	221240000	221250000	distal	chr1	221260000	221270000	distal	chr1:221240000-221250000_chr1:221260000-221270000	ee	0.00810525573040773
chr1	221740000	221750000	promoter	chr1	221850000	221860000	distal	chr1:221740000-221750000_chr1:221850000-221860000	pe	3.90690237629198e-10
chr1	222090000	222100000	terminator	chr1	222120000	222130000	gene.body	chr1:222090000-222100000_chr1:222120000-222130000	others	0.00192113789888834
chr1	222120000	222130000	gene.body	chr1	2.25e+08	225010000	gene.body	chr1:222120000-222130000_chr1:225000000-225010000	others	0.00049075821730929
chr1	222460000	222470000	distal	chr1	223740000	223750000	promoter	chr1:222460000-222470000_chr1:223740000-223750000	pe	3.58373487371136e-05
chr1	222630000	222640000	promoter	chr1	222730000	222740000	promoter	chr1:222630000-222640000_chr1:222730000-222740000	pp	1.30318329010053e-07
chr1	222710000	222720000	promoter	chr1	223140000	223150000	promoter	chr1:222710000-222720000_chr1:223140000-223150000	pp	3.73776787287861e-38
chr1	222930000	222940000	promoter	chr1	223090000	223100000	terminator	chr1:222930000-222940000_chr1:223090000-223100000	pe	3.30492682207052e-06
chr1	223080000	223090000	distal	chr1	223680000	223690000	distal	chr1:223080000-223090000_chr1:223680000-223690000	ee	7.80751497762229e-06
chr1	223120000	223130000	terminator	chr1	223620000	223630000	promoter	chr1:223120000-223130000_chr1:223620000-223630000	pe	6.54695317558891e-08
chr1	223140000	223150000	promoter	chr1	223530000	223540000	terminator	chr1:223140000-223150000_chr1:223530000-223540000	pe	8.26256037172457e-06
chr1	223140000	223150000	promoter	chr1	223680000	223690000	distal	chr1:223140000-223150000_chr1:223680000-223690000	pe	4.55474496899224e-05
chr1	223550000	223560000	promoter	chr1	223690000	223700000	promoter	chr1:223550000-223560000_chr1:223690000-223700000	pp	0.00893054371501536
chr1	223620000	223630000	promoter	chr1	224850000	224860000	gene.body	chr1:223620000-223630000_chr1:224850000-224860000	pe	0.000366495517331714
chr1	223670000	223680000	distal	chr1	225470000	225480000	distal	chr1:223670000-223680000_chr1:225470000-225480000	ee	9.50703239916278e-08
chr1	223690000	223700000	promoter	chr1	223740000	223750000	promoter	chr1:223690000-223700000_chr1:223740000-223750000	pp	0.00107781679834416
chr1	224050000	224060000	distal	chr1	224150000	224160000	terminator	chr1:224050000-224060000_chr1:224150000-224160000	others	2.58432200734139e-05
chr1	224150000	224160000	terminator	chr1	224170000	224180000	promoter	chr1:224150000-224160000_chr1:224170000-224180000	pe	2.47672752318341e-07
chr1	224510000	224520000	promoter	chr1	224850000	224860000	gene.body	chr1:224510000-224520000_chr1:224850000-224860000	pe	8.30459320827674e-06
chr1	224520000	224530000	promoter	chr1	224640000	224650000	gene.body	chr1:224520000-224530000_chr1:224640000-224650000	pe	0.00080170633193957
chr1	224700000	224710000	terminator	chr1	224730000	224740000	promoter	chr1:224700000-224710000_chr1:224730000-224740000	pe	2.23575831158932e-08
chr1	224730000	224740000	promoter	chr1	224770000	224780000	terminator	chr1:224730000-224740000_chr1:224770000-224780000	pe	1.26061745255933e-08
chr1	224770000	224780000	terminator	chr1	225060000	225070000	gene.body	chr1:224770000-224780000_chr1:225060000-225070000	others	7.67456861312603e-07
chr1	224850000	224860000	gene.body	chr1	224870000	224880000	promoter	chr1:224850000-224860000_chr1:224870000-224880000	pe	5.38694530203315e-09
chr1	224850000	224860000	gene.body	chr1	224920000	224930000	promoter	chr1:224850000-224860000_chr1:224920000-224930000	pe	0.00035054342459652
chr1	225310000	225320000	gene.body	chr1	225430000	225440000	promoter	chr1:225310000-225320000_chr1:225430000-225440000	pe	2.54113929958361e-06
chr1	225310000	225320000	gene.body	chr1	225880000	225890000	promoter	chr1:225310000-225320000_chr1:225880000-225890000	pe	0.00363571107303628
chr1	225430000	225440000	promoter	chr1	225650000	225660000	promoter	chr1:225430000-225440000_chr1:225650000-225660000	pp	3.07700202524689e-05
chr1	225470000	225480000	distal	chr1	225970000	225980000	distal	chr1:225470000-225480000_chr1:225970000-225980000	ee	4.87785346022687e-43
chr1	225650000	225660000	promoter	chr1	226400000	226410000	promoter	chr1:225650000-225660000_chr1:226400000-226410000	pp	0.000528038284194982
chr1	225770000	225780000	promoter	chr1	225980000	225990000	terminator	chr1:225770000-225780000_chr1:225980000-225990000	pe	1.84609420826777e-07
chr1	225800000	225810000	promoter	chr1	225970000	225980000	distal	chr1:225800000-225810000_chr1:225970000-225980000	pe	6.4160136111592e-05
chr1	225800000	225810000	promoter	chr1	226120000	226130000	distal	chr1:225800000-225810000_chr1:226120000-226130000	pe	1.28936501228414e-15
chr1	225800000	225810000	promoter	chr1	226400000	226410000	promoter	chr1:225800000-225810000_chr1:226400000-226410000	pp	0.00177620909544409
chr1	225920000	225930000	promoter	chr1	225960000	225970000	distal	chr1:225920000-225930000_chr1:225960000-225970000	pe	3.95347630857247e-15
chr1	225960000	225970000	distal	chr1	226190000	226200000	distal	chr1:225960000-225970000_chr1:226190000-226200000	ee	0.00469263624860465
chr1	225970000	225980000	distal	chr1	226060000	226070000	promoter	chr1:225970000-225980000_chr1:226060000-226070000	pe	0.00312379894657206
chr1	225980000	225990000	terminator	chr1	228470000	228480000	distal	chr1:225980000-225990000_chr1:228470000-228480000	others	1.70507833207963e-05
chr1	226060000	226070000	promoter	chr1	226120000	226130000	distal	chr1:226060000-226070000_chr1:226120000-226130000	pe	8.65613287344386e-12
chr1	226080000	226090000	promoter	chr1	226120000	226130000	distal	chr1:226080000-226090000_chr1:226120000-226130000	pe	0.000229447045014968
chr1	226420000	226430000	distal	chr1	228510000	228520000	distal	chr1:226420000-226430000_chr1:228510000-228520000	ee	0.00342194667809748
chr1	226570000	226580000	gene.body	chr1	226600000	226610000	promoter	chr1:226570000-226580000_chr1:226600000-226610000	pe	0.000227331763207973
chr1	226630000	226640000	terminator	chr1	226820000	226830000	promoter	chr1:226630000-226640000_chr1:226820000-226830000	pe	2.20955689265354e-09
chr1	226710000	226720000	gene.body	chr1	2.28e+08	228010000	promoter	chr1:226710000-226720000_chr1:228000000-228010000	pe	2.4439044776574e-08
chr1	227480000	227490000	distal	chr1	227990000	228000000	distal	chr1:227480000-227490000_chr1:227990000-228000000	ee	2.16881468620857e-05
chr1	227760000	227770000	promoter	chr1	227940000	227950000	promoter	chr1:227760000-227770000_chr1:227940000-227950000	pp	1.67952698529752e-10
chr1	227950000	227960000	distal	chr1	227990000	228000000	distal	chr1:227950000-227960000_chr1:227990000-228000000	ee	0.00308705789460643
chr1	228050000	228060000	gene.body	chr1	228080000	228090000	promoter	chr1:228050000-228060000_chr1:228080000-228090000	pe	0.00021391431715808
chr1	228130000	228140000	promoter	chr1	228160000	228170000	promoter	chr1:228130000-228140000_chr1:228160000-228170000	pp	0.00216059807329359
chr1	228140000	228150000	promoter	chr1	228160000	228170000	promoter	chr1:228140000-228150000_chr1:228160000-228170000	pp	1.14056177659974e-08
chr1	228180000	228190000	terminator	chr1	228230000	228240000	terminator	chr1:228180000-228190000_chr1:228230000-228240000	others	0.00956751392919907
chr1	228180000	228190000	terminator	chr1	228510000	228520000	distal	chr1:228180000-228190000_chr1:228510000-228520000	others	0.00272031411775715
chr1	228210000	228220000	promoter	chr1	228230000	228240000	terminator	chr1:228210000-228220000_chr1:228230000-228240000	pe	5.6961203846396e-47
chr1	228370000	228380000	promoter	chr1	228450000	228460000	promoter	chr1:228370000-228380000_chr1:228450000-228460000	pp	3.6294486051414e-12
chr1	228690000	228700000	distal	chr1	228730000	228740000	distal	chr1:228690000-228700000_chr1:228730000-228740000	ee	3.20591544687675e-08
chr1	228730000	228740000	distal	chr1	228780000	228790000	distal	chr1:228730000-228740000_chr1:228780000-228790000	ee	0.00652032790225353
chr1	228730000	228740000	distal	chr1	229220000	229230000	distal	chr1:228730000-228740000_chr1:229220000-229230000	ee	0.00576845909543854
chr1	228730000	228740000	distal	chr1	229480000	229490000	gene.body	chr1:228730000-228740000_chr1:229480000-229490000	others	9.37216619128675e-07
chr1	229250000	229260000	promoter	chr1	229450000	229460000	promoter	chr1:229250000-229260000_chr1:229450000-229460000	pp	0.00194361735258362
chr1	229660000	229670000	terminator	chr1	230160000	230170000	gene.body	chr1:229660000-229670000_chr1:230160000-230170000	others	0.00435327694132853
chr1	230630000	230640000	gene.body	chr1	231210000	231220000	terminator	chr1:230630000-230640000_chr1:231210000-231220000	others	2.83400319926825e-06
chr1	230910000	230920000	promoter	chr1	231090000	231100000	distal	chr1:230910000-230920000_chr1:231090000-231100000	pe	0.00740995269716799
chr1	231210000	231220000	terminator	chr1	231240000	231250000	promoter	chr1:231210000-231220000_chr1:231240000-231250000	pe	1.95734537082983e-16
chr1	231590000	231600000	terminator	chr1	231690000	231700000	terminator	chr1:231590000-231600000_chr1:231690000-231700000	others	0.00958503932452636
chr1	231720000	231730000	terminator	chr1	234580000	234590000	distal	chr1:231720000-231730000_chr1:234580000-234590000	others	0.000151010002768009
chr1	231800000	231810000	terminator	chr1	231860000	231870000	terminator	chr1:231800000-231810000_chr1:231860000-231870000	others	2.01001555242039e-06
chr1	231860000	231870000	terminator	chr1	232620000	232630000	promoter	chr1:231860000-231870000_chr1:232620000-232630000	pe	0.000179108130942345
chr1	232790000	232800000	distal	chr1	234210000	234220000	promoter	chr1:232790000-232800000_chr1:234210000-234220000	pe	0.000842231796636445
chr1	233390000	233400000	distal	chr1	234120000	234130000	gene.body	chr1:233390000-233400000_chr1:234120000-234130000	others	3.9008070295145e-05
chr1	233440000	233450000	distal	chr1	234060000	234070000	gene.body	chr1:233440000-233450000_chr1:234060000-234070000	others	0.000570372564792665
chr1	233440000	233450000	distal	chr1	234310000	234320000	gene.body	chr1:233440000-233450000_chr1:234310000-234320000	others	8.65490695956056e-05
chr1	234060000	234070000	gene.body	chr1	234610000	234620000	promoter	chr1:234060000-234070000_chr1:234610000-234620000	pe	0.00903537545171821
chr1	234090000	234100000	gene.body	chr1	234110000	234120000	gene.body	chr1:234090000-234100000_chr1:234110000-234120000	others	6.43294807815879e-07
chr1	234110000	234120000	gene.body	chr1	234320000	234330000	terminator	chr1:234110000-234120000_chr1:234320000-234330000	others	0.000139967756518573
chr1	234110000	234120000	gene.body	chr1	235100000	235110000	terminator	chr1:234110000-234120000_chr1:235100000-235110000	others	0.00721133036500519
chr1	234120000	234130000	gene.body	chr1	234150000	234160000	gene.body	chr1:234120000-234130000_chr1:234150000-234160000	others	0.00206279146406497
chr1	234150000	234160000	gene.body	chr1	235090000	235100000	distal	chr1:234150000-234160000_chr1:235090000-235100000	others	4.17835747725949e-07
chr1	234210000	234220000	promoter	chr1	234320000	234330000	terminator	chr1:234210000-234220000_chr1:234320000-234330000	pe	0.00133113946916462
chr1	234210000	234220000	promoter	chr1	234490000	234500000	distal	chr1:234210000-234220000_chr1:234490000-234500000	pe	8.67549420180169e-05
chr1	234320000	234330000	terminator	chr1	234370000	234380000	promoter	chr1:234320000-234330000_chr1:234370000-234380000	pe	5.95508170690343e-30
chr1	234490000	234500000	distal	chr1	234520000	234530000	promoter	chr1:234490000-234500000_chr1:234520000-234530000	pe	0.00139390976703843
chr1	234600000	234610000	promoter	chr1	235100000	235110000	terminator	chr1:234600000-234610000_chr1:235100000-235110000	pe	0.000850944211138547
chr1	234610000	234620000	promoter	chr1	234720000	234730000	promoter	chr1:234610000-234620000_chr1:234720000-234730000	pp	1.59034341979914e-06
chr1	235090000	235100000	distal	chr1	235320000	235330000	promoter	chr1:235090000-235100000_chr1:235320000-235330000	pe	0.00936980775224856
chr1	235190000	235200000	promoter	chr1	235250000	235260000	gene.body	chr1:235190000-235200000_chr1:235250000-235260000	pe	8.47404343585625e-05
chr1	235190000	235200000	promoter	chr1	235320000	235330000	promoter	chr1:235190000-235200000_chr1:235320000-235330000	pp	0.00426580514681461
chr1	235320000	235330000	promoter	chr1	235410000	235420000	promoter	chr1:235320000-235330000_chr1:235410000-235420000	pp	0.000186121373530556
chr1	235320000	235330000	promoter	chr1	236060000	236070000	promoter	chr1:235320000-235330000_chr1:236060000-236070000	pp	3.63207398022031e-05
chr1	235510000	235520000	distal	chr1	236060000	236070000	promoter	chr1:235510000-235520000_chr1:236060000-236070000	pe	2.0947277669023e-15
chr1	235590000	235600000	promoter	chr1	235730000	235740000	promoter	chr1:235590000-235600000_chr1:235730000-235740000	pp	0.00110525136810797
chr1	236100000	236110000	distal	chr1	236760000	236770000	terminator	chr1:236100000-236110000_chr1:236760000-236770000	others	0.00235943090312068
chr1	236750000	236760000	promoter	chr1	237120000	237130000	gene.body	chr1:236750000-236760000_chr1:237120000-237130000	pe	0.00177056363815907
chr1	236860000	236870000	gene.body	chr1	237120000	237130000	gene.body	chr1:236860000-236870000_chr1:237120000-237130000	others	2.48988325945386e-10
chr1	237380000	237390000	gene.body	chr1	237560000	237570000	gene.body	chr1:237380000-237390000_chr1:237560000-237570000	others	2.02951021457599e-06
chr1	237790000	237800000	promoter	chr1	237860000	237870000	promoter	chr1:237790000-237800000_chr1:237860000-237870000	pp	1.51127058936722e-05
chr1	239950000	239960000	distal	chr1	239970000	239980000	distal	chr1:239950000-239960000_chr1:239970000-239980000	ee	3.21550690730028e-11
chr1	239990000	240000000	distal	chr1	240730000	240740000	terminator	chr1:239990000-240000000_chr1:240730000-240740000	others	1.43541801855567e-06
chr1	240020000	240030000	gene.body	chr1	240090000	240100000	promoter	chr1:240020000-240030000_chr1:240090000-240100000	pe	0.00424340821929175
chr1	240020000	240030000	gene.body	chr1	240140000	240150000	gene.body	chr1:240020000-240030000_chr1:240140000-240150000	others	1.25801172872506e-20
chr1	240180000	240190000	promoter	chr1	241990000	242000000	promoter	chr1:240180000-240190000_chr1:241990000-242000000	pp	0.00954283425399978
chr1	241890000	241900000	terminator	chr1	241990000	242000000	promoter	chr1:241890000-241900000_chr1:241990000-242000000	pe	8.60089682679425e-09
chr1	242010000	242020000	distal	chr1	242120000	242130000	terminator	chr1:242010000-242020000_chr1:242120000-242130000	others	0.000101763332674728
chr1	242120000	242130000	terminator	chr1	242650000	242660000	distal	chr1:242120000-242130000_chr1:242650000-242660000	others	0.00280584963864714
chr1	244290000	244300000	distal	chr1	244800000	244810000	distal	chr1:244290000-244300000_chr1:244800000-244810000	ee	2.27972468868791e-05
chr1	244600000	244610000	terminator	chr1	244790000	244800000	distal	chr1:244600000-244610000_chr1:244790000-244800000	others	2.3014386120203e-09
chr1	245790000	245800000	promoter	chr1	246690000	246700000	promoter	chr1:245790000-245800000_chr1:246690000-246700000	pp	0.00165582218462721
chr1	246580000	246590000	gene.body	chr1	246750000	246760000	gene.body	chr1:246580000-246590000_chr1:246750000-246760000	others	0.000131817903924899
chr1	247370000	247380000	gene.body	chr1	248820000	248830000	promoter	chr1:247370000-247380000_chr1:248820000-248830000	pe	1.61895764527929e-18
chr10	2880000	2890000	distal	chr10	3170000	3180000	promoter	chr10:2880000-2890000_chr10:3170000-3180000	pe	3.0769280598198e-16
chr10	3190000	3200000	distal	chr10	4810000	4820000	gene.body	chr10:3190000-3200000_chr10:4810000-4820000	others	0.000932869323509254
chr10	5380000	5390000	distal	chr10	5430000	5440000	gene.body	chr10:5380000-5390000_chr10:5430000-5440000	others	0.0025187081623799
chr10	5870000	5880000	terminator	chr10	5890000	5900000	promoter	chr10:5870000-5880000_chr10:5890000-5900000	pe	0.000669294109202271
chr10	6100000	6110000	promoter	chr10	6170000	6180000	gene.body	chr10:6100000-6110000_chr10:6170000-6180000	pe	0.000111371920444769
chr10	6100000	6110000	promoter	chr10	6200000	6210000	promoter	chr10:6100000-6110000_chr10:6200000-6210000	pp	2.73310672999664e-06
chr10	6100000	6110000	promoter	chr10	6400000	6410000	distal	chr10:6100000-6110000_chr10:6400000-6410000	pe	3.32372252661172e-13
chr10	6150000	6160000	promoter	chr10	6410000	6420000	distal	chr10:6150000-6160000_chr10:6410000-6420000	pe	9.35578805268554e-09
chr10	6170000	6180000	gene.body	chr10	8050000	8060000	promoter	chr10:6170000-6180000_chr10:8050000-8060000	pe	6.12329224236135e-08
chr10	6400000	6410000	distal	chr10	7050000	7060000	gene.body	chr10:6400000-6410000_chr10:7050000-7060000	others	4.99097938647543e-06
chr10	6910000	6920000	promoter	chr10	7260000	7270000	gene.body	chr10:6910000-6920000_chr10:7260000-7270000	pe	0.000146167652900361
chr10	6920000	6930000	promoter	chr10	7080000	7090000	gene.body	chr10:6920000-6930000_chr10:7080000-7090000	pe	7.94125556966899e-07
chr10	6920000	6930000	promoter	chr10	9300000	9310000	promoter	chr10:6920000-6930000_chr10:9300000-9310000	pp	0.000609726904634812
chr10	7080000	7090000	gene.body	chr10	7120000	7130000	promoter	chr10:7080000-7090000_chr10:7120000-7130000	pe	0.000315490997007771
chr10	7520000	7530000	distal	chr10	9300000	9310000	promoter	chr10:7520000-7530000_chr10:9300000-9310000	pe	0.00879179677665337
chr10	8050000	8060000	promoter	chr10	8270000	8280000	promoter	chr10:8050000-8060000_chr10:8270000-8280000	pp	9.44916524803777e-10
chr10	11510000	11520000	gene.body	chr10	11720000	11730000	distal	chr10:11510000-11520000_chr10:11720000-11730000	others	5.45793499280356e-07
chr10	11510000	11520000	gene.body	chr10	11750000	11760000	terminator	chr10:11510000-11520000_chr10:11750000-11760000	others	0.00390246008221591
chr10	11510000	11520000	gene.body	chr10	11770000	11780000	distal	chr10:11510000-11520000_chr10:11770000-11780000	others	0.000163214151391029
chr10	11770000	11780000	distal	chr10	11810000	11820000	distal	chr10:11770000-11780000_chr10:11810000-11820000	ee	0.00314651297396382
chr10	11780000	11790000	distal	chr10	11810000	11820000	distal	chr10:11780000-11790000_chr10:11810000-11820000	ee	0.00449200732310492
chr10	11810000	11820000	distal	chr10	12060000	12070000	promoter	chr10:11810000-11820000_chr10:12060000-12070000	pe	6.32197950424098e-06
chr10	12260000	12270000	distal	chr10	12690000	12700000	gene.body	chr10:12260000-12270000_chr10:12690000-12700000	others	0.00407235423408983
chr10	12260000	12270000	distal	chr10	12710000	12720000	gene.body	chr10:12260000-12270000_chr10:12710000-12720000	others	5.14969514286084e-06
chr10	12650000	12660000	promoter	chr10	12700000	12710000	gene.body	chr10:12650000-12660000_chr10:12700000-12710000	pe	1.09702914806966e-15
chr10	12730000	12740000	gene.body	chr10	13160000	13170000	promoter	chr10:12730000-12740000_chr10:13160000-13170000	pe	0.00484994358411178
chr10	12730000	12740000	gene.body	chr10	13580000	13590000	promoter	chr10:12730000-12740000_chr10:13580000-13590000	pe	4.3066724071665e-12
chr10	12780000	12790000	gene.body	chr10	12900000	12910000	gene.body	chr10:12780000-12790000_chr10:12900000-12910000	others	0.00990432483371165
chr10	13070000	13080000	gene.body	chr10	13090000	13100000	promoter	chr10:13070000-13080000_chr10:13090000-13100000	pe	0.00975281827957407
chr10	13370000	13380000	distal	chr10	14240000	14250000	gene.body	chr10:13370000-13380000_chr10:14240000-14250000	others	9.06404829353158e-05
chr10	13530000	13540000	promoter	chr10	14190000	14200000	gene.body	chr10:13530000-13540000_chr10:14190000-14200000	pe	0.00752087940486936
chr10	13570000	13580000	distal	chr10	14030000	14040000	gene.body	chr10:13570000-13580000_chr10:14030000-14040000	others	2.1537450887619e-05
chr10	13660000	13670000	terminator	chr10	13770000	13780000	gene.body	chr10:13660000-13670000_chr10:13770000-13780000	others	4.1522014652106e-05
chr10	14830000	14840000	promoter	chr10	15080000	15090000	promoter	chr10:14830000-14840000_chr10:15080000-15090000	pp	7.47072937678649e-17
chr10	14830000	14840000	promoter	chr10	17230000	17240000	promoter	chr10:14830000-14840000_chr10:17230000-17240000	pp	0.00414953292867019
chr10	15090000	15100000	promoter	chr10	15240000	15250000	promoter	chr10:15090000-15100000_chr10:15240000-15250000	pp	4.20348713209678e-05
chr10	15160000	15170000	promoter	chr10	15200000	15210000	distal	chr10:15160000-15170000_chr10:15200000-15210000	pe	1.16464867114624e-11
chr10	15160000	15170000	promoter	chr10	17230000	17240000	promoter	chr10:15160000-15170000_chr10:17230000-17240000	pp	0.00681040072677657
chr10	15210000	15220000	terminator	chr10	15740000	15750000	distal	chr10:15210000-15220000_chr10:15740000-15750000	others	0.0080438607500078
chr10	15420000	15430000	distal	chr10	15720000	15730000	promoter	chr10:15420000-15430000_chr10:15720000-15730000	pe	2.46729297323027e-05
chr10	15430000	15440000	distal	chr10	15740000	15750000	distal	chr10:15430000-15440000_chr10:15740000-15750000	ee	2.30735022360302e-05
chr10	15580000	15590000	gene.body	chr10	15860000	15870000	promoter	chr10:15580000-15590000_chr10:15860000-15870000	pe	8.44946958650901e-13
chr10	15660000	15670000	gene.body	chr10	15740000	15750000	distal	chr10:15660000-15670000_chr10:15740000-15750000	others	0.00513714706964604
chr10	15720000	15730000	promoter	chr10	15790000	15800000	terminator	chr10:15720000-15730000_chr10:15790000-15800000	pe	1.6950688526168e-05
chr10	15900000	15910000	distal	chr10	16110000	16120000	distal	chr10:15900000-15910000_chr10:16110000-16120000	ee	4.07804323286314e-08
chr10	17240000	17250000	distal	chr10	17290000	17300000	distal	chr10:17240000-17250000_chr10:17290000-17300000	ee	0.00796628310783328
chr10	17910000	17920000	terminator	chr10	18100000	18110000	distal	chr10:17910000-17920000_chr10:18100000-18110000	others	0.00515090767918727
chr10	18210000	18220000	gene.body	chr10	18230000	18240000	terminator	chr10:18210000-18220000_chr10:18230000-18240000	others	6.26030139356547e-09
chr10	20490000	20500000	distal	chr10	21490000	21500000	promoter	chr10:20490000-20500000_chr10:21490000-21500000	pe	0.00573486592462108
chr10	21070000	21080000	gene.body	chr10	21270000	21280000	gene.body	chr10:21070000-21080000_chr10:21270000-21280000	others	0.0010042944847682
chr10	21490000	21500000	promoter	chr10	21520000	21530000	promoter	chr10:21490000-21500000_chr10:21520000-21530000	pp	1.19202840418534e-12
chr10	21490000	21500000	promoter	chr10	21530000	21540000	promoter	chr10:21490000-21500000_chr10:21530000-21540000	pp	1.27009869904063e-05
chr10	22080000	22090000	distal	chr10	22100000	22110000	distal	chr10:22080000-22090000_chr10:22100000-22110000	ee	0.00780008450652167
chr10	22550000	22560000	gene.body	chr10	22580000	22590000	promoter	chr10:22550000-22560000_chr10:22580000-22590000	pe	8.79312629924419e-06
chr10	22550000	22560000	gene.body	chr10	22910000	22920000	distal	chr10:22550000-22560000_chr10:22910000-22920000	others	1.29557933687249e-12
chr10	23340000	23350000	promoter	chr10	24380000	24390000	terminator	chr10:23340000-23350000_chr10:24380000-24390000	pe	2.44446343276456e-08
chr10	24610000	24620000	promoter	chr10	24720000	24730000	promoter	chr10:24610000-24620000_chr10:24720000-24730000	pp	1.19477524886943e-05
chr10	24640000	24650000	gene.body	chr10	25110000	25120000	promoter	chr10:24640000-24650000_chr10:25110000-25120000	pe	0.000285842903109758
chr10	24720000	24730000	promoter	chr10	25080000	25090000	gene.body	chr10:24720000-24730000_chr10:25080000-25090000	pe	0.00303247948424542
chr10	26550000	26560000	promoter	chr10	26860000	26870000	promoter	chr10:26550000-26560000_chr10:26860000-26870000	pp	0.000190294964123027
chr10	27550000	27560000	distal	chr10	28240000	28250000	promoter	chr10:27550000-27560000_chr10:28240000-28250000	pe	0.00103347663775181
chr10	28390000	28400000	distal	chr10	29230000	29240000	distal	chr10:28390000-28400000_chr10:29230000-29240000	ee	2.56159662592123e-06
chr10	28620000	28630000	terminator	chr10	29270000	29280000	distal	chr10:28620000-28630000_chr10:29270000-29280000	others	0.00771017621814317
chr10	28660000	28670000	distal	chr10	28810000	28820000	terminator	chr10:28660000-28670000_chr10:28810000-28820000	others	0.000236655454907751
chr10	29230000	29240000	distal	chr10	29300000	29310000	gene.body	chr10:29230000-29240000_chr10:29300000-29310000	others	9.24036691248691e-06
chr10	29270000	29280000	distal	chr10	29990000	30000000	promoter	chr10:29270000-29280000_chr10:29990000-30000000	pe	1.56708694444324e-09
chr10	29300000	29310000	gene.body	chr10	29390000	29400000	gene.body	chr10:29300000-29310000_chr10:29390000-29400000	others	0.000177399391251378
chr10	29440000	29450000	gene.body	chr10	29470000	29480000	promoter	chr10:29440000-29450000_chr10:29470000-29480000	pe	2.48999839793852e-07
chr10	29440000	29450000	gene.body	chr10	29490000	29500000	promoter	chr10:29440000-29450000_chr10:29490000-29500000	pe	0.00125502680146426
chr10	29510000	29520000	promoter	chr10	29560000	29570000	gene.body	chr10:29510000-29520000_chr10:29560000-29570000	pe	3.27630871170818e-09
chr10	29510000	29520000	promoter	chr10	30670000	30680000	gene.body	chr10:29510000-29520000_chr10:30670000-30680000	pe	3.26998192135424e-14
chr10	29730000	29740000	promoter	chr10	29850000	29860000	distal	chr10:29730000-29740000_chr10:29850000-29860000	pe	6.42791217264594e-10
chr10	29990000	30000000	promoter	chr10	30350000	30360000	promoter	chr10:29990000-30000000_chr10:30350000-30360000	pp	2.33700662404183e-05
chr10	29990000	30000000	promoter	chr10	30530000	30540000	promoter	chr10:29990000-30000000_chr10:30530000-30540000	pp	0.000805480637005032
chr10	30000000	30010000	promoter	chr10	30360000	30370000	promoter	chr10:30000000-30010000_chr10:30360000-30370000	pp	0.0030573277227267
chr10	30000000	30010000	promoter	chr10	30590000	30600000	terminator	chr10:30000000-30010000_chr10:30590000-30600000	pe	0.00382130932866998
chr10	30390000	30400000	distal	chr10	30430000	30440000	promoter	chr10:30390000-30400000_chr10:30430000-30440000	pe	0.00108425009124864
chr10	30410000	30420000	distal	chr10	30530000	30540000	promoter	chr10:30410000-30420000_chr10:30530000-30540000	pe	1.61538617798954e-22
chr10	30680000	30690000	gene.body	chr10	31830000	31840000	gene.body	chr10:30680000-30690000_chr10:31830000-31840000	others	9.28845065165481e-05
chr10	31490000	31500000	gene.body	chr10	31770000	31780000	distal	chr10:31490000-31500000_chr10:31770000-31780000	others	5.39388429319771e-07
chr10	31760000	31770000	distal	chr10	3.2e+07	32010000	terminator	chr10:31760000-31770000_chr10:32000000-32010000	others	1.00509325325256e-08
chr10	3.2e+07	32010000	terminator	chr10	32180000	32190000	distal	chr10:32000000-32010000_chr10:32180000-32190000	others	0.00171327937901868
chr10	32180000	32190000	distal	chr10	32210000	32220000	distal	chr10:32180000-32190000_chr10:32210000-32220000	ee	0.00788264188268116
chr10	32250000	32260000	distal	chr10	32370000	32380000	promoter	chr10:32250000-32260000_chr10:32370000-32380000	pe	0.00316976076970206
chr10	32980000	32990000	promoter	chr10	3.3e+07	33010000	promoter	chr10:32980000-32990000_chr10:33000000-33010000	pp	2.94398991062636e-05
chr10	32980000	32990000	promoter	chr10	33010000	33020000	gene.body	chr10:32980000-32990000_chr10:33010000-33020000	pe	1.3400878918947e-15
chr10	33110000	33120000	promoter	chr10	33320000	33330000	gene.body	chr10:33110000-33120000_chr10:33320000-33330000	pe	0.00259937126191649
chr10	33290000	33300000	gene.body	chr10	33330000	33340000	promoter	chr10:33290000-33300000_chr10:33330000-33340000	pe	0.000162900227367411
chr10	34680000	34690000	promoter	chr10	35020000	35030000	promoter	chr10:34680000-34690000_chr10:35020000-35030000	pp	0.000127739054964678
chr10	34990000	35000000	distal	chr10	36770000	36780000	distal	chr10:34990000-35000000_chr10:36770000-36780000	ee	1.16638711737716e-07
chr10	35120000	35130000	promoter	chr10	35210000	35220000	terminator	chr10:35120000-35130000_chr10:35210000-35220000	pe	2.27235069413804e-13
chr10	35240000	35250000	promoter	chr10	35560000	35570000	terminator	chr10:35240000-35250000_chr10:35560000-35570000	pe	0.000934050788358106
chr10	35560000	35570000	terminator	chr10	35640000	35650000	promoter	chr10:35560000-35570000_chr10:35640000-35650000	pe	7.52578672379884e-11
chr10	36900000	36910000	distal	chr10	37490000	37500000	distal	chr10:36900000-36910000_chr10:37490000-37500000	ee	0.00337559448852292
chr10	42750000	42760000	promoter	chr10	43100000	43110000	promoter	chr10:42750000-42760000_chr10:43100000-43110000	pp	3.57886639147233e-10
chr10	42860000	42870000	promoter	chr10	44900000	44910000	promoter	chr10:42860000-42870000_chr10:44900000-44910000	pp	3.11983343634472e-05
chr10	43070000	43080000	promoter	chr10	44380000	44390000	promoter	chr10:43070000-43080000_chr10:44380000-44390000	pp	0.00888744626155589
chr10	43100000	43110000	promoter	chr10	43190000	43200000	terminator	chr10:43100000-43110000_chr10:43190000-43200000	pe	0.00269265837670572
chr10	43250000	43260000	gene.body	chr10	43340000	43350000	promoter	chr10:43250000-43260000_chr10:43340000-43350000	pe	0.00619224047905338
chr10	43340000	43350000	promoter	chr10	43370000	43380000	promoter	chr10:43340000-43350000_chr10:43370000-43380000	pp	0.000146681289593041
chr10	43850000	43860000	promoter	chr10	44300000	44310000	promoter	chr10:43850000-43860000_chr10:44300000-44310000	pp	6.67165449822918e-18
chr10	44900000	44910000	promoter	chr10	44930000	44940000	promoter	chr10:44900000-44910000_chr10:44930000-44940000	pp	0.000875715367740775
chr10	46030000	46040000	promoter	chr10	46220000	46230000	distal	chr10:46030000-46040000_chr10:46220000-46230000	pe	0.00012472411281705
chr10	47300000	47310000	promoter	chr10	47340000	47350000	promoter	chr10:47300000-47310000_chr10:47340000-47350000	pp	2.47743795445892e-05
chr10	47340000	47350000	promoter	chr10	47360000	47370000	terminator	chr10:47340000-47350000_chr10:47360000-47370000	pe	0.00950152838014143
chr10	48360000	48370000	gene.body	chr10	48500000	48510000	promoter	chr10:48360000-48370000_chr10:48500000-48510000	pe	4.22207498915742e-10
chr10	48520000	48530000	promoter	chr10	48650000	48660000	promoter	chr10:48520000-48530000_chr10:48650000-48660000	pp	1.39750263399495e-07
chr10	48600000	48610000	promoter	chr10	49160000	49170000	promoter	chr10:48600000-48610000_chr10:49160000-49170000	pp	0.0021553318764423
chr10	48980000	48990000	promoter	chr10	49280000	49290000	distal	chr10:48980000-48990000_chr10:49280000-49290000	pe	0.000663158925771616
chr10	49160000	49170000	promoter	chr10	49530000	49540000	promoter	chr10:49160000-49170000_chr10:49530000-49540000	pp	0.00237500547222208
chr10	49280000	49290000	distal	chr10	49400000	49410000	distal	chr10:49280000-49290000_chr10:49400000-49410000	ee	2.99309970389524e-05
chr10	5.2e+07	52010000	gene.body	chr10	52810000	52820000	distal	chr10:52000000-52010000_chr10:52810000-52820000	others	8.68791415951115e-06
chr10	52210000	52220000	gene.body	chr10	52740000	52750000	gene.body	chr10:52210000-52220000_chr10:52740000-52750000	others	0.00775734692722895
chr10	52300000	52310000	terminator	chr10	52810000	52820000	distal	chr10:52300000-52310000_chr10:52810000-52820000	others	2.20794618786729e-07
chr10	52640000	52650000	gene.body	chr10	52740000	52750000	gene.body	chr10:52640000-52650000_chr10:52740000-52750000	others	1.29549262652281e-06
chr10	52740000	52750000	gene.body	chr10	52880000	52890000	distal	chr10:52740000-52750000_chr10:52880000-52890000	others	0.0044645279391008
chr10	52780000	52790000	distal	chr10	54400000	54410000	gene.body	chr10:52780000-52790000_chr10:54400000-54410000	others	3.88930808846805e-05
chr10	53600000	53610000	distal	chr10	53780000	53790000	distal	chr10:53600000-53610000_chr10:53780000-53790000	ee	4.60835158609769e-11
chr10	54840000	54850000	gene.body	chr10	55260000	55270000	gene.body	chr10:54840000-54850000_chr10:55260000-55270000	others	9.39995573189315e-08
chr10	57330000	57340000	distal	chr10	57650000	57660000	distal	chr10:57330000-57340000_chr10:57650000-57660000	ee	2.08072502450715e-11
chr10	60090000	60100000	promoter	chr10	60200000	60210000	gene.body	chr10:60090000-60100000_chr10:60200000-60210000	pe	7.79250113520378e-08
chr10	60200000	60210000	gene.body	chr10	60430000	60440000	gene.body	chr10:60200000-60210000_chr10:60430000-60440000	others	0.000322131507450645
chr10	60440000	60450000	gene.body	chr10	60770000	60780000	promoter	chr10:60440000-60450000_chr10:60770000-60780000	pe	1.77214244309349e-05
chr10	60590000	60600000	gene.body	chr10	60770000	60780000	promoter	chr10:60590000-60600000_chr10:60770000-60780000	pe	0.00955962850269692
chr10	60810000	60820000	distal	chr10	61020000	61030000	terminator	chr10:60810000-60820000_chr10:61020000-61030000	others	6.09756695196015e-05
chr10	60820000	60830000	distal	chr10	60960000	60970000	gene.body	chr10:60820000-60830000_chr10:60960000-60970000	others	0.00692055866462633
chr10	61590000	61600000	distal	chr10	61830000	61840000	distal	chr10:61590000-61600000_chr10:61830000-61840000	ee	4.93006018885913e-06
chr10	61750000	61760000	gene.body	chr10	62430000	62440000	gene.body	chr10:61750000-61760000_chr10:62430000-62440000	others	0.00027433274990783
chr10	62590000	62600000	gene.body	chr10	63150000	63160000	terminator	chr10:62590000-62600000_chr10:63150000-63160000	others	4.71836202752716e-12
chr10	62810000	62820000	promoter	chr10	63130000	63140000	promoter	chr10:62810000-62820000_chr10:63130000-63140000	pp	2.0903047382684e-12
chr10	63080000	63090000	distal	chr10	63130000	63140000	promoter	chr10:63080000-63090000_chr10:63130000-63140000	pe	0.000138946919948345
chr10	63160000	63170000	terminator	chr10	63630000	63640000	promoter	chr10:63160000-63170000_chr10:63630000-63640000	pe	2.86940763251524e-06
chr10	63210000	63220000	terminator	chr10	63620000	63630000	promoter	chr10:63210000-63220000_chr10:63620000-63630000	pe	6.74320540801633e-05
chr10	63820000	63830000	gene.body	chr10	63870000	63880000	promoter	chr10:63820000-63830000_chr10:63870000-63880000	pe	0.00307907075099388
chr10	64110000	64120000	gene.body	chr10	64130000	64140000	gene.body	chr10:64110000-64120000_chr10:64130000-64140000	others	0.000496080474609993
chr10	67660000	67670000	promoter	chr10	67780000	67790000	distal	chr10:67660000-67670000_chr10:67780000-67790000	pe	1.00793158903445e-06
chr10	68210000	68220000	terminator	chr10	68300000	68310000	promoter	chr10:68210000-68220000_chr10:68300000-68310000	pe	0.000789657127229486
chr10	68860000	68870000	gene.body	chr10	68890000	68900000	promoter	chr10:68860000-68870000_chr10:68890000-68900000	pe	0.00461693245910963
chr10	69120000	69130000	promoter	chr10	71220000	71230000	promoter	chr10:69120000-69130000_chr10:71220000-71230000	pp	0.00523880932010698
chr10	69170000	69180000	promoter	chr10	69230000	69240000	promoter	chr10:69170000-69180000_chr10:69230000-69240000	pp	0.00752588951206043
chr10	69220000	69230000	promoter	chr10	69410000	69420000	promoter	chr10:69220000-69230000_chr10:69410000-69420000	pp	0.00260038025574537
chr10	69400000	69410000	promoter	chr10	69510000	69520000	promoter	chr10:69400000-69410000_chr10:69510000-69520000	pp	0.000357697817802012
chr10	69420000	69430000	distal	chr10	69500000	69510000	promoter	chr10:69420000-69430000_chr10:69500000-69510000	pe	1.01352721422458e-15
chr10	69420000	69430000	distal	chr10	69780000	69790000	distal	chr10:69420000-69430000_chr10:69780000-69790000	ee	0.00168646241529978
chr10	69440000	69450000	promoter	chr10	70140000	70150000	promoter	chr10:69440000-69450000_chr10:70140000-70150000	pp	0.0041828445684785
chr10	69500000	69510000	promoter	chr10	70810000	70820000	promoter	chr10:69500000-69510000_chr10:70810000-70820000	pp	0.00736219563116921
chr10	69510000	69520000	promoter	chr10	69630000	69640000	promoter	chr10:69510000-69520000_chr10:69630000-69640000	pp	2.36178608217161e-50
chr10	69510000	69520000	promoter	chr10	69710000	69720000	distal	chr10:69510000-69520000_chr10:69710000-69720000	pe	8.01681093292782e-12
chr10	69640000	69650000	distal	chr10	70230000	70240000	promoter	chr10:69640000-69650000_chr10:70230000-70240000	pe	1.76911919000749e-15
chr10	69800000	69810000	promoter	chr10	69910000	69920000	promoter	chr10:69800000-69810000_chr10:69910000-69920000	pp	6.09576791929884e-08
chr10	70140000	70150000	promoter	chr10	72350000	72360000	promoter	chr10:70140000-70150000_chr10:72350000-72360000	pp	0.00062305660469688
chr10	70460000	70470000	distal	chr10	70750000	70760000	gene.body	chr10:70460000-70470000_chr10:70750000-70760000	others	4.14118144831795e-19
chr10	70730000	70740000	gene.body	chr10	71570000	71580000	promoter	chr10:70730000-70740000_chr10:71570000-71580000	pe	7.2448875555002e-32
chr10	70930000	70940000	promoter	chr10	71270000	71280000	gene.body	chr10:70930000-70940000_chr10:71270000-71280000	pe	0.000929488753308304
chr10	70930000	70940000	promoter	chr10	71570000	71580000	promoter	chr10:70930000-70940000_chr10:71570000-71580000	pp	0.00145999028672892
chr10	71200000	71210000	distal	chr10	71220000	71230000	promoter	chr10:71200000-71210000_chr10:71220000-71230000	pe	8.71802180710874e-12
chr10	71200000	71210000	distal	chr10	72260000	72270000	distal	chr10:71200000-71210000_chr10:72260000-72270000	ee	6.19650783356183e-05
chr10	71210000	71220000	promoter	chr10	71690000	71700000	gene.body	chr10:71210000-71220000_chr10:71690000-71700000	pe	5.69153532581328e-08
chr10	71220000	71230000	promoter	chr10	73520000	73530000	promoter	chr10:71220000-71230000_chr10:73520000-73530000	pp	1.09032673360297e-09
chr10	71270000	71280000	gene.body	chr10	71770000	71780000	promoter	chr10:71270000-71280000_chr10:71770000-71780000	pe	5.60544898231686e-20
chr10	71280000	71290000	gene.body	chr10	72040000	72050000	distal	chr10:71280000-71290000_chr10:72040000-72050000	others	8.47546404369998e-05
chr10	71300000	71310000	terminator	chr10	71430000	71440000	promoter	chr10:71300000-71310000_chr10:71430000-71440000	pe	2.59175755420842e-12
chr10	71320000	71330000	promoter	chr10	71810000	71820000	promoter	chr10:71320000-71330000_chr10:71810000-71820000	pp	3.50611398848662e-05
chr10	71360000	71370000	terminator	chr10	71770000	71780000	promoter	chr10:71360000-71370000_chr10:71770000-71780000	pe	0.000142678792740558
chr10	71380000	71390000	terminator	chr10	71600000	71610000	gene.body	chr10:71380000-71390000_chr10:71600000-71610000	others	0.000473991740373383
chr10	71380000	71390000	terminator	chr10	72120000	72130000	gene.body	chr10:71380000-71390000_chr10:72120000-72130000	others	3.43620617253454e-07
chr10	71480000	71490000	gene.body	chr10	71640000	71650000	terminator	chr10:71480000-71490000_chr10:71640000-71650000	others	1.09851633139787e-08
chr10	71540000	71550000	gene.body	chr10	73870000	73880000	promoter	chr10:71540000-71550000_chr10:73870000-73880000	pe	0.000818187676343535
chr10	71600000	71610000	gene.body	chr10	71770000	71780000	promoter	chr10:71600000-71610000_chr10:71770000-71780000	pe	4.3845384040414e-12
chr10	71630000	71640000	gene.body	chr10	71720000	71730000	promoter	chr10:71630000-71640000_chr10:71720000-71730000	pe	0.00424270114036591
chr10	71690000	71700000	gene.body	chr10	71720000	71730000	promoter	chr10:71690000-71700000_chr10:71720000-71730000	pe	1.70067078068473e-08
chr10	71810000	71820000	promoter	chr10	71850000	71860000	promoter	chr10:71810000-71820000_chr10:71850000-71860000	pp	2.10195880917488e-13
chr10	71850000	71860000	promoter	chr10	72060000	72070000	promoter	chr10:71850000-71860000_chr10:72060000-72070000	pp	0.00271604589547295
chr10	71890000	71900000	distal	chr10	71910000	71920000	distal	chr10:71890000-71900000_chr10:71910000-71920000	ee	1.4480911321545e-05
chr10	71890000	71900000	distal	chr10	72260000	72270000	distal	chr10:71890000-71900000_chr10:72260000-72270000	ee	0.000262684742078032
chr10	71950000	71960000	distal	chr10	72040000	72050000	distal	chr10:71950000-71960000_chr10:72040000-72050000	ee	0.00376538646356859
chr10	72040000	72050000	distal	chr10	72220000	72230000	promoter	chr10:72040000-72050000_chr10:72220000-72230000	pe	0.00611745132593538
chr10	72120000	72130000	gene.body	chr10	72320000	72330000	distal	chr10:72120000-72130000_chr10:72320000-72330000	others	0.00259588765345088
chr10	72210000	72220000	promoter	chr10	72620000	72630000	promoter	chr10:72210000-72220000_chr10:72620000-72630000	pp	3.52729702665701e-06
chr10	72250000	72260000	distal	chr10	72320000	72330000	distal	chr10:72250000-72260000_chr10:72320000-72330000	ee	0.000334189890700978
chr10	72360000	72370000	terminator	chr10	73390000	73400000	terminator	chr10:72360000-72370000_chr10:73390000-73400000	others	1.28115645618019e-06
chr10	73880000	73890000	distal	chr10	73940000	73950000	distal	chr10:73880000-73890000_chr10:73940000-73950000	ee	7.60120077779781e-09
chr10	73880000	73890000	distal	chr10	74020000	74030000	gene.body	chr10:73880000-73890000_chr10:74020000-74030000	others	0.000155094265895698
chr10	73880000	73890000	distal	chr10	75230000	75240000	promoter	chr10:73880000-73890000_chr10:75230000-75240000	pe	0.000208132480097906
chr10	74240000	74250000	gene.body	chr10	74260000	74270000	gene.body	chr10:74240000-74250000_chr10:74260000-74270000	others	2.50515257267951e-08
chr10	74430000	74440000	gene.body	chr10	75100000	75110000	promoter	chr10:74430000-74440000_chr10:75100000-75110000	pe	3.14590619117147e-43
chr10	74580000	74590000	gene.body	chr10	76980000	76990000	terminator	chr10:74580000-74590000_chr10:76980000-76990000	others	5.49678369659075e-05
chr10	74820000	74830000	distal	chr10	75230000	75240000	promoter	chr10:74820000-74830000_chr10:75230000-75240000	pe	0.000322477139190871
chr10	75110000	75120000	promoter	chr10	75290000	75300000	promoter	chr10:75110000-75120000_chr10:75290000-75300000	pp	8.92569993666045e-10
chr10	75230000	75240000	promoter	chr10	75350000	75360000	terminator	chr10:75230000-75240000_chr10:75350000-75360000	pe	0.00253796199618692
chr10	75350000	75360000	terminator	chr10	75650000	75660000	gene.body	chr10:75350000-75360000_chr10:75650000-75660000	others	0.00867580328856761
chr10	75370000	75380000	terminator	chr10	76030000	76040000	terminator	chr10:75370000-75380000_chr10:76030000-76040000	others	0.000155351664085585
chr10	75500000	75510000	gene.body	chr10	76110000	76120000	gene.body	chr10:75500000-75510000_chr10:76110000-76120000	others	0.000325738607518104
chr10	75590000	75600000	promoter	chr10	76030000	76040000	terminator	chr10:75590000-75600000_chr10:76030000-76040000	pe	0.00234849335879896
chr10	75700000	75710000	gene.body	chr10	76300000	76310000	gene.body	chr10:75700000-75710000_chr10:76300000-76310000	others	1.32675260695266e-08
chr10	76080000	76090000	gene.body	chr10	76280000	76290000	gene.body	chr10:76080000-76090000_chr10:76280000-76290000	others	0.00147420126575193
chr10	76110000	76120000	gene.body	chr10	76280000	76290000	gene.body	chr10:76110000-76120000_chr10:76280000-76290000	others	0.00760975730501547
chr10	76690000	76700000	distal	chr10	78390000	78400000	terminator	chr10:76690000-76700000_chr10:78390000-78400000	others	8.24572166375809e-05
chr10	7.7e+07	77010000	gene.body	chr10	77710000	77720000	distal	chr10:77000000-77010000_chr10:77710000-77720000	others	0.00235133360777057
chr10	77420000	77430000	gene.body	chr10	77630000	77640000	promoter	chr10:77420000-77430000_chr10:77630000-77640000	pe	9.98996225833046e-27
chr10	77630000	77640000	promoter	chr10	77710000	77720000	distal	chr10:77630000-77640000_chr10:77710000-77720000	pe	0.00918078107263223
chr10	77710000	77720000	distal	chr10	77750000	77760000	distal	chr10:77710000-77720000_chr10:77750000-77760000	ee	4.08020806828404e-15
chr10	78400000	78410000	gene.body	chr10	78660000	78670000	distal	chr10:78400000-78410000_chr10:78660000-78670000	others	1.20660302927081e-07
chr10	79200000	79210000	gene.body	chr10	79290000	79300000	terminator	chr10:79200000-79210000_chr10:79290000-79300000	others	0.0021067151390851
chr10	79290000	79300000	terminator	chr10	79500000	79510000	promoter	chr10:79290000-79300000_chr10:79500000-79510000	pe	1.7910923715927e-13
chr10	79460000	79470000	distal	chr10	79500000	79510000	promoter	chr10:79460000-79470000_chr10:79500000-79510000	pe	0.00514141062451637
chr10	79480000	79490000	distal	chr10	80200000	80210000	promoter	chr10:79480000-79490000_chr10:80200000-80210000	pe	0.00169282086839804
chr10	79500000	79510000	promoter	chr10	80160000	80170000	promoter	chr10:79500000-79510000_chr10:80160000-80170000	pp	0.000666078125673112
chr10	79560000	79570000	promoter	chr10	80560000	80570000	gene.body	chr10:79560000-79570000_chr10:80560000-80570000	pe	0.00329684393974326
chr10	82960000	82970000	gene.body	chr10	83870000	83880000	distal	chr10:82960000-82970000_chr10:83870000-83880000	others	0.000562689841220972
chr10	83870000	83880000	distal	chr10	83990000	84000000	distal	chr10:83870000-83880000_chr10:83990000-84000000	ee	4.39434746113465e-07
chr10	83990000	84000000	distal	chr10	84020000	84030000	distal	chr10:83990000-84000000_chr10:84020000-84030000	ee	0.000149211937799342
chr10	84130000	84140000	promoter	chr10	84660000	84670000	distal	chr10:84130000-84140000_chr10:84660000-84670000	pe	0.00974771521358241
chr10	84210000	84220000	promoter	chr10	86320000	86330000	gene.body	chr10:84210000-84220000_chr10:86320000-86330000	pe	0.000460348780960078
chr10	84260000	84270000	promoter	chr10	84370000	84380000	terminator	chr10:84260000-84270000_chr10:84370000-84380000	pe	1.21092198961557e-05
chr10	84370000	84380000	terminator	chr10	84530000	84540000	distal	chr10:84370000-84380000_chr10:84530000-84540000	others	0.0010246104140389
chr10	84430000	84440000	promoter	chr10	84540000	84550000	distal	chr10:84430000-84440000_chr10:84540000-84550000	pe	3.49963445271617e-05
chr10	84840000	84850000	distal	chr10	86260000	86270000	promoter	chr10:84840000-84850000_chr10:86260000-86270000	pe	2.7983401222106e-05
chr10	86100000	86110000	gene.body	chr10	86370000	86380000	distal	chr10:86100000-86110000_chr10:86370000-86380000	others	2.26317746234021e-09
chr10	86110000	86120000	gene.body	chr10	86130000	86140000	gene.body	chr10:86110000-86120000_chr10:86130000-86140000	others	3.25982693710944e-10
chr10	86170000	86180000	gene.body	chr10	86260000	86270000	promoter	chr10:86170000-86180000_chr10:86260000-86270000	pe	0.00507148189962059
chr10	86710000	86720000	promoter	chr10	86890000	86900000	gene.body	chr10:86710000-86720000_chr10:86890000-86900000	pe	4.45771348718109e-05
chr10	86750000	86760000	promoter	chr10	86890000	86900000	gene.body	chr10:86750000-86760000_chr10:86890000-86900000	pe	3.43024861078579e-06
chr10	86790000	86800000	gene.body	chr10	86960000	86970000	promoter	chr10:86790000-86800000_chr10:86960000-86970000	pe	0.00013738867973925
chr10	86930000	86940000	terminator	chr10	87720000	87730000	gene.body	chr10:86930000-86940000_chr10:87720000-87730000	others	0.000161341690617289
chr10	87650000	87660000	promoter	chr10	87730000	87740000	gene.body	chr10:87650000-87660000_chr10:87730000-87740000	pe	0.00227017772857779
chr10	87860000	87870000	distal	chr10	88110000	88120000	distal	chr10:87860000-87870000_chr10:88110000-88120000	ee	6.25833641099955e-05
chr10	88110000	88120000	distal	chr10	88380000	88390000	gene.body	chr10:88110000-88120000_chr10:88380000-88390000	others	0.000784725097902633
chr10	88720000	88730000	gene.body	chr10	88790000	88800000	distal	chr10:88720000-88730000_chr10:88790000-88800000	others	4.1964899525088e-05
chr10	88930000	88940000	promoter	chr10	89250000	89260000	promoter	chr10:88930000-88940000_chr10:89250000-89260000	pp	0.000543594746297683
chr10	89260000	89270000	gene.body	chr10	89390000	89400000	promoter	chr10:89260000-89270000_chr10:89390000-89400000	pe	9.80980500138406e-24
chr10	89410000	89420000	promoter	chr10	89560000	89570000	distal	chr10:89410000-89420000_chr10:89560000-89570000	pe	0.000656678346586689
chr10	89410000	89420000	promoter	chr10	89790000	89800000	distal	chr10:89410000-89420000_chr10:89790000-89800000	pe	0.00164546876278805
chr10	89460000	89470000	promoter	chr10	89560000	89570000	distal	chr10:89460000-89470000_chr10:89560000-89570000	pe	1.71501062044951e-11
chr10	89790000	89800000	distal	chr10	90490000	90500000	gene.body	chr10:89790000-89800000_chr10:90490000-90500000	others	0.00451872643597148
chr10	89850000	89860000	promoter	chr10	90130000	90140000	gene.body	chr10:89850000-89860000_chr10:90130000-90140000	pe	0.00018483555707283
chr10	90750000	90760000	gene.body	chr10	90780000	90790000	gene.body	chr10:90750000-90760000_chr10:90780000-90790000	others	0.000229312359463322
chr10	9.1e+07	91010000	distal	chr10	91250000	91260000	gene.body	chr10:91000000-91010000_chr10:91250000-91260000	others	1.75932916844645e-29
chr10	91380000	91390000	gene.body	chr10	91920000	91930000	promoter	chr10:91380000-91390000_chr10:91920000-91930000	pe	0.006209997823508
chr10	91550000	91560000	gene.body	chr10	91640000	91650000	distal	chr10:91550000-91560000_chr10:91640000-91650000	others	1.67576603331072e-06
chr10	91750000	91760000	distal	chr10	91910000	91920000	promoter	chr10:91750000-91760000_chr10:91910000-91920000	pe	2.4965989171843e-07
chr10	92140000	92150000	gene.body	chr10	92840000	92850000	promoter	chr10:92140000-92150000_chr10:92840000-92850000	pe	0.00744930813684241
chr10	92290000	92300000	promoter	chr10	92430000	92440000	distal	chr10:92290000-92300000_chr10:92430000-92440000	pe	2.59064388993119e-05
chr10	92510000	92520000	promoter	chr10	92550000	92560000	promoter	chr10:92510000-92520000_chr10:92550000-92560000	pp	2.80321242530148e-07
chr10	92960000	92970000	gene.body	chr10	93080000	93090000	distal	chr10:92960000-92970000_chr10:93080000-93090000	others	1.79880585066592e-05
chr10	93080000	93090000	distal	chr10	93350000	93360000	gene.body	chr10:93080000-93090000_chr10:93350000-93360000	others	4.5970327644716e-05
chr10	93110000	93120000	distal	chr10	93280000	93290000	distal	chr10:93110000-93120000_chr10:93280000-93290000	ee	9.0539212124453e-07
chr10	93350000	93360000	gene.body	chr10	93370000	93380000	promoter	chr10:93350000-93360000_chr10:93370000-93380000	pe	1.46390634027718e-07
chr10	93550000	93560000	distal	chr10	93680000	93690000	promoter	chr10:93550000-93560000_chr10:93680000-93690000	pe	6.36149656140922e-09
chr10	93740000	93750000	distal	chr10	93810000	93820000	distal	chr10:93740000-93750000_chr10:93810000-93820000	ee	2.06257753295087e-06
chr10	93810000	93820000	distal	chr10	94440000	94450000	gene.body	chr10:93810000-93820000_chr10:94440000-94450000	others	0.00170568801700525
chr10	93850000	93860000	distal	chr10	94540000	94550000	promoter	chr10:93850000-93860000_chr10:94540000-94550000	pe	0.000436681738871987
chr10	93990000	94000000	promoter	chr10	94540000	94550000	promoter	chr10:93990000-94000000_chr10:94540000-94550000	pp	0.00044732453566165
chr10	94360000	94370000	promoter	chr10	94400000	94410000	promoter	chr10:94360000-94370000_chr10:94400000-94410000	pp	3.90119206892487e-09
chr10	94360000	94370000	promoter	chr10	94440000	94450000	gene.body	chr10:94360000-94370000_chr10:94440000-94450000	pe	4.8785603811224e-05
chr10	94390000	94400000	distal	chr10	94440000	94450000	gene.body	chr10:94390000-94400000_chr10:94440000-94450000	others	1.05408919203566e-13
chr10	95130000	95140000	distal	chr10	95360000	95370000	gene.body	chr10:95130000-95140000_chr10:95360000-95370000	others	0.0027291835567869
chr10	95240000	95250000	promoter	chr10	95440000	95450000	promoter	chr10:95240000-95250000_chr10:95440000-95450000	pp	2.20596194270414e-07
chr10	95360000	95370000	gene.body	chr10	95600000	95610000	terminator	chr10:95360000-95370000_chr10:95600000-95610000	others	2.76488013743602e-05
chr10	95430000	95440000	promoter	chr10	95690000	95700000	promoter	chr10:95430000-95440000_chr10:95690000-95700000	pp	0.00106200560202561
chr10	95440000	95450000	promoter	chr10	95650000	95660000	promoter	chr10:95440000-95450000_chr10:95650000-95660000	pp	0.000345892333052645
chr10	95690000	95700000	promoter	chr10	95840000	95850000	promoter	chr10:95690000-95700000_chr10:95840000-95850000	pp	2.3130942577781e-05
chr10	96370000	96380000	gene.body	chr10	96510000	96520000	promoter	chr10:96370000-96380000_chr10:96510000-96520000	pe	4.6329184149564e-08
chr10	96370000	96380000	gene.body	chr10	96620000	96630000	promoter	chr10:96370000-96380000_chr10:96620000-96630000	pe	0.00027467759982338
chr10	96390000	96400000	terminator	chr10	96510000	96520000	promoter	chr10:96390000-96400000_chr10:96510000-96520000	pe	1.23633295484479e-12
chr10	96390000	96400000	terminator	chr10	97230000	97240000	gene.body	chr10:96390000-96400000_chr10:97230000-97240000	others	0.00168778531131582
chr10	96720000	96730000	promoter	chr10	97030000	97040000	terminator	chr10:96720000-96730000_chr10:97030000-97040000	pe	4.53233306224312e-06
chr10	97030000	97040000	terminator	chr10	99970000	99980000	gene.body	chr10:97030000-97040000_chr10:99970000-99980000	others	1.68880446104533e-07
chr10	97070000	97080000	gene.body	chr10	97630000	97640000	promoter	chr10:97070000-97080000_chr10:97630000-97640000	pe	0.00992235626013263
chr10	97070000	97080000	gene.body	chr10	97720000	97730000	distal	chr10:97070000-97080000_chr10:97720000-97730000	others	0.00232607002426397
chr10	97400000	97410000	promoter	chr10	97440000	97450000	promoter	chr10:97400000-97410000_chr10:97440000-97450000	pp	6.11855682649853e-05
chr10	97420000	97430000	promoter	chr10	97630000	97640000	promoter	chr10:97420000-97430000_chr10:97630000-97640000	pp	0.00703802750070364
chr10	97670000	97680000	terminator	chr10	99430000	99440000	promoter	chr10:97670000-97680000_chr10:99430000-99440000	pe	0.00332655686431124
chr10	97790000	97800000	distal	chr10	97910000	97920000	gene.body	chr10:97790000-97800000_chr10:97910000-97920000	others	1.06836769400008e-05
chr10	97910000	97920000	gene.body	chr10	98020000	98030000	promoter	chr10:97910000-97920000_chr10:98020000-98030000	pe	1.17629337690808e-05
chr10	98040000	98050000	distal	chr10	98300000	98310000	distal	chr10:98040000-98050000_chr10:98300000-98310000	ee	0.000198499893550903
chr10	98040000	98050000	distal	chr10	99390000	99400000	terminator	chr10:98040000-98050000_chr10:99390000-99400000	others	0.00116332672164043
chr10	98170000	98180000	gene.body	chr10	98300000	98310000	distal	chr10:98170000-98180000_chr10:98300000-98310000	others	2.5493446370128e-12
chr10	98330000	98340000	distal	chr10	100720000	100730000	distal	chr10:98330000-98340000_chr10:100720000-100730000	ee	0.000559864537379751
chr10	98420000	98430000	promoter	chr10	98740000	98750000	promoter	chr10:98420000-98430000_chr10:98740000-98750000	pp	6.63448362400035e-05
chr10	98420000	98430000	promoter	chr10	99520000	99530000	promoter	chr10:98420000-98430000_chr10:99520000-99530000	pp	0.00318854523258916
chr10	98660000	98670000	gene.body	chr10	99240000	99250000	distal	chr10:98660000-98670000_chr10:99240000-99250000	others	7.9089780318831e-11
chr10	99240000	99250000	distal	chr10	99270000	99280000	distal	chr10:99240000-99250000_chr10:99270000-99280000	ee	6.90924340975716e-06
chr10	99430000	99440000	promoter	chr10	100240000	100250000	promoter	chr10:99430000-99440000_chr10:100240000-100250000	pp	2.89210883222169e-10
chr10	99510000	99520000	distal	chr10	99650000	99660000	promoter	chr10:99510000-99520000_chr10:99650000-99660000	pe	5.47733209517768e-09
chr10	99520000	99530000	promoter	chr10	100990000	101000000	promoter	chr10:99520000-99530000_chr10:100990000-101000000	pp	0.000592763017166756
chr10	99560000	99570000	distal	chr10	99650000	99660000	promoter	chr10:99560000-99570000_chr10:99650000-99660000	pe	0.00553212398855385
chr10	99560000	99570000	distal	chr10	100260000	100270000	promoter	chr10:99560000-99570000_chr10:100260000-100270000	pe	1.30395157889604e-19
chr10	99560000	99570000	distal	chr10	101600000	101610000	promoter	chr10:99560000-99570000_chr10:101600000-101610000	pe	2.61573680575508e-06
chr10	99610000	99620000	promoter	chr10	100020000	100030000	distal	chr10:99610000-99620000_chr10:100020000-100030000	pe	1.34614249313048e-05
chr10	99620000	99630000	promoter	chr10	99710000	99720000	promoter	chr10:99620000-99630000_chr10:99710000-99720000	pp	0.00801460410745525
chr10	99730000	99740000	promoter	chr10	100280000	100290000	promoter	chr10:99730000-99740000_chr10:100280000-100290000	pp	0.000582177139131979
chr10	99770000	99780000	distal	chr10	100000000	100010000	promoter	chr10:99770000-99780000_chr10:100000000-100010000	pe	3.59355902415455e-05
chr10	99780000	99790000	promoter	chr10	99970000	99980000	gene.body	chr10:99780000-99790000_chr10:99970000-99980000	pe	6.8478505079951e-06
chr10	99990000	100000000	gene.body	chr10	100040000	100050000	terminator	chr10:99990000-100000000_chr10:100040000-100050000	others	1.5811519632252e-08
chr10	99990000	100000000	gene.body	chr10	100760000	100770000	gene.body	chr10:99990000-100000000_chr10:100760000-100770000	others	0.000182389217805391
chr10	100040000	100050000	terminator	chr10	100260000	100270000	promoter	chr10:100040000-100050000_chr10:100260000-100270000	pe	2.21801577401498e-05
chr10	100300000	100310000	terminator	chr10	100330000	100340000	promoter	chr10:100300000-100310000_chr10:100330000-100340000	pe	3.55575786010068e-06
chr10	100370000	100380000	promoter	chr10	101060000	101070000	promoter	chr10:100370000-100380000_chr10:101060000-101070000	pp	0.00801511646707755
chr10	100430000	100440000	gene.body	chr10	100510000	100520000	promoter	chr10:100430000-100440000_chr10:100510000-100520000	pe	3.52908293560219e-22
chr10	100430000	100440000	gene.body	chr10	100960000	100970000	promoter	chr10:100430000-100440000_chr10:100960000-100970000	pe	0.000583810893133473
chr10	100510000	100520000	promoter	chr10	100560000	100570000	terminator	chr10:100510000-100520000_chr10:100560000-100570000	pe	0.00416494496481104
chr10	100530000	100540000	promoter	chr10	100560000	100570000	terminator	chr10:100530000-100540000_chr10:100560000-100570000	pe	0.00655580819511468
chr10	100720000	100730000	distal	chr10	101010000	101020000	terminator	chr10:100720000-100730000_chr10:101010000-101020000	others	1.95063784861445e-06
chr10	100720000	100730000	distal	chr10	101090000	101100000	terminator	chr10:100720000-100730000_chr10:101090000-101100000	others	0.00224105270667396
chr10	100720000	100730000	distal	chr10	103370000	103380000	terminator	chr10:100720000-100730000_chr10:103370000-103380000	others	0.00102847360338395
chr10	100860000	100870000	distal	chr10	102390000	102400000	promoter	chr10:100860000-100870000_chr10:102390000-102400000	pe	0.000855272509166678
chr10	100930000	100940000	gene.body	chr10	100960000	100970000	promoter	chr10:100930000-100940000_chr10:100960000-100970000	pe	0.00387739580851557
chr10	100990000	101000000	promoter	chr10	101480000	101490000	gene.body	chr10:100990000-101000000_chr10:101480000-101490000	pe	2.05873882516918e-07
chr10	100990000	101000000	promoter	chr10	103600000	103610000	terminator	chr10:100990000-101000000_chr10:103600000-103610000	pe	0.00340830908648486
chr10	101040000	101050000	terminator	chr10	101140000	101150000	distal	chr10:101040000-101050000_chr10:101140000-101150000	others	0.000119723823822869
chr10	101050000	101060000	promoter	chr10	101740000	101750000	distal	chr10:101050000-101060000_chr10:101740000-101750000	pe	0.00117702020314355
chr10	101060000	101070000	promoter	chr10	101210000	101220000	distal	chr10:101060000-101070000_chr10:101210000-101220000	pe	0.000644905953718539
chr10	101210000	101220000	distal	chr10	101430000	101440000	gene.body	chr10:101210000-101220000_chr10:101430000-101440000	others	0.00341337163027189
chr10	101210000	101220000	distal	chr10	101490000	101500000	gene.body	chr10:101210000-101220000_chr10:101490000-101500000	others	0.00377386407561288
chr10	101210000	101220000	distal	chr10	101570000	101580000	promoter	chr10:101210000-101220000_chr10:101570000-101580000	pe	1.31146047573181e-07
chr10	101270000	101280000	distal	chr10	101290000	101300000	distal	chr10:101270000-101280000_chr10:101290000-101300000	ee	5.82102147368961e-31
chr10	101290000	101300000	distal	chr10	101570000	101580000	promoter	chr10:101290000-101300000_chr10:101570000-101580000	pe	0.00382801734008738
chr10	101290000	101300000	distal	chr10	102910000	102920000	promoter	chr10:101290000-101300000_chr10:102910000-102920000	pe	4.23247032654929e-18
chr10	101430000	101440000	gene.body	chr10	101450000	101460000	gene.body	chr10:101430000-101440000_chr10:101450000-101460000	others	0.00139508297569116
chr10	101450000	101460000	gene.body	chr10	101530000	101540000	promoter	chr10:101450000-101460000_chr10:101530000-101540000	pe	0.00960148604676111
chr10	101460000	101470000	gene.body	chr10	101810000	101820000	promoter	chr10:101460000-101470000_chr10:101810000-101820000	pe	6.07520655592116e-08
chr10	101570000	101580000	promoter	chr10	101780000	101790000	promoter	chr10:101570000-101580000_chr10:101780000-101790000	pp	0.00177930551590061
chr10	101770000	101780000	promoter	chr10	101840000	101850000	promoter	chr10:101770000-101780000_chr10:101840000-101850000	pp	2.21003440826385e-07
chr10	101780000	101790000	promoter	chr10	101810000	101820000	promoter	chr10:101780000-101790000_chr10:101810000-101820000	pp	1.24987448503302e-05
chr10	101830000	101840000	promoter	chr10	102050000	102060000	promoter	chr10:101830000-101840000_chr10:102050000-102060000	pp	8.20853986052833e-12
chr10	101840000	101850000	promoter	chr10	101880000	101890000	promoter	chr10:101840000-101850000_chr10:101880000-101890000	pp	0.00399176327884117
chr10	101840000	101850000	promoter	chr10	102010000	102020000	gene.body	chr10:101840000-101850000_chr10:102010000-102020000	pe	1.16674053943085e-25
chr10	102160000	102170000	promoter	chr10	102340000	102350000	promoter	chr10:102160000-102170000_chr10:102340000-102350000	pp	0.000210732714410485
chr10	102160000	102170000	promoter	chr10	102370000	102380000	promoter	chr10:102160000-102170000_chr10:102370000-102380000	pp	0.00104621477338187
chr10	102160000	102170000	promoter	chr10	102390000	102400000	promoter	chr10:102160000-102170000_chr10:102390000-102400000	pp	0.00684387082746891
chr10	102220000	102230000	promoter	chr10	102470000	102480000	promoter	chr10:102220000-102230000_chr10:102470000-102480000	pp	0.000715235138595403
chr10	102230000	102240000	promoter	chr10	102470000	102480000	promoter	chr10:102230000-102240000_chr10:102470000-102480000	pp	1.42431530940724e-18
chr10	102230000	102240000	promoter	chr10	102580000	102590000	promoter	chr10:102230000-102240000_chr10:102580000-102590000	pp	1.74826240852346e-48
chr10	102350000	102360000	promoter	chr10	103110000	103120000	gene.body	chr10:102350000-102360000_chr10:103110000-103120000	pe	9.45104890903988e-05
chr10	102370000	102380000	promoter	chr10	102390000	102400000	promoter	chr10:102370000-102380000_chr10:102390000-102400000	pp	0.000996268357868226
chr10	102390000	102400000	promoter	chr10	102420000	102430000	promoter	chr10:102390000-102400000_chr10:102420000-102430000	pp	8.23333501508874e-17
chr10	102420000	102430000	promoter	chr10	102460000	102470000	promoter	chr10:102420000-102430000_chr10:102460000-102470000	pp	0.0059362171168756
chr10	102470000	102480000	promoter	chr10	102500000	102510000	promoter	chr10:102470000-102480000_chr10:102500000-102510000	pp	2.77267870561541e-08
chr10	102500000	102510000	promoter	chr10	102580000	102590000	promoter	chr10:102500000-102510000_chr10:102580000-102590000	pp	0.00250039576384217
chr10	102640000	102650000	promoter	chr10	102670000	102680000	terminator	chr10:102640000-102650000_chr10:102670000-102680000	pe	5.19230853568403e-14
chr10	102670000	102680000	terminator	chr10	102710000	102720000	promoter	chr10:102670000-102680000_chr10:102710000-102720000	pe	3.30116016283597e-09
chr10	102960000	102970000	gene.body	chr10	103680000	103690000	promoter	chr10:102960000-102970000_chr10:103680000-103690000	pe	8.23995715396635e-08
chr10	103240000	103250000	promoter	chr10	103680000	103690000	promoter	chr10:103240000-103250000_chr10:103680000-103690000	pp	0.00089377966208035
chr10	103590000	103600000	terminator	chr10	103750000	103760000	terminator	chr10:103590000-103600000_chr10:103750000-103760000	others	1.49553751638362e-17
chr10	103660000	103670000	promoter	chr10	103680000	103690000	promoter	chr10:103660000-103670000_chr10:103680000-103690000	pp	1.85578113721149e-05
chr10	103690000	103700000	promoter	chr10	103880000	103890000	terminator	chr10:103690000-103700000_chr10:103880000-103890000	pe	0.000160739919697438
chr10	103710000	103720000	gene.body	chr10	103880000	103890000	terminator	chr10:103710000-103720000_chr10:103880000-103890000	others	0.0088645950061364
chr10	103710000	103720000	gene.body	chr10	104020000	104030000	terminator	chr10:103710000-103720000_chr10:104020000-104030000	others	1.8154165889567e-19
chr10	103710000	103720000	gene.body	chr10	104070000	104080000	promoter	chr10:103710000-103720000_chr10:104070000-104080000	pe	1.69132734601956e-08
chr10	103730000	103740000	promoter	chr10	103880000	103890000	terminator	chr10:103730000-103740000_chr10:103880000-103890000	pe	0.000718614376170888
chr10	103730000	103740000	promoter	chr10	103910000	103920000	promoter	chr10:103730000-103740000_chr10:103910000-103920000	pp	0.000212904846963023
chr10	103850000	103860000	promoter	chr10	103960000	103970000	promoter	chr10:103850000-103860000_chr10:103960000-103970000	pp	0.00532079917135636
chr10	103960000	103970000	promoter	chr10	104300000	104310000	terminator	chr10:103960000-103970000_chr10:104300000-104310000	pe	0.00985841442808544
chr10	104270000	104280000	promoter	chr10	104290000	104300000	promoter	chr10:104270000-104280000_chr10:104290000-104300000	pp	7.39711980174216e-10
chr10	104290000	104300000	promoter	chr10	104330000	104340000	promoter	chr10:104290000-104300000_chr10:104330000-104340000	pp	2.99693241344505e-14
chr10	104300000	104310000	terminator	chr10	104350000	104360000	promoter	chr10:104300000-104310000_chr10:104350000-104360000	pe	2.6707028583964e-09
chr10	104400000	104410000	gene.body	chr10	104580000	104590000	gene.body	chr10:104400000-104410000_chr10:104580000-104590000	others	2.07168193684211e-06
chr10	104400000	104410000	gene.body	chr10	104610000	104620000	terminator	chr10:104400000-104410000_chr10:104610000-104620000	others	3.98769544874631e-22
chr10	108110000	108120000	promoter	chr10	108200000	108210000	distal	chr10:108110000-108120000_chr10:108200000-108210000	pe	2.38458590078143e-05
chr10	109850000	109860000	distal	chr10	111140000	111150000	distal	chr10:109850000-109860000_chr10:111140000-111150000	ee	0.000127297826086851
chr10	109880000	109890000	promoter	chr10	109970000	109980000	gene.body	chr10:109880000-109890000_chr10:109970000-109980000	pe	0.00412040110592068
chr10	109880000	109890000	promoter	chr10	110270000	110280000	promoter	chr10:109880000-109890000_chr10:110270000-110280000	pp	3.79666829108469e-05
chr10	109880000	109890000	promoter	chr10	110300000	110310000	promoter	chr10:109880000-109890000_chr10:110300000-110310000	pp	0.000300197058318212
chr10	109950000	109960000	promoter	chr10	109970000	109980000	gene.body	chr10:109950000-109960000_chr10:109970000-109980000	pe	5.86434436198119e-09
chr10	109970000	109980000	gene.body	chr10	110540000	110550000	distal	chr10:109970000-109980000_chr10:110540000-110550000	others	0.00293724750914866
chr10	110130000	110140000	terminator	chr10	110200000	110210000	promoter	chr10:110130000-110140000_chr10:110200000-110210000	pe	4.64267973359917e-14
chr10	110130000	110140000	terminator	chr10	110220000	110230000	promoter	chr10:110130000-110140000_chr10:110220000-110230000	pe	7.78482780310798e-05
chr10	110130000	110140000	terminator	chr10	110350000	110360000	distal	chr10:110130000-110140000_chr10:110350000-110360000	others	1.73471803091197e-11
chr10	110220000	110230000	promoter	chr10	110270000	110280000	promoter	chr10:110220000-110230000_chr10:110270000-110280000	pp	1.15925551150216e-27
chr10	110270000	110280000	promoter	chr10	110350000	110360000	distal	chr10:110270000-110280000_chr10:110350000-110360000	pe	2.70235148418094e-05
chr10	110300000	110310000	promoter	chr10	110550000	110560000	distal	chr10:110300000-110310000_chr10:110550000-110560000	pe	3.60895508958324e-14
chr10	110540000	110550000	distal	chr10	110560000	110570000	promoter	chr10:110540000-110550000_chr10:110560000-110570000	pe	0.00477369234905597
chr10	110540000	110550000	distal	chr10	111140000	111150000	distal	chr10:110540000-110550000_chr10:111140000-111150000	ee	0.0051117468420019
chr10	110740000	110750000	gene.body	chr10	110890000	110900000	promoter	chr10:110740000-110750000_chr10:110890000-110900000	pe	0.00607737339766449
chr10	110890000	110900000	promoter	chr10	110910000	110920000	promoter	chr10:110890000-110900000_chr10:110910000-110920000	pp	7.62497459199004e-11
chr10	111140000	111150000	distal	chr10	112110000	112120000	distal	chr10:111140000-111150000_chr10:112110000-112120000	ee	1.18480997258918e-08
chr10	111750000	111760000	distal	chr10	112310000	112320000	gene.body	chr10:111750000-111760000_chr10:112310000-112320000	others	0.000381762065162918
chr10	112110000	112120000	distal	chr10	112130000	112140000	distal	chr10:112110000-112120000_chr10:112130000-112140000	ee	0.000795640290507451
chr10	112180000	112190000	promoter	chr10	112300000	112310000	promoter	chr10:112180000-112190000_chr10:112300000-112310000	pp	6.2284751761105e-10
chr10	112560000	112570000	gene.body	chr10	113450000	113460000	distal	chr10:112560000-112570000_chr10:113450000-113460000	others	7.80373661152043e-11
chr10	112630000	112640000	promoter	chr10	114430000	114440000	promoter	chr10:112630000-112640000_chr10:114430000-114440000	pp	0.00874151910181632
chr10	113100000	113110000	gene.body	chr10	113120000	113130000	promoter	chr10:113100000-113110000_chr10:113120000-113130000	pe	9.22985174574443e-18
chr10	113380000	113390000	distal	chr10	113450000	113460000	distal	chr10:113380000-113390000_chr10:113450000-113460000	ee	0.00116012939470505
chr10	113520000	113530000	distal	chr10	114700000	114710000	gene.body	chr10:113520000-113530000_chr10:114700000-114710000	others	3.40724457154458e-08
chr10	113700000	113710000	promoter	chr10	113770000	113780000	promoter	chr10:113700000-113710000_chr10:113770000-113780000	pp	0.00131537669853569
chr10	113790000	113800000	distal	chr10	114080000	114090000	distal	chr10:113790000-113800000_chr10:114080000-114090000	ee	0.000206787835389354
chr10	116380000	116390000	terminator	chr10	116520000	116530000	distal	chr10:116380000-116390000_chr10:116520000-116530000	others	9.32213053701081e-06
chr10	116440000	116450000	gene.body	chr10	116490000	116500000	distal	chr10:116440000-116450000_chr10:116490000-116500000	others	0.00194361735258362
chr10	116520000	116530000	distal	chr10	116780000	116790000	gene.body	chr10:116520000-116530000_chr10:116780000-116790000	others	0.0047622204385453
chr10	116790000	116800000	gene.body	chr10	117170000	117180000	promoter	chr10:116790000-116800000_chr10:117170000-117180000	pe	9.12489980942457e-08
chr10	116800000	116810000	gene.body	chr10	117170000	117180000	promoter	chr10:116800000-116810000_chr10:117170000-117180000	pe	0.00105252046277431
chr10	1.17e+08	117010000	promoter	chr10	117110000	117120000	gene.body	chr10:117000000-117010000_chr10:117110000-117120000	pe	0.000946440631677777
chr10	1.17e+08	117010000	promoter	chr10	117160000	117170000	promoter	chr10:117000000-117010000_chr10:117160000-117170000	pp	0.000409406577263867
chr10	117170000	117180000	promoter	chr10	117210000	117220000	terminator	chr10:117170000-117180000_chr10:117210000-117220000	pe	0.000163630590265089
chr10	117170000	117180000	promoter	chr10	117220000	117230000	distal	chr10:117170000-117180000_chr10:117220000-117230000	pe	7.79426173375894e-09
chr10	117440000	117450000	gene.body	chr10	119200000	119210000	promoter	chr10:117440000-117450000_chr10:119200000-119210000	pe	1.05884056933018e-11
chr10	117490000	117500000	promoter	chr10	118560000	118570000	distal	chr10:117490000-117500000_chr10:118560000-118570000	pe	0.00942385821720099
chr10	117530000	117540000	gene.body	chr10	117740000	117750000	gene.body	chr10:117530000-117540000_chr10:117740000-117750000	others	4.13791481800412e-06
chr10	117530000	117540000	gene.body	chr10	118240000	118250000	promoter	chr10:117530000-117540000_chr10:118240000-118250000	pe	0.00127328820792018
chr10	118100000	118110000	terminator	chr10	118820000	118830000	gene.body	chr10:118100000-118110000_chr10:118820000-118830000	others	0.00174442997147364
chr10	118250000	118260000	gene.body	chr10	118420000	118430000	distal	chr10:118250000-118260000_chr10:118420000-118430000	others	0.00313485387599609
chr10	118250000	118260000	gene.body	chr10	118800000	118810000	gene.body	chr10:118250000-118260000_chr10:118800000-118810000	others	1.91424725268867e-05
chr10	118340000	118350000	promoter	chr10	118450000	118460000	distal	chr10:118340000-118350000_chr10:118450000-118460000	pe	0.00134570547213636
chr10	119170000	119180000	promoter	chr10	119480000	119490000	distal	chr10:119170000-119180000_chr10:119480000-119490000	pe	2.82072433621648e-15
chr10	119170000	119180000	promoter	chr10	119750000	119760000	promoter	chr10:119170000-119180000_chr10:119750000-119760000	pp	0.000690397821567485
chr10	119190000	119200000	distal	chr10	119640000	119650000	promoter	chr10:119190000-119200000_chr10:119640000-119650000	pe	0.00194347845059461
chr10	119200000	119210000	promoter	chr10	119410000	119420000	gene.body	chr10:119200000-119210000_chr10:119410000-119420000	pe	6.26504763612064e-06
chr10	119200000	119210000	promoter	chr10	119440000	119450000	gene.body	chr10:119200000-119210000_chr10:119440000-119450000	pe	7.95168734658271e-31
chr10	119200000	119210000	promoter	chr10	119470000	119480000	distal	chr10:119200000-119210000_chr10:119470000-119480000	pe	0.000245130962434244
chr10	119410000	119420000	gene.body	chr10	119480000	119490000	distal	chr10:119410000-119420000_chr10:119480000-119490000	others	0.00048713282476402
chr10	119590000	119600000	promoter	chr10	119850000	119860000	promoter	chr10:119590000-119600000_chr10:119850000-119860000	pp	2.28263910284491e-06
chr10	119750000	119760000	promoter	chr10	119850000	119860000	promoter	chr10:119750000-119760000_chr10:119850000-119860000	pp	5.23514018099614e-08
chr10	119930000	119940000	promoter	chr10	120220000	120230000	distal	chr10:119930000-119940000_chr10:120220000-120230000	pe	6.39702341878751e-08
chr10	120220000	120230000	distal	chr10	120630000	120640000	promoter	chr10:120220000-120230000_chr10:120630000-120640000	pe	3.17462514562545e-05
chr10	120730000	120740000	gene.body	chr10	120850000	120860000	promoter	chr10:120730000-120740000_chr10:120850000-120860000	pe	0.0020059897075782
chr10	120940000	120950000	gene.body	chr10	121660000	121670000	distal	chr10:120940000-120950000_chr10:121660000-121670000	others	8.53994253688393e-05
chr10	120960000	120970000	gene.body	chr10	121030000	121040000	distal	chr10:120960000-120970000_chr10:121030000-121040000	others	1.35405038619317e-11
chr10	120980000	120990000	promoter	chr10	121030000	121040000	distal	chr10:120980000-120990000_chr10:121030000-121040000	pe	3.31002307975792e-06
chr10	121070000	121080000	distal	chr10	121660000	121670000	distal	chr10:121070000-121080000_chr10:121660000-121670000	ee	5.07007224862555e-08
chr10	122050000	122060000	terminator	chr10	122440000	122450000	terminator	chr10:122050000-122060000_chr10:122440000-122450000	others	1.89319235869045e-10
chr10	122290000	122300000	promoter	chr10	122440000	122450000	terminator	chr10:122290000-122300000_chr10:122440000-122450000	pe	5.15782201634559e-05
chr10	122290000	122300000	promoter	chr10	122560000	122570000	promoter	chr10:122290000-122300000_chr10:122560000-122570000	pp	0.000303618052545748
chr10	123890000	123900000	promoter	chr10	123960000	123970000	distal	chr10:123890000-123900000_chr10:123960000-123970000	pe	6.82519508100688e-06
chr10	123990000	124000000	distal	chr10	124400000	124410000	promoter	chr10:123990000-124000000_chr10:124400000-124410000	pe	3.18349753915366e-07
chr10	124380000	124390000	distal	chr10	124400000	124410000	promoter	chr10:124380000-124390000_chr10:124400000-124410000	pe	4.07776258952412e-16
chr10	124380000	124390000	distal	chr10	124410000	124420000	promoter	chr10:124380000-124390000_chr10:124410000-124420000	pe	2.67343063834632e-27
chr10	124410000	124420000	promoter	chr10	124740000	124750000	promoter	chr10:124410000-124420000_chr10:124740000-124750000	pp	0.00812339822151613
chr10	124530000	124540000	gene.body	chr10	124740000	124750000	promoter	chr10:124530000-124540000_chr10:124740000-124750000	pe	3.71026483513626e-09
chr10	125040000	125050000	terminator	chr10	125520000	125530000	distal	chr10:125040000-125050000_chr10:125520000-125530000	others	0.000742026214920481
chr10	125440000	125450000	distal	chr10	125620000	125630000	terminator	chr10:125440000-125450000_chr10:125620000-125630000	others	2.8905851183117e-07
chr10	125440000	125450000	distal	chr10	125710000	125720000	promoter	chr10:125440000-125450000_chr10:125710000-125720000	pe	5.98213332737336e-09
chr10	125930000	125940000	gene.body	chr10	125980000	125990000	promoter	chr10:125930000-125940000_chr10:125980000-125990000	pe	7.47524240207359e-17
chr10	126160000	126170000	gene.body	chr10	126240000	126250000	gene.body	chr10:126160000-126170000_chr10:126240000-126250000	others	0.00180297833397655
chr10	126190000	126200000	gene.body	chr10	126210000	126220000	gene.body	chr10:126190000-126200000_chr10:126210000-126220000	others	0.00854306888258106
chr10	127240000	127250000	promoter	chr10	127640000	127650000	distal	chr10:127240000-127250000_chr10:127640000-127650000	pe	8.98582734035835e-08
chr10	127690000	127700000	distal	chr10	127770000	127780000	distal	chr10:127690000-127700000_chr10:127770000-127780000	ee	0.00183732864034493
chr10	128060000	128070000	promoter	chr10	128210000	128220000	gene.body	chr10:128060000-128070000_chr10:128210000-128220000	pe	0.000688074621851726
chr10	128060000	128070000	promoter	chr10	128530000	128540000	distal	chr10:128060000-128070000_chr10:128530000-128540000	pe	7.21341282711063e-06
chr10	128070000	128080000	promoter	chr10	128110000	128120000	promoter	chr10:128070000-128080000_chr10:128110000-128120000	pp	0.000185528053331296
chr10	128110000	128120000	promoter	chr10	128150000	128160000	distal	chr10:128110000-128120000_chr10:128150000-128160000	pe	0.000172370629608805
chr10	129660000	129670000	gene.body	chr10	130190000	130200000	distal	chr10:129660000-129670000_chr10:130190000-130200000	others	0.00555342233214845
chr10	131870000	131880000	distal	chr10	131890000	131900000	promoter	chr10:131870000-131880000_chr10:131890000-131900000	pe	2.51535097421269e-06
chr10	131900000	131910000	promoter	chr10	131930000	131940000	promoter	chr10:131900000-131910000_chr10:131930000-131940000	pp	8.48534427506655e-16
chr10	132300000	132310000	promoter	chr10	132450000	132460000	terminator	chr10:132300000-132310000_chr10:132450000-132460000	pe	3.67956375571094e-08
chr10	132380000	132390000	terminator	chr10	132450000	132460000	terminator	chr10:132380000-132390000_chr10:132450000-132460000	others	1.44363510568113e-06
chr10	132530000	132540000	promoter	chr10	133320000	133330000	promoter	chr10:132530000-132540000_chr10:133320000-133330000	pp	4.86396563922985e-08
chr10	132630000	132640000	gene.body	chr10	132650000	132660000	gene.body	chr10:132630000-132640000_chr10:132650000-132660000	others	0.00266605016291538
chr10	132830000	132840000	promoter	chr10	132900000	132910000	promoter	chr10:132830000-132840000_chr10:132900000-132910000	pp	9.98113346620031e-07
chr10	132830000	132840000	promoter	chr10	133310000	133320000	promoter	chr10:132830000-132840000_chr10:133310000-133320000	pp	0.00755710911417511
chr10	133330000	133340000	promoter	chr10	133430000	133440000	distal	chr10:133330000-133340000_chr10:133430000-133440000	pe	1.31394104904044e-09
chr11	300000	310000	promoter	chr11	790000	800000	promoter	chr11:300000-310000_chr11:790000-800000	pp	1.36478699810373e-11
chr11	320000	330000	promoter	chr11	440000	450000	promoter	chr11:320000-330000_chr11:440000-450000	pp	6.65827131216138e-09
chr11	690000	700000	promoter	chr11	720000	730000	promoter	chr11:690000-700000_chr11:720000-730000	pp	1.12331075299389e-06
chr11	2300000	2310000	promoter	chr11	3840000	3850000	promoter	chr11:2300000-2310000_chr11:3840000-3850000	pp	4.81124139798048e-07
chr11	2420000	2430000	promoter	chr11	2530000	2540000	distal	chr11:2420000-2430000_chr11:2530000-2540000	pe	7.34111800145642e-05
chr11	2890000	2900000	distal	chr11	3050000	3060000	promoter	chr11:2890000-2900000_chr11:3050000-3060000	pe	1.94840312852406e-05
chr11	3090000	3100000	promoter	chr11	3210000	3220000	promoter	chr11:3090000-3100000_chr11:3210000-3220000	pp	0.00175217115952604
chr11	3090000	3100000	promoter	chr11	3400000	3410000	promoter	chr11:3090000-3100000_chr11:3400000-3410000	pp	1.27297259789871e-06
chr11	3210000	3220000	promoter	chr11	3340000	3350000	terminator	chr11:3210000-3220000_chr11:3340000-3350000	pe	6.36976483411472e-08
chr11	3600000	3610000	promoter	chr11	3640000	3650000	promoter	chr11:3600000-3610000_chr11:3640000-3650000	pp	0.000319238022679254
chr11	3820000	3830000	promoter	chr11	3840000	3850000	promoter	chr11:3820000-3830000_chr11:3840000-3850000	pp	0.00991282275759873
chr11	4090000	4100000	promoter	chr11	4180000	4190000	promoter	chr11:4090000-4100000_chr11:4180000-4190000	pp	1.27904254283494e-30
chr11	4180000	4190000	promoter	chr11	4490000	4500000	terminator	chr11:4180000-4190000_chr11:4490000-4500000	pe	0.000702750011617475
chr11	4530000	4540000	distal	chr11	6810000	6820000	distal	chr11:4530000-4540000_chr11:6810000-6820000	ee	2.8212696157032e-05
chr11	4890000	4900000	gene.body	chr11	5680000	5690000	promoter	chr11:4890000-4900000_chr11:5680000-5690000	pe	0.00337178908544448
chr11	5600000	5610000	promoter	chr11	5680000	5690000	promoter	chr11:5600000-5610000_chr11:5680000-5690000	pp	0.00310473494309538
chr11	5990000	6000000	terminator	chr11	6310000	6320000	promoter	chr11:5990000-6000000_chr11:6310000-6320000	pe	0.00148122264750834
chr11	6020000	6030000	promoter	chr11	6250000	6260000	promoter	chr11:6020000-6030000_chr11:6250000-6260000	pp	0.0061116258040059
chr11	6020000	6030000	promoter	chr11	8090000	8100000	gene.body	chr11:6020000-6030000_chr11:8090000-8100000	pe	0.00120678467927523
chr11	6250000	6260000	promoter	chr11	6350000	6360000	terminator	chr11:6250000-6260000_chr11:6350000-6360000	pe	0.00327788430675517
chr11	6250000	6260000	promoter	chr11	6370000	6380000	distal	chr11:6250000-6260000_chr11:6370000-6380000	pe	0.00576773269216505
chr11	6310000	6320000	promoter	chr11	6360000	6370000	promoter	chr11:6310000-6320000_chr11:6360000-6370000	pp	0.000755538634748223
chr11	6500000	6510000	promoter	chr11	6660000	6670000	distal	chr11:6500000-6510000_chr11:6660000-6670000	pe	0.000598052048197196
chr11	6530000	6540000	promoter	chr11	6610000	6620000	promoter	chr11:6530000-6540000_chr11:6610000-6620000	pp	1.03490930731247e-07
chr11	6600000	6610000	promoter	chr11	6680000	6690000	promoter	chr11:6600000-6610000_chr11:6680000-6690000	pp	2.9320453358258e-06
chr11	7350000	7360000	gene.body	chr11	7660000	7670000	promoter	chr11:7350000-7360000_chr11:7660000-7670000	pe	6.04814653756043e-05
chr11	7510000	7520000	promoter	chr11	7680000	7690000	terminator	chr11:7510000-7520000_chr11:7680000-7690000	pe	3.64456363426525e-08
chr11	7530000	7540000	promoter	chr11	8260000	8270000	promoter	chr11:7530000-7540000_chr11:8260000-8270000	pp	6.07873866126038e-14
chr11	7670000	7680000	promoter	chr11	7690000	7700000	promoter	chr11:7670000-7680000_chr11:7690000-7700000	pp	3.04044267108739e-20
chr11	8200000	8210000	distal	chr11	8810000	8820000	promoter	chr11:8200000-8210000_chr11:8810000-8820000	pe	0.000144329412599001
chr11	8220000	8230000	terminator	chr11	10200000	10210000	gene.body	chr11:8220000-8230000_chr11:10200000-10210000	others	0.00352866831237949
chr11	8240000	8250000	gene.body	chr11	8260000	8270000	promoter	chr11:8240000-8250000_chr11:8260000-8270000	pe	5.84375187827066e-15
chr11	9460000	9470000	promoter	chr11	9520000	9530000	promoter	chr11:9460000-9470000_chr11:9520000-9530000	pp	5.61527028326167e-15
chr11	9500000	9510000	gene.body	chr11	10540000	10550000	promoter	chr11:9500000-9510000_chr11:10540000-10550000	pe	3.33926442557389e-05
chr11	9520000	9530000	promoter	chr11	9610000	9620000	distal	chr11:9520000-9530000_chr11:9610000-9620000	pe	0.0052566912408491
chr11	9520000	9530000	promoter	chr11	9740000	9750000	terminator	chr11:9520000-9530000_chr11:9740000-9750000	pe	9.6215140442278e-06
chr11	9610000	9620000	distal	chr11	10200000	10210000	gene.body	chr11:9610000-9620000_chr11:10200000-10210000	others	0.00186296007050204
chr11	9750000	9760000	promoter	chr11	10300000	10310000	promoter	chr11:9750000-9760000_chr11:10300000-10310000	pp	3.84295640970853e-10
chr11	9850000	9860000	terminator	chr11	10320000	10330000	promoter	chr11:9850000-9860000_chr11:10320000-10330000	pe	3.74618149505363e-05
chr11	10070000	10080000	gene.body	chr11	10680000	10690000	gene.body	chr11:10070000-10080000_chr11:10680000-10690000	others	7.3675112175199e-07
chr11	10300000	10310000	promoter	chr11	10320000	10330000	promoter	chr11:10300000-10310000_chr11:10320000-10330000	pp	0.0064670099249792
chr11	10300000	10310000	promoter	chr11	10360000	10370000	gene.body	chr11:10300000-10310000_chr11:10360000-10370000	pe	0.00853562550576276
chr11	10320000	10330000	promoter	chr11	10360000	10370000	gene.body	chr11:10320000-10330000_chr11:10360000-10370000	pe	0.00339806609708507
chr11	10400000	10410000	promoter	chr11	10730000	10740000	distal	chr11:10400000-10410000_chr11:10730000-10740000	pe	0.00234316452291877
chr11	10680000	10690000	gene.body	chr11	10730000	10740000	distal	chr11:10680000-10690000_chr11:10730000-10740000	others	1.88976502215495e-13
chr11	10790000	10800000	promoter	chr11	10930000	10940000	distal	chr11:10790000-10800000_chr11:10930000-10940000	pe	7.36214039753404e-12
chr11	10800000	10810000	promoter	chr11	12280000	12290000	promoter	chr11:10800000-10810000_chr11:12280000-12290000	pp	4.34242259487587e-06
chr11	10930000	10940000	distal	chr11	11010000	11020000	promoter	chr11:10930000-10940000_chr11:11010000-11020000	pe	0.00716693192399417
chr11	11150000	11160000	promoter	chr11	11780000	11790000	promoter	chr11:11150000-11160000_chr11:11780000-11790000	pp	0.00257822835582445
chr11	11230000	11240000	distal	chr11	11400000	11410000	gene.body	chr11:11230000-11240000_chr11:11400000-11410000	others	1.43925486461979e-06
chr11	11960000	11970000	promoter	chr11	12230000	12240000	promoter	chr11:11960000-11970000_chr11:12230000-12240000	pp	0.00114385519339617
chr11	12280000	12290000	promoter	chr11	14300000	14310000	gene.body	chr11:12280000-12290000_chr11:14300000-14310000	pe	0.00449200732310492
chr11	12330000	12340000	gene.body	chr11	13380000	13390000	terminator	chr11:12330000-12340000_chr11:13380000-13390000	others	0.00608301251337304
chr11	12590000	12600000	distal	chr11	12890000	12900000	gene.body	chr11:12590000-12600000_chr11:12890000-12900000	others	4.05080584082479e-16
chr11	12890000	12900000	gene.body	chr11	13230000	13240000	distal	chr11:12890000-12900000_chr11:13230000-13240000	others	7.32813025669469e-12
chr11	12960000	12970000	terminator	chr11	13210000	13220000	distal	chr11:12960000-12970000_chr11:13210000-13220000	others	0.00374723333248178
chr11	13210000	13220000	distal	chr11	14240000	14250000	gene.body	chr11:13210000-13220000_chr11:14240000-14250000	others	4.88454965842033e-05
chr11	13770000	13780000	distal	chr11	14410000	14420000	distal	chr11:13770000-13780000_chr11:14410000-14420000	ee	0.00711142055502236
chr11	14900000	14910000	promoter	chr11	14960000	14970000	promoter	chr11:14900000-14910000_chr11:14960000-14970000	pp	2.16860644850388e-20
chr11	14900000	14910000	promoter	chr11	15200000	15210000	gene.body	chr11:14900000-14910000_chr11:15200000-15210000	pe	2.33305291476211e-17
chr11	1.5e+07	15010000	gene.body	chr11	15070000	15080000	promoter	chr11:15000000-15010000_chr11:15070000-15080000	pe	2.76064044569224e-06
chr11	15010000	15020000	gene.body	chr11	15210000	15220000	gene.body	chr11:15010000-15020000_chr11:15210000-15220000	others	1.7605438959373e-10
chr11	15100000	15110000	distal	chr11	16820000	16830000	promoter	chr11:15100000-15110000_chr11:16820000-16830000	pe	4.5968519000514e-06
chr11	15210000	15220000	gene.body	chr11	15820000	15830000	distal	chr11:15210000-15220000_chr11:15820000-15830000	others	0.00197101640741016
chr11	15250000	15260000	distal	chr11	16610000	16620000	promoter	chr11:15250000-15260000_chr11:16610000-16620000	pe	5.29975409626349e-07
chr11	15270000	15280000	distal	chr11	15320000	15330000	distal	chr11:15270000-15280000_chr11:15320000-15330000	ee	0.000826825645340151
chr11	15320000	15330000	distal	chr11	15820000	15830000	distal	chr11:15320000-15330000_chr11:15820000-15830000	ee	0.00851792843098265
chr11	15370000	15380000	distal	chr11	15610000	15620000	gene.body	chr11:15370000-15380000_chr11:15610000-15620000	others	6.95055082030306e-05
chr11	15650000	15660000	gene.body	chr11	15820000	15830000	distal	chr11:15650000-15660000_chr11:15820000-15830000	others	7.89614116512488e-07
chr11	15820000	15830000	distal	chr11	16010000	16020000	promoter	chr11:15820000-15830000_chr11:16010000-16020000	pe	0.00860178781469354
chr11	15820000	15830000	distal	chr11	16730000	16740000	promoter	chr11:15820000-15830000_chr11:16730000-16740000	pe	9.21214141933096e-05
chr11	16080000	16090000	gene.body	chr11	16610000	16620000	promoter	chr11:16080000-16090000_chr11:16610000-16620000	pe	9.35634386684321e-18
chr11	16890000	16900000	gene.body	chr11	17230000	17240000	gene.body	chr11:16890000-16900000_chr11:17230000-17240000	others	3.92104789817693e-15
chr11	17200000	17210000	promoter	chr11	17590000	17600000	gene.body	chr11:17200000-17210000_chr11:17590000-17600000	pe	1.63521935176405e-30
chr11	17560000	17570000	terminator	chr11	17590000	17600000	gene.body	chr11:17560000-17570000_chr11:17590000-17600000	others	0.00470761801054927
chr11	17590000	17600000	gene.body	chr11	17720000	17730000	promoter	chr11:17590000-17600000_chr11:17720000-17730000	pe	1.19585578906847e-07
chr11	17590000	17600000	gene.body	chr11	17730000	17740000	promoter	chr11:17590000-17600000_chr11:17730000-17740000	pe	6.78558816273781e-06
chr11	17710000	17720000	promoter	chr11	18100000	18110000	promoter	chr11:17710000-17720000_chr11:18100000-18110000	pp	0.000272880463531019
chr11	17720000	17730000	promoter	chr11	17970000	17980000	gene.body	chr11:17720000-17730000_chr11:17970000-17980000	pe	2.89215375435128e-28
chr11	18200000	18210000	promoter	chr11	18240000	18250000	promoter	chr11:18200000-18210000_chr11:18240000-18250000	pp	0.00293540099971637
chr11	18520000	18530000	promoter	chr11	18760000	18770000	gene.body	chr11:18520000-18530000_chr11:18760000-18770000	pe	0.000303973021229585
chr11	18730000	18740000	promoter	chr11	18760000	18770000	gene.body	chr11:18730000-18740000_chr11:18760000-18770000	pe	1.0490936975603e-06
chr11	18730000	18740000	promoter	chr11	18770000	18780000	gene.body	chr11:18730000-18740000_chr11:18770000-18780000	pe	0.00103751960161081
chr11	18770000	18780000	gene.body	chr11	18840000	18850000	distal	chr11:18770000-18780000_chr11:18840000-18850000	others	4.78620178012626e-13
chr11	19250000	19260000	gene.body	chr11	19710000	19720000	promoter	chr11:19250000-19260000_chr11:19710000-19720000	pe	1.63054944844171e-05
chr11	19930000	19940000	promoter	chr11	19950000	19960000	gene.body	chr11:19930000-19940000_chr11:19950000-19960000	pe	7.35757978096816e-05
chr11	22300000	22310000	distal	chr11	22870000	22880000	terminator	chr11:22300000-22310000_chr11:22870000-22880000	others	5.15685840254287e-05
chr11	25980000	25990000	distal	chr11	26290000	26300000	gene.body	chr11:25980000-25990000_chr11:26290000-26300000	others	0.00466052519905345
chr11	26550000	26560000	terminator	chr11	26640000	26650000	gene.body	chr11:26550000-26560000_chr11:26640000-26650000	others	0.00607187194613005
chr11	26750000	26760000	distal	chr11	27150000	27160000	gene.body	chr11:26750000-26760000_chr11:27150000-27160000	others	8.37217659401094e-06
chr11	27150000	27160000	gene.body	chr11	27490000	27500000	terminator	chr11:27150000-27160000_chr11:27490000-27500000	others	1.15914650003494e-08
chr11	27180000	27190000	gene.body	chr11	27290000	27300000	distal	chr11:27180000-27190000_chr11:27290000-27300000	others	0.00183617361063985
chr11	30240000	30250000	gene.body	chr11	30580000	30590000	promoter	chr11:30240000-30250000_chr11:30580000-30590000	pe	0.00916684659356856
chr11	30340000	30350000	distal	chr11	30910000	30920000	promoter	chr11:30340000-30350000_chr11:30910000-30920000	pe	0.000278632791168138
chr11	30960000	30970000	gene.body	chr11	32170000	32180000	distal	chr11:30960000-30970000_chr11:32170000-32180000	others	0.000110560972948245
chr11	31100000	31110000	terminator	chr11	31870000	31880000	gene.body	chr11:31100000-31110000_chr11:31870000-31880000	others	1.77876622339963e-05
chr11	31100000	31110000	terminator	chr11	31950000	31960000	gene.body	chr11:31100000-31110000_chr11:31950000-31960000	others	0.00728001150155559
chr11	31160000	31170000	gene.body	chr11	31870000	31880000	gene.body	chr11:31160000-31170000_chr11:31870000-31880000	others	0.00623789930558678
chr11	31480000	31490000	terminator	chr11	31880000	31890000	terminator	chr11:31480000-31490000_chr11:31880000-31890000	others	0.00385506664269835
chr11	31500000	31510000	promoter	chr11	32440000	32450000	terminator	chr11:31500000-31510000_chr11:32440000-32450000	pe	5.81194808632916e-20
chr11	31880000	31890000	terminator	chr11	31940000	31950000	gene.body	chr11:31880000-31890000_chr11:31940000-31950000	others	5.1666075037846e-06
chr11	32170000	32180000	distal	chr11	32710000	32720000	gene.body	chr11:32170000-32180000_chr11:32710000-32720000	others	0.0068747815491761
chr11	32300000	32310000	distal	chr11	32710000	32720000	gene.body	chr11:32300000-32310000_chr11:32710000-32720000	others	0.000127847071502512
chr11	32960000	32970000	terminator	chr11	33030000	33040000	promoter	chr11:32960000-32970000_chr11:33030000-33040000	pe	0.00779829505589507
chr11	33010000	33020000	promoter	chr11	33060000	33070000	promoter	chr11:33010000-33020000_chr11:33060000-33070000	pp	0.00510235819815964
chr11	33060000	33070000	promoter	chr11	33540000	33550000	promoter	chr11:33060000-33070000_chr11:33540000-33550000	pp	0.00328036954690372
chr11	33320000	33330000	promoter	chr11	33340000	33350000	gene.body	chr11:33320000-33330000_chr11:33340000-33350000	pe	3.36592857000229e-09
chr11	33800000	33810000	promoter	chr11	33820000	33830000	promoter	chr11:33800000-33810000_chr11:33820000-33830000	pp	1.38629387150627e-12
chr11	33800000	33810000	promoter	chr11	33830000	33840000	distal	chr11:33800000-33810000_chr11:33830000-33840000	pe	4.04566358855276e-06
chr11	34100000	34110000	promoter	chr11	35480000	35490000	gene.body	chr11:34100000-34110000_chr11:35480000-35490000	pe	0.00145550618149188
chr11	34580000	34590000	distal	chr11	35390000	35400000	gene.body	chr11:34580000-34590000_chr11:35390000-35400000	others	4.44233710132129e-05
chr11	34860000	34870000	gene.body	chr11	36490000	36500000	promoter	chr11:34860000-34870000_chr11:36490000-36500000	pe	0.000259716460028567
chr11	35230000	35240000	terminator	chr11	36620000	36630000	gene.body	chr11:35230000-35240000_chr11:36620000-36630000	others	0.00016395977561936
chr11	35230000	35240000	terminator	chr11	36670000	36680000	promoter	chr11:35230000-35240000_chr11:36670000-36680000	pe	3.88092863522799e-08
chr11	35390000	35400000	gene.body	chr11	36250000	36260000	distal	chr11:35390000-35400000_chr11:36250000-36260000	others	1.31979558477104e-05
chr11	35610000	35620000	promoter	chr11	35790000	35800000	gene.body	chr11:35610000-35620000_chr11:35790000-35800000	pe	0.000228598034585124
chr11	35620000	35630000	promoter	chr11	36130000	36140000	gene.body	chr11:35620000-35630000_chr11:36130000-36140000	pe	4.4480594680045e-08
chr11	36050000	36060000	gene.body	chr11	36250000	36260000	distal	chr11:36050000-36060000_chr11:36250000-36260000	others	0.000725585460864689
chr11	36050000	36060000	gene.body	chr11	36740000	36750000	distal	chr11:36050000-36060000_chr11:36740000-36750000	others	0.0095841134979975
chr11	36490000	36500000	promoter	chr11	36620000	36630000	gene.body	chr11:36490000-36500000_chr11:36620000-36630000	pe	0.00477369234905597
chr11	36560000	36570000	promoter	chr11	36620000	36630000	gene.body	chr11:36560000-36570000_chr11:36620000-36630000	pe	0.0011617907840901
chr11	43280000	43290000	distal	chr11	43310000	43320000	promoter	chr11:43280000-43290000_chr11:43310000-43320000	pe	0.000185725620849181
chr11	43560000	43570000	promoter	chr11	44560000	44570000	promoter	chr11:43560000-43570000_chr11:44560000-44570000	pp	7.05709674483828e-18
chr11	43890000	43900000	promoter	chr11	43940000	43950000	promoter	chr11:43890000-43900000_chr11:43940000-43950000	pp	0.00163999103007372
chr11	44480000	44490000	distal	chr11	44530000	44540000	distal	chr11:44480000-44490000_chr11:44530000-44540000	ee	3.37103340047584e-05
chr11	44530000	44540000	distal	chr11	46940000	46950000	gene.body	chr11:44530000-44540000_chr11:46940000-46950000	others	0.00680046622940467
chr11	44550000	44560000	distal	chr11	44890000	44900000	gene.body	chr11:44550000-44560000_chr11:44890000-44900000	others	3.87386617492466e-12
chr11	44610000	44620000	promoter	chr11	44630000	44640000	distal	chr11:44610000-44620000_chr11:44630000-44640000	pe	3.82191220376716e-15
chr11	44720000	44730000	promoter	chr11	44950000	44960000	promoter	chr11:44720000-44730000_chr11:44950000-44960000	pp	4.19035889497441e-08
chr11	45100000	45110000	gene.body	chr11	45290000	45300000	distal	chr11:45100000-45110000_chr11:45290000-45300000	others	8.48209785581108e-21
chr11	45110000	45120000	gene.body	chr11	45180000	45190000	promoter	chr11:45110000-45120000_chr11:45180000-45190000	pe	1.48916327237274e-14
chr11	45370000	45380000	promoter	chr11	45770000	45780000	promoter	chr11:45370000-45380000_chr11:45770000-45780000	pp	2.51707814763319e-09
chr11	45800000	45810000	promoter	chr11	45840000	45850000	promoter	chr11:45800000-45810000_chr11:45840000-45850000	pp	2.23039923961402e-10
chr11	45840000	45850000	promoter	chr11	4.6e+07	46010000	gene.body	chr11:45840000-45850000_chr11:46000000-46010000	pe	5.56845160787528e-08
chr11	45870000	45880000	promoter	chr11	46300000	46310000	promoter	chr11:45870000-45880000_chr11:46300000-46310000	pp	2.76030853583207e-07
chr11	45870000	45880000	promoter	chr11	46310000	46320000	promoter	chr11:45870000-45880000_chr11:46310000-46320000	pp	0.00100030555887205
chr11	45980000	45990000	promoter	chr11	4.6e+07	46010000	gene.body	chr11:45980000-45990000_chr11:46000000-46010000	pe	0.00265321723105639
chr11	4.6e+07	46010000	gene.body	chr11	46490000	46500000	promoter	chr11:46000000-46010000_chr11:46490000-46500000	pe	9.73907405923002e-05
chr11	46310000	46320000	promoter	chr11	46380000	46390000	promoter	chr11:46310000-46320000_chr11:46380000-46390000	pp	0.00439961952522424
chr11	46360000	46370000	promoter	chr11	46380000	46390000	promoter	chr11:46360000-46370000_chr11:46380000-46390000	pp	0.00382056257320292
chr11	46360000	46370000	promoter	chr11	46390000	46400000	promoter	chr11:46360000-46370000_chr11:46390000-46400000	pp	1.24327596857955e-10
chr11	46380000	46390000	promoter	chr11	46530000	46540000	promoter	chr11:46380000-46390000_chr11:46530000-46540000	pp	5.61882753739831e-19
chr11	46390000	46400000	promoter	chr11	46520000	46530000	promoter	chr11:46390000-46400000_chr11:46520000-46530000	pp	0.00184116395716623
chr11	46880000	46890000	promoter	chr11	47150000	47160000	promoter	chr11:46880000-46890000_chr11:47150000-47160000	pp	4.39692576347397e-13
chr11	47400000	47410000	promoter	chr11	47420000	47430000	promoter	chr11:47400000-47410000_chr11:47420000-47430000	pp	0.00148968340321015
chr11	47410000	47420000	promoter	chr11	47530000	47540000	gene.body	chr11:47410000-47420000_chr11:47530000-47540000	pe	0.000388998726156886
chr11	47550000	47560000	promoter	chr11	47570000	47580000	promoter	chr11:47550000-47560000_chr11:47570000-47580000	pp	1.67545820599344e-06
chr11	47930000	47940000	distal	chr11	48110000	48120000	gene.body	chr11:47930000-47940000_chr11:48110000-48120000	others	0.00252866034999165
chr11	57250000	57260000	distal	chr11	57330000	57340000	promoter	chr11:57250000-57260000_chr11:57330000-57340000	pe	2.030010939589e-13
chr11	57340000	57350000	promoter	chr11	57650000	57660000	promoter	chr11:57340000-57350000_chr11:57650000-57660000	pp	0.00323794383360109
chr11	57450000	57460000	promoter	chr11	57520000	57530000	promoter	chr11:57450000-57460000_chr11:57520000-57530000	pp	7.37731557179297e-27
chr11	57480000	57490000	terminator	chr11	57530000	57540000	promoter	chr11:57480000-57490000_chr11:57530000-57540000	pe	3.0768302965104e-14
chr11	57490000	57500000	promoter	chr11	57520000	57530000	promoter	chr11:57490000-57500000_chr11:57520000-57530000	pp	0.000763114056655422
chr11	57490000	57500000	promoter	chr11	57560000	57570000	promoter	chr11:57490000-57500000_chr11:57560000-57570000	pp	3.3821592065596e-05
chr11	57760000	57770000	promoter	chr11	57800000	57810000	promoter	chr11:57760000-57770000_chr11:57800000-57810000	pp	6.31006234822798e-12
chr11	58650000	58660000	gene.body	chr11	58670000	58680000	gene.body	chr11:58650000-58660000_chr11:58670000-58680000	others	0.00954876753287591
chr11	58900000	58910000	promoter	chr11	59910000	59920000	distal	chr11:58900000-58910000_chr11:59910000-59920000	pe	3.31905147128099e-07
chr11	59050000	59060000	promoter	chr11	59150000	59160000	promoter	chr11:59050000-59060000_chr11:59150000-59160000	pp	1.3956338034004e-12
chr11	59170000	59180000	promoter	chr11	59280000	59290000	distal	chr11:59170000-59180000_chr11:59280000-59290000	pe	0.00615878991503307
chr11	59200000	59210000	terminator	chr11	60340000	60350000	terminator	chr11:59200000-59210000_chr11:60340000-60350000	others	2.21915482659551e-05
chr11	59280000	59290000	distal	chr11	60190000	60200000	terminator	chr11:59280000-59290000_chr11:60190000-60200000	others	0.00511650286036229
chr11	59530000	59540000	distal	chr11	59750000	59760000	promoter	chr11:59530000-59540000_chr11:59750000-59760000	pe	3.90321040879707e-10
chr11	59610000	59620000	promoter	chr11	59800000	59810000	promoter	chr11:59610000-59620000_chr11:59800000-59810000	pp	0.00645834940461236
chr11	59750000	59760000	promoter	chr11	60260000	60270000	gene.body	chr11:59750000-59760000_chr11:60260000-60270000	pe	1.19834592787717e-05
chr11	60710000	60720000	terminator	chr11	60730000	60740000	gene.body	chr11:60710000-60720000_chr11:60730000-60740000	others	3.44102472889738e-11
chr11	60750000	60760000	promoter	chr11	60770000	60780000	terminator	chr11:60750000-60760000_chr11:60770000-60780000	pe	0.00336749494244435
chr11	60970000	60980000	promoter	chr11	61120000	61130000	terminator	chr11:60970000-60980000_chr11:61120000-61130000	pe	2.52694884787954e-06
chr11	61250000	61260000	promoter	chr11	61530000	61540000	promoter	chr11:61250000-61260000_chr11:61530000-61540000	pp	6.79870731351425e-11
chr11	61440000	61450000	terminator	chr11	61460000	61470000	terminator	chr11:61440000-61450000_chr11:61460000-61470000	others	0.00289420200313531
chr11	61530000	61540000	promoter	chr11	61610000	61620000	promoter	chr11:61530000-61540000_chr11:61610000-61620000	pp	1.93516289976968e-06
chr11	61680000	61690000	promoter	chr11	61810000	61820000	promoter	chr11:61680000-61690000_chr11:61810000-61820000	pp	3.08260137841456e-20
chr11	61700000	61710000	gene.body	chr11	61780000	61790000	promoter	chr11:61700000-61710000_chr11:61780000-61790000	pe	0.00117320512177841
chr11	61790000	61800000	promoter	chr11	61940000	61950000	promoter	chr11:61790000-61800000_chr11:61940000-61950000	pp	0.00285589101473794
chr11	61790000	61800000	promoter	chr11	62080000	62090000	promoter	chr11:61790000-61800000_chr11:62080000-62090000	pp	0.00086308747278037
chr11	61870000	61880000	promoter	chr11	61890000	61900000	promoter	chr11:61870000-61880000_chr11:61890000-61900000	pp	0.00231337594392736
chr11	62080000	62090000	promoter	chr11	62240000	62250000	promoter	chr11:62080000-62090000_chr11:62240000-62250000	pp	2.75464179331451e-40
chr11	62120000	62130000	promoter	chr11	62200000	62210000	promoter	chr11:62120000-62130000_chr11:62200000-62210000	pp	2.18218775594381e-07
chr11	62170000	62180000	distal	chr11	62320000	62330000	distal	chr11:62170000-62180000_chr11:62320000-62330000	ee	2.36178123885042e-05
chr11	62170000	62180000	distal	chr11	62540000	62550000	promoter	chr11:62170000-62180000_chr11:62540000-62550000	pe	0.00339674999951033
chr11	62200000	62210000	promoter	chr11	62280000	62290000	distal	chr11:62200000-62210000_chr11:62280000-62290000	pe	0.000153879005252792
chr11	62280000	62290000	distal	chr11	62310000	62320000	distal	chr11:62280000-62290000_chr11:62310000-62320000	ee	7.06075464490945e-05
chr11	62310000	62320000	distal	chr11	62340000	62350000	gene.body	chr11:62310000-62320000_chr11:62340000-62350000	others	5.4890266811412e-09
chr11	62340000	62350000	gene.body	chr11	62380000	62390000	promoter	chr11:62340000-62350000_chr11:62380000-62390000	pe	0.00121623468808121
chr11	62390000	62400000	promoter	chr11	62420000	62430000	promoter	chr11:62390000-62400000_chr11:62420000-62430000	pp	6.99281535990353e-10
chr11	62590000	62600000	promoter	chr11	62650000	62660000	promoter	chr11:62590000-62600000_chr11:62650000-62660000	pp	1.57595267120047e-06
chr11	62610000	62620000	promoter	chr11	62640000	62650000	promoter	chr11:62610000-62620000_chr11:62640000-62650000	pp	1.51501637221684e-07
chr11	62610000	62620000	promoter	chr11	62690000	62700000	promoter	chr11:62610000-62620000_chr11:62690000-62700000	pp	0.00822428848236804
chr11	62720000	62730000	promoter	chr11	62860000	62870000	gene.body	chr11:62720000-62730000_chr11:62860000-62870000	pe	2.86914291733804e-06
chr11	62760000	62770000	promoter	chr11	63930000	63940000	promoter	chr11:62760000-62770000_chr11:63930000-63940000	pp	2.44853471196479e-06
chr11	62860000	62870000	gene.body	chr11	62880000	62890000	promoter	chr11:62860000-62870000_chr11:62880000-62890000	pe	4.19518735822481e-05
chr11	62970000	62980000	terminator	chr11	63930000	63940000	promoter	chr11:62970000-62980000_chr11:63930000-63940000	pe	7.67574112841244e-05
chr11	63010000	63020000	promoter	chr11	63030000	63040000	distal	chr11:63010000-63020000_chr11:63030000-63040000	pe	1.22721859548233e-13
chr11	63030000	63040000	distal	chr11	63830000	63840000	promoter	chr11:63030000-63040000_chr11:63830000-63840000	pe	0.000186077472901158
chr11	63760000	63770000	promoter	chr11	63970000	63980000	promoter	chr11:63760000-63770000_chr11:63970000-63980000	pp	0.00109697019485871
chr11	63760000	63770000	promoter	chr11	64080000	64090000	gene.body	chr11:63760000-63770000_chr11:64080000-64090000	pe	1.06491941838915e-15
chr11	63800000	63810000	distal	chr11	64150000	64160000	gene.body	chr11:63800000-63810000_chr11:64150000-64160000	others	2.66360539891083e-12
chr11	63830000	63840000	promoter	chr11	63900000	63910000	promoter	chr11:63830000-63840000_chr11:63900000-63910000	pp	2.74438549323246e-08
chr11	63870000	63880000	promoter	chr11	63970000	63980000	promoter	chr11:63870000-63880000_chr11:63970000-63980000	pp	0.000501373586852035
chr11	63870000	63880000	promoter	chr11	6.4e+07	64010000	promoter	chr11:63870000-63880000_chr11:64000000-64010000	pp	0.00525436277360033
chr11	64080000	64090000	gene.body	chr11	64140000	64150000	terminator	chr11:64080000-64090000_chr11:64140000-64150000	others	8.13130488938957e-10
chr11	64300000	64310000	promoter	chr11	65170000	65180000	promoter	chr11:64300000-64310000_chr11:65170000-65180000	pp	4.24139288415443e-28
chr11	64310000	64320000	promoter	chr11	64340000	64350000	promoter	chr11:64310000-64320000_chr11:64340000-64350000	pp	0.000264070807259334
chr11	64370000	64380000	promoter	chr11	64640000	64650000	promoter	chr11:64370000-64380000_chr11:64640000-64650000	pp	0.00752689147098242
chr11	64370000	64380000	promoter	chr11	65310000	65320000	promoter	chr11:64370000-64380000_chr11:65310000-65320000	pp	1.77606372385901e-05
chr11	64410000	64420000	promoter	chr11	64440000	64450000	promoter	chr11:64410000-64420000_chr11:64440000-64450000	pp	0.0049015128252184
chr11	64410000	64420000	promoter	chr11	64760000	64770000	promoter	chr11:64410000-64420000_chr11:64760000-64770000	pp	4.68596094066612e-16
chr11	64440000	64450000	promoter	chr11	64490000	64500000	distal	chr11:64440000-64450000_chr11:64490000-64500000	pe	0.00366316340627531
chr11	64840000	64850000	promoter	chr11	65200000	65210000	promoter	chr11:64840000-64850000_chr11:65200000-65210000	pp	5.80365764886102e-05
chr11	64860000	64870000	promoter	chr11	64990000	65000000	promoter	chr11:64860000-64870000_chr11:64990000-65000000	pp	1.73684477302613e-24
chr11	64860000	64870000	promoter	chr11	65080000	65090000	promoter	chr11:64860000-64870000_chr11:65080000-65090000	pp	0.00108106114073464
chr11	64880000	64890000	promoter	chr11	65250000	65260000	promoter	chr11:64880000-64890000_chr11:65250000-65260000	pp	6.19146644909625e-06
chr11	64990000	65000000	promoter	chr11	65010000	65020000	promoter	chr11:64990000-65000000_chr11:65010000-65020000	pp	2.30732124235503e-25
chr11	65080000	65090000	promoter	chr11	65250000	65260000	promoter	chr11:65080000-65090000_chr11:65250000-65260000	pp	1.5520687606774e-11
chr11	65170000	65180000	promoter	chr11	65250000	65260000	promoter	chr11:65170000-65180000_chr11:65250000-65260000	pp	0.00106983586115342
chr11	65200000	65210000	promoter	chr11	65380000	65390000	promoter	chr11:65200000-65210000_chr11:65380000-65390000	pp	4.03330770701624e-05
chr11	65320000	65330000	terminator	chr11	67310000	67320000	promoter	chr11:65320000-65330000_chr11:67310000-67320000	pe	6.88653479743591e-14
chr11	65380000	65390000	promoter	chr11	65510000	65520000	distal	chr11:65380000-65390000_chr11:65510000-65520000	pe	0.00731765003504211
chr11	65510000	65520000	distal	chr11	65630000	65640000	promoter	chr11:65510000-65520000_chr11:65630000-65640000	pe	2.69054382645906e-06
chr11	65570000	65580000	promoter	chr11	6.6e+07	66010000	promoter	chr11:65570000-65580000_chr11:66000000-66010000	pp	3.72045258812945e-05
chr11	65710000	65720000	promoter	chr11	65770000	65780000	promoter	chr11:65710000-65720000_chr11:65770000-65780000	pp	1.14617395829645e-06
chr11	65710000	65720000	promoter	chr11	65780000	65790000	promoter	chr11:65710000-65720000_chr11:65780000-65790000	pp	5.42311428452149e-06
chr11	65710000	65720000	promoter	chr11	65860000	65870000	promoter	chr11:65710000-65720000_chr11:65860000-65870000	pp	0.000810256223494589
chr11	65770000	65780000	promoter	chr11	65810000	65820000	distal	chr11:65770000-65780000_chr11:65810000-65820000	pe	1.38959266523843e-08
chr11	65770000	65780000	promoter	chr11	65880000	65890000	promoter	chr11:65770000-65780000_chr11:65880000-65890000	pp	0.00507148189962059
chr11	65880000	65890000	promoter	chr11	65980000	65990000	promoter	chr11:65880000-65890000_chr11:65980000-65990000	pp	5.60031079115005e-12
chr11	65880000	65890000	promoter	chr11	66340000	66350000	promoter	chr11:65880000-65890000_chr11:66340000-66350000	pp	5.42808658367745e-08
chr11	65890000	65900000	promoter	chr11	66060000	66070000	promoter	chr11:65890000-65900000_chr11:66060000-66070000	pp	4.00898327971849e-08
chr11	65890000	65900000	promoter	chr11	66250000	66260000	promoter	chr11:65890000-65900000_chr11:66250000-66260000	pp	7.14750316500385e-15
chr11	66050000	66060000	promoter	chr11	66320000	66330000	terminator	chr11:66050000-66060000_chr11:66320000-66330000	pe	8.06210829626005e-05
chr11	66220000	66230000	promoter	chr11	66310000	66320000	promoter	chr11:66220000-66230000_chr11:66310000-66320000	pp	0.00463117328319158
chr11	66260000	66270000	promoter	chr11	66340000	66350000	promoter	chr11:66260000-66270000_chr11:66340000-66350000	pp	5.25790565303399e-06
chr11	66310000	66320000	promoter	chr11	66380000	66390000	distal	chr11:66310000-66320000_chr11:66380000-66390000	pe	9.71532960335843e-11
chr11	66320000	66330000	terminator	chr11	66400000	66410000	promoter	chr11:66320000-66330000_chr11:66400000-66410000	pe	0.000163598340080031
chr11	66380000	66390000	distal	chr11	66400000	66410000	promoter	chr11:66380000-66390000_chr11:66400000-66410000	pe	3.72019600088018e-10
chr11	66430000	66440000	promoter	chr11	66470000	66480000	promoter	chr11:66430000-66440000_chr11:66470000-66480000	pp	0.00303596019022974
chr11	66570000	66580000	promoter	chr11	66590000	66600000	promoter	chr11:66570000-66580000_chr11:66590000-66600000	pp	2.92736222120901e-07
chr11	66610000	66620000	promoter	chr11	66690000	66700000	promoter	chr11:66610000-66620000_chr11:66690000-66700000	pp	0.00162512198100034
chr11	66630000	66640000	promoter	chr11	66860000	66870000	terminator	chr11:66630000-66640000_chr11:66860000-66870000	pe	5.9053154808176e-06
chr11	66690000	66700000	promoter	chr11	66880000	66890000	gene.body	chr11:66690000-66700000_chr11:66880000-66890000	pe	3.49219135711352e-07
chr11	67020000	67030000	promoter	chr11	67070000	67080000	terminator	chr11:67020000-67030000_chr11:67070000-67080000	pe	0.000596427420090648
chr11	67070000	67080000	terminator	chr11	67160000	67170000	gene.body	chr11:67070000-67080000_chr11:67160000-67170000	others	0.000752904385834037
chr11	67080000	67090000	distal	chr11	67250000	67260000	promoter	chr11:67080000-67090000_chr11:67250000-67260000	pe	7.90943091511338e-10
chr11	67090000	67100000	distal	chr11	67160000	67170000	gene.body	chr11:67090000-67100000_chr11:67160000-67170000	others	0.00985874172737509
chr11	67180000	67190000	terminator	chr11	67250000	67260000	promoter	chr11:67180000-67190000_chr11:67250000-67260000	pe	0.00602300105150499
chr11	67230000	67240000	promoter	chr11	68200000	68210000	gene.body	chr11:67230000-67240000_chr11:68200000-68210000	pe	5.6965099104321e-09
chr11	67260000	67270000	promoter	chr11	67460000	67470000	promoter	chr11:67260000-67270000_chr11:67460000-67470000	pp	7.10203212325011e-09
chr11	67310000	67320000	promoter	chr11	67400000	67410000	promoter	chr11:67310000-67320000_chr11:67400000-67410000	pp	7.72049902831258e-05
chr11	67380000	67390000	promoter	chr11	67400000	67410000	promoter	chr11:67380000-67390000_chr11:67400000-67410000	pp	2.73344327600542e-05
chr11	67570000	67580000	distal	chr11	67610000	67620000	promoter	chr11:67570000-67580000_chr11:67610000-67620000	pe	6.39912197396523e-05
chr11	67620000	67630000	promoter	chr11	67640000	67650000	promoter	chr11:67620000-67630000_chr11:67640000-67650000	pp	4.92570155992846e-07
chr11	68200000	68210000	gene.body	chr11	68290000	68300000	distal	chr11:68200000-68210000_chr11:68290000-68300000	others	1.28110773224502e-10
chr11	68250000	68260000	distal	chr11	68290000	68300000	distal	chr11:68250000-68260000_chr11:68290000-68300000	ee	2.74816104038097e-05
chr11	68270000	68280000	promoter	chr11	69640000	69650000	promoter	chr11:68270000-68280000_chr11:69640000-69650000	pp	0.00250362120290088
chr11	68380000	68390000	gene.body	chr11	68500000	68510000	gene.body	chr11:68380000-68390000_chr11:68500000-68510000	others	6.62066088501113e-11
chr11	68460000	68470000	promoter	chr11	68500000	68510000	gene.body	chr11:68460000-68470000_chr11:68500000-68510000	pe	0.000362448947143177
chr11	68630000	68640000	distal	chr11	68800000	68810000	promoter	chr11:68630000-68640000_chr11:68800000-68810000	pe	6.1506552334779e-18
chr11	68630000	68640000	distal	chr11	69840000	69850000	distal	chr11:68630000-68640000_chr11:69840000-69850000	ee	0.000553440105408117
chr11	68640000	68650000	distal	chr11	68750000	68760000	promoter	chr11:68640000-68650000_chr11:68750000-68760000	pe	1.59190992740756e-06
chr11	68750000	68760000	promoter	chr11	68830000	68840000	promoter	chr11:68750000-68760000_chr11:68830000-68840000	pp	3.79002782891566e-09
chr11	69100000	69110000	gene.body	chr11	69630000	69640000	promoter	chr11:69100000-69110000_chr11:69630000-69640000	pe	1.55320604092923e-07
chr11	69100000	69110000	gene.body	chr11	69640000	69650000	promoter	chr11:69100000-69110000_chr11:69640000-69650000	pe	0.0017599451916723
chr11	69130000	69140000	terminator	chr11	69640000	69650000	promoter	chr11:69130000-69140000_chr11:69640000-69650000	pe	3.76180392707885e-10
chr11	69670000	69680000	promoter	chr11	69790000	69800000	distal	chr11:69670000-69680000_chr11:69790000-69800000	pe	0.00350544191147938
chr11	69690000	69700000	terminator	chr11	70190000	70200000	terminator	chr11:69690000-69700000_chr11:70190000-70200000	others	5.5767808994518e-05
chr11	69700000	69710000	promoter	chr11	69790000	69800000	distal	chr11:69700000-69710000_chr11:69790000-69800000	pe	0.00347299070534635
chr11	69700000	69710000	promoter	chr11	70190000	70200000	terminator	chr11:69700000-69710000_chr11:70190000-70200000	pe	4.33216224222178e-08
chr11	69840000	69850000	distal	chr11	70190000	70200000	terminator	chr11:69840000-69850000_chr11:70190000-70200000	others	0.000162504429470208
chr11	69910000	69920000	distal	chr11	69950000	69960000	distal	chr11:69910000-69920000_chr11:69950000-69960000	ee	0.00278569078874472
chr11	70150000	70160000	gene.body	chr11	70190000	70200000	terminator	chr11:70150000-70160000_chr11:70190000-70200000	others	1.61687214486388e-10
chr11	70460000	70470000	terminator	chr11	70750000	70760000	gene.body	chr11:70460000-70470000_chr11:70750000-70760000	others	0.000256754926412461
chr11	70460000	70470000	terminator	chr11	70810000	70820000	terminator	chr11:70460000-70470000_chr11:70810000-70820000	others	0.000216364353631728
chr11	71120000	71130000	gene.body	chr11	71240000	71250000	promoter	chr11:71120000-71130000_chr11:71240000-71250000	pe	1.28720911556287e-09
chr11	71970000	71980000	gene.body	chr11	72680000	72690000	promoter	chr11:71970000-71980000_chr11:72680000-72690000	pe	1.06793626048438e-08
chr11	72020000	72030000	promoter	chr11	72040000	72050000	promoter	chr11:72020000-72030000_chr11:72040000-72050000	pp	0.00104702100823073
chr11	72080000	72090000	promoter	chr11	72180000	72190000	promoter	chr11:72080000-72090000_chr11:72180000-72190000	pp	0.00012479461896369
chr11	72220000	72230000	promoter	chr11	72290000	72300000	terminator	chr11:72220000-72230000_chr11:72290000-72300000	pe	0.00036767542742022
chr11	72230000	72240000	promoter	chr11	72430000	72440000	promoter	chr11:72230000-72240000_chr11:72430000-72440000	pp	6.418364016857e-07
chr11	72430000	72440000	promoter	chr11	73360000	73370000	promoter	chr11:72430000-72440000_chr11:73360000-73370000	pp	0.000647227111220393
chr11	72640000	72650000	promoter	chr11	72830000	72840000	terminator	chr11:72640000-72650000_chr11:72830000-72840000	pe	0.00810525573040773
chr11	72930000	72940000	gene.body	chr11	73240000	73250000	terminator	chr11:72930000-72940000_chr11:73240000-73250000	others	1.79857448816603e-13
chr11	73170000	73180000	gene.body	chr11	73240000	73250000	terminator	chr11:73170000-73180000_chr11:73240000-73250000	others	0.000244528137162056
chr11	73170000	73180000	gene.body	chr11	73250000	73260000	distal	chr11:73170000-73180000_chr11:73250000-73260000	others	4.28390450969246e-06
chr11	73180000	73190000	promoter	chr11	73660000	73670000	promoter	chr11:73180000-73190000_chr11:73660000-73670000	pp	5.09020609144696e-15
chr11	73250000	73260000	distal	chr11	73280000	73290000	promoter	chr11:73250000-73260000_chr11:73280000-73290000	pe	0.00554856540943345
chr11	73300000	73310000	promoter	chr11	73330000	73340000	gene.body	chr11:73300000-73310000_chr11:73330000-73340000	pe	0.000118426045346515
chr11	73300000	73310000	promoter	chr11	73350000	73360000	promoter	chr11:73300000-73310000_chr11:73350000-73360000	pp	0.000949633406596132
chr11	73300000	73310000	promoter	chr11	73720000	73730000	terminator	chr11:73300000-73310000_chr11:73720000-73730000	pe	0.000303851956118724
chr11	73350000	73360000	promoter	chr11	73370000	73380000	promoter	chr11:73350000-73360000_chr11:73370000-73380000	pp	1.13500822926699e-42
chr11	73350000	73360000	promoter	chr11	75590000	75600000	promoter	chr11:73350000-73360000_chr11:75590000-75600000	pp	0.00303708802316468
chr11	73360000	73370000	promoter	chr11	73590000	73600000	promoter	chr11:73360000-73370000_chr11:73590000-73600000	pp	4.4781582076376e-07
chr11	73370000	73380000	promoter	chr11	73390000	73400000	promoter	chr11:73370000-73380000_chr11:73390000-73400000	pp	0.00579117939825242
chr11	73370000	73380000	promoter	chr11	75440000	75450000	promoter	chr11:73370000-73380000_chr11:75440000-75450000	pp	4.40716775535714e-28
chr11	73470000	73480000	promoter	chr11	73590000	73600000	promoter	chr11:73470000-73480000_chr11:73590000-73600000	pp	0.00740525630380833
chr11	73470000	73480000	promoter	chr11	73620000	73630000	distal	chr11:73470000-73480000_chr11:73620000-73630000	pe	3.80985809993118e-07
chr11	73620000	73630000	distal	chr11	73720000	73730000	terminator	chr11:73620000-73630000_chr11:73720000-73730000	others	4.37588944775574e-09
chr11	73720000	73730000	terminator	chr11	73760000	73770000	promoter	chr11:73720000-73730000_chr11:73760000-73770000	pe	0.00113931372389339
chr11	74450000	74460000	terminator	chr11	74570000	74580000	gene.body	chr11:74450000-74460000_chr11:74570000-74580000	others	1.08477076662932e-34
chr11	74480000	74490000	terminator	chr11	75950000	75960000	promoter	chr11:74480000-74490000_chr11:75950000-75960000	pe	0.00161011493504038
chr11	74570000	74580000	gene.body	chr11	74720000	74730000	promoter	chr11:74570000-74580000_chr11:74720000-74730000	pe	7.95550938204057e-07
chr11	74570000	74580000	gene.body	chr11	75240000	75250000	promoter	chr11:74570000-74580000_chr11:75240000-75250000	pe	8.16472968658546e-09
chr11	74870000	74880000	gene.body	chr11	75240000	75250000	promoter	chr11:74870000-74880000_chr11:75240000-75250000	pe	0.000609169456046117
chr11	75030000	75040000	distal	chr11	75140000	75150000	promoter	chr11:75030000-75040000_chr11:75140000-75150000	pe	9.16841062237234e-08
chr11	75210000	75220000	promoter	chr11	75380000	75390000	distal	chr11:75210000-75220000_chr11:75380000-75390000	pe	2.83194582168577e-05
chr11	75440000	75450000	promoter	chr11	75700000	75710000	distal	chr11:75440000-75450000_chr11:75700000-75710000	pe	2.31288384383893e-08
chr11	75440000	75450000	promoter	chr11	75740000	75750000	distal	chr11:75440000-75450000_chr11:75740000-75750000	pe	0.00797982989520305
chr11	75520000	75530000	promoter	chr11	76230000	76240000	distal	chr11:75520000-75530000_chr11:76230000-76240000	pe	0.000818187676343535
chr11	75570000	75580000	terminator	chr11	76730000	76740000	distal	chr11:75570000-75580000_chr11:76730000-76740000	others	0.0010246104140389
chr11	75700000	75710000	distal	chr11	76720000	76730000	promoter	chr11:75700000-75710000_chr11:76720000-76730000	pe	2.49548581010953e-06
chr11	75760000	75770000	promoter	chr11	76810000	76820000	distal	chr11:75760000-75770000_chr11:76810000-76820000	pe	0.00911482320966929
chr11	75810000	75820000	promoter	chr11	75860000	75870000	gene.body	chr11:75810000-75820000_chr11:75860000-75870000	pe	0.000200461459386299
chr11	75860000	75870000	gene.body	chr11	76680000	76690000	distal	chr11:75860000-75870000_chr11:76680000-76690000	others	7.05232280341112e-07
chr11	76200000	76210000	promoter	chr11	76730000	76740000	distal	chr11:76200000-76210000_chr11:76730000-76740000	pe	0.000721149498402824
chr11	76780000	76790000	promoter	chr11	77090000	77100000	terminator	chr11:76780000-76790000_chr11:77090000-77100000	pe	0.00845152617431545
chr11	76810000	76820000	distal	chr11	77180000	77190000	promoter	chr11:76810000-76820000_chr11:77180000-77190000	pe	6.85140381160008e-12
chr11	76920000	76930000	promoter	chr11	77190000	77200000	terminator	chr11:76920000-76930000_chr11:77190000-77200000	pe	4.33938940296975e-06
chr11	77060000	77070000	promoter	chr11	77120000	77130000	promoter	chr11:77060000-77070000_chr11:77120000-77130000	pp	2.13858624829205e-05
chr11	77100000	77110000	promoter	chr11	77180000	77190000	promoter	chr11:77100000-77110000_chr11:77180000-77190000	pp	3.0989114743816e-06
chr11	77580000	77590000	promoter	chr11	77610000	77620000	promoter	chr11:77580000-77590000_chr11:77610000-77620000	pp	0.00287382739584873
chr11	77770000	77780000	gene.body	chr11	78560000	78570000	promoter	chr11:77770000-77780000_chr11:78560000-78570000	pe	0.000320015362303575
chr11	77990000	78000000	promoter	chr11	78040000	78050000	promoter	chr11:77990000-78000000_chr11:78040000-78050000	pp	0.00964766110502845
chr11	7.8e+07	78010000	distal	chr11	78040000	78050000	promoter	chr11:78000000-78010000_chr11:78040000-78050000	pe	7.76709862604909e-07
chr11	78410000	78420000	promoter	chr11	78640000	78650000	distal	chr11:78410000-78420000_chr11:78640000-78650000	pe	1.14835463029113e-06
chr11	79700000	79710000	distal	chr11	81230000	81240000	distal	chr11:79700000-79710000_chr11:81230000-81240000	ee	1.78354915248838e-05
chr11	82700000	82710000	gene.body	chr11	82860000	82870000	promoter	chr11:82700000-82710000_chr11:82860000-82870000	pe	1.33500582706593e-11
chr11	83150000	83160000	promoter	chr11	83280000	83290000	promoter	chr11:83150000-83160000_chr11:83280000-83290000	pp	3.98769544874631e-22
chr11	85640000	85650000	promoter	chr11	86300000	86310000	promoter	chr11:85640000-85650000_chr11:86300000-86310000	pp	1.82934118672511e-11
chr11	85850000	85860000	promoter	chr11	86600000	86610000	gene.body	chr11:85850000-85860000_chr11:86600000-86610000	pe	1.14228343120828e-05
chr11	86040000	86050000	gene.body	chr11	86060000	86070000	promoter	chr11:86040000-86050000_chr11:86060000-86070000	pe	0.00122508385666027
chr11	86450000	86460000	terminator	chr11	86570000	86580000	gene.body	chr11:86450000-86460000_chr11:86570000-86580000	others	5.55859767207637e-11
chr11	86670000	86680000	promoter	chr11	86810000	86820000	terminator	chr11:86670000-86680000_chr11:86810000-86820000	pe	2.51130461320569e-05
chr11	88230000	88240000	distal	chr11	88540000	88550000	gene.body	chr11:88230000-88240000_chr11:88540000-88550000	others	0.0029931403969302
chr11	93190000	93200000	promoter	chr11	93230000	93240000	distal	chr11:93190000-93200000_chr11:93230000-93240000	pe	0.00538044605563169
chr11	93230000	93240000	distal	chr11	93650000	93660000	promoter	chr11:93230000-93240000_chr11:93650000-93660000	pe	3.29544362491967e-09
chr11	93770000	93780000	gene.body	chr11	94500000	94510000	terminator	chr11:93770000-93780000_chr11:94500000-94510000	others	5.08253720069119e-08
chr11	93890000	93900000	distal	chr11	94320000	94330000	distal	chr11:93890000-93900000_chr11:94320000-94330000	ee	7.10996471356944e-08
chr11	94180000	94190000	promoter	chr11	94630000	94640000	promoter	chr11:94180000-94190000_chr11:94630000-94640000	pp	8.05730806236896e-05
chr11	94500000	94510000	terminator	chr11	94620000	94630000	terminator	chr11:94500000-94510000_chr11:94620000-94630000	others	2.63495403663327e-09
chr11	94520000	94530000	gene.body	chr11	94740000	94750000	promoter	chr11:94520000-94530000_chr11:94740000-94750000	pe	0.000233882846371902
chr11	95090000	95100000	promoter	chr11	95150000	95160000	promoter	chr11:95090000-95100000_chr11:95150000-95160000	pp	3.7474062469129e-05
chr11	95150000	95160000	promoter	chr11	95700000	95710000	promoter	chr11:95150000-95160000_chr11:95700000-95710000	pp	0.000559868497612458
chr11	95150000	95160000	promoter	chr11	95760000	95770000	terminator	chr11:95150000-95160000_chr11:95760000-95770000	pe	0.00013861377558977
chr11	96300000	96310000	gene.body	chr11	96340000	96350000	promoter	chr11:96300000-96310000_chr11:96340000-96350000	pe	1.25152851303221e-21
chr11	100570000	100580000	distal	chr11	100930000	100940000	gene.body	chr11:100570000-100580000_chr11:100930000-100940000	others	3.24290084901113e-15
chr11	101860000	101870000	gene.body	chr11	102010000	102020000	distal	chr11:101860000-101870000_chr11:102010000-102020000	others	3.49994282908264e-07
chr11	102390000	102400000	terminator	chr11	102730000	102740000	distal	chr11:102390000-102400000_chr11:102730000-102740000	others	0.000383289640095563
chr11	104870000	104880000	distal	chr11	1.05e+08	105010000	promoter	chr11:104870000-104880000_chr11:105000000-105010000	pe	0.00039053357778302
chr11	106020000	106030000	promoter	chr11	106310000	106320000	distal	chr11:106020000-106030000_chr11:106310000-106320000	pe	0.00100745949874408
chr11	106020000	106030000	promoter	chr11	107790000	107800000	terminator	chr11:106020000-106030000_chr11:107790000-107800000	pe	0.00590629810740537
chr11	107540000	107550000	gene.body	chr11	107560000	107570000	promoter	chr11:107540000-107550000_chr11:107560000-107570000	pe	0.000262277005246089
chr11	107540000	107550000	gene.body	chr11	107680000	107690000	distal	chr11:107540000-107550000_chr11:107680000-107690000	others	0.00493309944256569
chr11	107740000	107750000	distal	chr11	109930000	109940000	gene.body	chr11:107740000-107750000_chr11:109930000-109940000	others	0.00339372077718986
chr11	107910000	107920000	gene.body	chr11	107960000	107970000	terminator	chr11:107910000-107920000_chr11:107960000-107970000	others	0.00292332201858527
chr11	108570000	108580000	promoter	chr11	110900000	110910000	distal	chr11:108570000-108580000_chr11:110900000-110910000	pe	0.000250143236023305
chr11	108640000	108650000	distal	chr11	108690000	108700000	promoter	chr11:108640000-108650000_chr11:108690000-108700000	pe	8.50528766557304e-06
chr11	109940000	109950000	promoter	chr11	110430000	110440000	promoter	chr11:109940000-109950000_chr11:110430000-110440000	pp	2.80571967355402e-12
chr11	110200000	110210000	gene.body	chr11	110370000	110380000	terminator	chr11:110200000-110210000_chr11:110370000-110380000	others	2.60369025134981e-19
chr11	110200000	110210000	gene.body	chr11	111980000	111990000	promoter	chr11:110200000-110210000_chr11:111980000-111990000	pe	0.00200520781884201
chr11	111600000	111610000	promoter	chr11	111770000	111780000	promoter	chr11:111600000-111610000_chr11:111770000-111780000	pp	2.45140446391243e-21
chr11	111930000	111940000	promoter	chr11	111990000	112000000	promoter	chr11:111930000-111940000_chr11:111990000-112000000	pp	2.31743197365093e-07
chr11	112080000	112090000	promoter	chr11	112220000	112230000	promoter	chr11:112080000-112090000_chr11:112220000-112230000	pp	6.12399856284949e-09
chr11	112220000	112230000	promoter	chr11	113770000	113780000	promoter	chr11:112220000-112230000_chr11:113770000-113780000	pp	3.96533576407187e-06
chr11	112280000	112290000	promoter	chr11	112580000	112590000	gene.body	chr11:112280000-112290000_chr11:112580000-112590000	pe	0.000106640615933813
chr11	112440000	112450000	gene.body	chr11	112550000	112560000	promoter	chr11:112440000-112450000_chr11:112550000-112560000	pe	7.41551710836632e-10
chr11	112440000	112450000	gene.body	chr11	112950000	112960000	promoter	chr11:112440000-112450000_chr11:112950000-112960000	pe	0.000595695910063494
chr11	112450000	112460000	gene.body	chr11	112550000	112560000	promoter	chr11:112450000-112460000_chr11:112550000-112560000	pe	5.97219882446256e-09
chr11	113110000	113120000	gene.body	chr11	113160000	113170000	gene.body	chr11:113110000-113120000_chr11:113160000-113170000	others	0.00982143974660516
chr11	113160000	113170000	gene.body	chr11	113870000	113880000	promoter	chr11:113160000-113170000_chr11:113870000-113880000	pe	0.0050784731464369
chr11	113300000	113310000	gene.body	chr11	113730000	113740000	terminator	chr11:113300000-113310000_chr11:113730000-113740000	others	0.0011745585647553
chr11	113770000	113780000	promoter	chr11	113790000	113800000	promoter	chr11:113770000-113780000_chr11:113790000-113800000	pp	1.19254164840207e-05
chr11	113800000	113810000	promoter	chr11	114260000	114270000	promoter	chr11:113800000-113810000_chr11:114260000-114270000	pp	4.31598984668282e-05
chr11	113890000	113900000	distal	chr11	114180000	114190000	promoter	chr11:113890000-113900000_chr11:114180000-114190000	pe	0.00378757862841508
chr11	113990000	114000000	terminator	chr11	114260000	114270000	promoter	chr11:113990000-114000000_chr11:114260000-114270000	pe	8.81021070544462e-06
chr11	113990000	114000000	terminator	chr11	114340000	114350000	terminator	chr11:113990000-114000000_chr11:114340000-114350000	others	0.000513533903581496
chr11	114070000	114080000	gene.body	chr11	114260000	114270000	promoter	chr11:114070000-114080000_chr11:114260000-114270000	pe	0.000177101038153898
chr11	114180000	114190000	promoter	chr11	114250000	114260000	promoter	chr11:114180000-114190000_chr11:114250000-114260000	pp	1.50092231071688e-32
chr11	114730000	114740000	distal	chr11	115500000	115510000	promoter	chr11:114730000-114740000_chr11:115500000-115510000	pe	0.000337910917536477
chr11	114890000	114900000	distal	chr11	116270000	116280000	distal	chr11:114890000-114900000_chr11:116270000-116280000	ee	0.00104194090614295
chr11	114890000	114900000	distal	chr11	116690000	116700000	distal	chr11:114890000-114900000_chr11:116690000-116700000	ee	0.00177056363815907
chr11	115130000	115140000	distal	chr11	115580000	115590000	distal	chr11:115130000-115140000_chr11:115580000-115590000	ee	8.68397036860502e-06
chr11	115160000	115170000	terminator	chr11	115320000	115330000	gene.body	chr11:115160000-115170000_chr11:115320000-115330000	others	0.00205136274212091
chr11	115190000	115200000	promoter	chr11	115330000	115340000	promoter	chr11:115190000-115200000_chr11:115330000-115340000	pp	0.00280943242152742
chr11	115500000	115510000	promoter	chr11	117420000	117430000	terminator	chr11:115500000-115510000_chr11:117420000-117430000	pe	0.000277786838707699
chr11	115520000	115530000	distal	chr11	115540000	115550000	distal	chr11:115520000-115530000_chr11:115540000-115550000	ee	3.02725566464839e-05
chr11	116210000	116220000	distal	chr11	116270000	116280000	distal	chr11:116210000-116220000_chr11:116270000-116280000	ee	0.0015136210489374
chr11	116450000	116460000	distal	chr11	117190000	117200000	promoter	chr11:116450000-116460000_chr11:117190000-117200000	pe	0.000279368851418825
chr11	116730000	116740000	distal	chr11	117100000	117110000	promoter	chr11:116730000-116740000_chr11:117100000-117110000	pe	0.000276459636662296
chr11	116790000	116800000	promoter	chr11	117130000	117140000	distal	chr11:116790000-116800000_chr11:117130000-117140000	pe	0.000112974317588675
chr11	117040000	117050000	gene.body	chr11	117060000	117070000	gene.body	chr11:117040000-117050000_chr11:117060000-117070000	others	2.29253832703076e-05
chr11	117140000	117150000	promoter	chr11	117180000	117190000	promoter	chr11:117140000-117150000_chr11:117180000-117190000	pp	0.0035516551103199
chr11	117190000	117200000	promoter	chr11	117220000	117230000	promoter	chr11:117190000-117200000_chr11:117220000-117230000	pp	0.00219426080113189
chr11	118400000	118410000	promoter	chr11	121100000	121110000	promoter	chr11:118400000-118410000_chr11:121100000-121110000	pp	1.64499742733593e-06
chr11	118430000	118440000	promoter	chr11	118600000	118610000	promoter	chr11:118430000-118440000_chr11:118600000-118610000	pp	2.45349179724751e-07
chr11	118480000	118490000	promoter	chr11	118520000	118530000	promoter	chr11:118480000-118490000_chr11:118520000-118530000	pp	0.00151862769425476
chr11	118590000	118600000	terminator	chr11	118610000	118620000	promoter	chr11:118590000-118600000_chr11:118610000-118620000	pe	0.000659780814250655
chr11	118590000	118600000	terminator	chr11	118650000	118660000	promoter	chr11:118590000-118600000_chr11:118650000-118660000	pe	1.66214613812077e-24
chr11	118680000	118690000	promoter	chr11	119010000	119020000	distal	chr11:118680000-118690000_chr11:119010000-119020000	pe	2.51025387695399e-05
chr11	118900000	118910000	promoter	chr11	118930000	118940000	gene.body	chr11:118900000-118910000_chr11:118930000-118940000	pe	0.000743896761669724
chr11	118900000	118910000	promoter	chr11	119010000	119020000	distal	chr11:118900000-118910000_chr11:119010000-119020000	pe	1.76929475936669e-08
chr11	118910000	118920000	promoter	chr11	119030000	119040000	distal	chr11:118910000-118920000_chr11:119030000-119040000	pe	2.53173413834569e-06
chr11	118920000	118930000	promoter	chr11	118950000	118960000	promoter	chr11:118920000-118930000_chr11:118950000-118960000	pp	0.0076142830901597
chr11	118930000	118940000	gene.body	chr11	118950000	118960000	promoter	chr11:118930000-118940000_chr11:118950000-118960000	pe	0.0056602836050199
chr11	118970000	118980000	promoter	chr11	118990000	119000000	distal	chr11:118970000-118980000_chr11:118990000-119000000	pe	1.42331069154309e-07
chr11	119010000	119020000	distal	chr11	119160000	119170000	promoter	chr11:119010000-119020000_chr11:119160000-119170000	pe	0.0031452675521836
chr11	119030000	119040000	distal	chr11	119050000	119060000	distal	chr11:119030000-119040000_chr11:119050000-119060000	ee	1.12598190736404e-06
chr11	119030000	119040000	distal	chr11	119120000	119130000	promoter	chr11:119030000-119040000_chr11:119120000-119130000	pe	6.10598162050156e-11
chr11	119040000	119050000	distal	chr11	120170000	120180000	promoter	chr11:119040000-119050000_chr11:120170000-120180000	pe	1.27607359867307e-29
chr11	119200000	119210000	promoter	chr11	120230000	120240000	promoter	chr11:119200000-119210000_chr11:120230000-120240000	pp	3.2421600537841e-16
chr11	119280000	119290000	gene.body	chr11	119370000	119380000	promoter	chr11:119280000-119290000_chr11:119370000-119380000	pe	3.06293872381155e-15
chr11	119330000	119340000	promoter	chr11	119530000	119540000	gene.body	chr11:119330000-119340000_chr11:119530000-119540000	pe	2.854091299439e-34
chr11	119480000	119490000	gene.body	chr11	119530000	119540000	gene.body	chr11:119480000-119490000_chr11:119530000-119540000	others	2.54567644123818e-08
chr11	119530000	119540000	gene.body	chr11	120070000	120080000	distal	chr11:119530000-119540000_chr11:120070000-120080000	others	0.000350320110033099
chr11	119640000	119650000	gene.body	chr11	120220000	120230000	terminator	chr11:119640000-119650000_chr11:120220000-120230000	others	1.61831827106182e-06
chr11	119740000	119750000	terminator	chr11	120100000	120110000	distal	chr11:119740000-119750000_chr11:120100000-120110000	others	3.34293037312445e-05
chr11	120170000	120180000	promoter	chr11	120190000	120200000	distal	chr11:120170000-120180000_chr11:120190000-120200000	pe	4.29070763993971e-08
chr11	120330000	120340000	promoter	chr11	120400000	120410000	promoter	chr11:120330000-120340000_chr11:120400000-120410000	pp	2.7005342141519e-05
chr11	120330000	120340000	promoter	chr11	120500000	120510000	promoter	chr11:120330000-120340000_chr11:120500000-120510000	pp	0.00912603112324555
chr11	120510000	120520000	promoter	chr11	120620000	120630000	gene.body	chr11:120510000-120520000_chr11:120620000-120630000	pe	2.04574315241169e-16
chr11	120920000	120930000	gene.body	chr11	120950000	120960000	gene.body	chr11:120920000-120930000_chr11:120950000-120960000	others	0.00819562740201398
chr11	120930000	120940000	gene.body	chr11	120950000	120960000	gene.body	chr11:120930000-120940000_chr11:120950000-120960000	others	0.0010998161847317
chr11	120950000	120960000	gene.body	chr11	121310000	121320000	terminator	chr11:120950000-120960000_chr11:121310000-121320000	others	2.72066962395925e-14
chr11	121100000	121110000	promoter	chr11	123160000	123170000	gene.body	chr11:121100000-121110000_chr11:123160000-123170000	pe	1.7087245170513e-07
chr11	121230000	121240000	distal	chr11	121310000	121320000	terminator	chr11:121230000-121240000_chr11:121310000-121320000	others	0.00333424129082016
chr11	121290000	121300000	promoter	chr11	121590000	121600000	promoter	chr11:121290000-121300000_chr11:121590000-121600000	pp	4.647689554751e-05
chr11	122550000	122560000	promoter	chr11	123020000	123030000	distal	chr11:122550000-122560000_chr11:123020000-123030000	pe	1.49383847027891e-05
chr11	122580000	122590000	distal	chr11	122620000	122630000	distal	chr11:122580000-122590000_chr11:122620000-122630000	ee	0.00633684128006395
chr11	122780000	122790000	promoter	chr11	122850000	122860000	gene.body	chr11:122780000-122790000_chr11:122850000-122860000	pe	0.0058645405802309
chr11	123020000	123030000	distal	chr11	123070000	123080000	terminator	chr11:123020000-123030000_chr11:123070000-123080000	others	5.25592303845698e-05
chr11	123100000	123110000	gene.body	chr11	123470000	123480000	promoter	chr11:123100000-123110000_chr11:123470000-123480000	pe	7.10610522683578e-11
chr11	123100000	123110000	gene.body	chr11	123580000	123590000	promoter	chr11:123100000-123110000_chr11:123580000-123590000	pe	1.80249187607319e-10
chr11	123110000	123120000	gene.body	chr11	123510000	123520000	promoter	chr11:123110000-123120000_chr11:123510000-123520000	pe	2.59214256883955e-29
chr11	123300000	123310000	promoter	chr11	123400000	123410000	gene.body	chr11:123300000-123310000_chr11:123400000-123410000	pe	1.14569525388881e-07
chr11	123300000	123310000	promoter	chr11	123470000	123480000	promoter	chr11:123300000-123310000_chr11:123470000-123480000	pp	2.0253349919448e-06
chr11	123320000	123330000	distal	chr11	123470000	123480000	promoter	chr11:123320000-123330000_chr11:123470000-123480000	pe	0.00648752240556181
chr11	123640000	123650000	promoter	chr11	123700000	123710000	distal	chr11:123640000-123650000_chr11:123700000-123710000	pe	1.81086444745709e-07
chr11	124410000	124420000	distal	chr11	124760000	124770000	promoter	chr11:124410000-124420000_chr11:124760000-124770000	pe	5.21734307218534e-06
chr11	124670000	124680000	promoter	chr11	124860000	124870000	promoter	chr11:124670000-124680000_chr11:124860000-124870000	pp	2.52548985363817e-17
chr11	124740000	124750000	promoter	chr11	124790000	124800000	promoter	chr11:124740000-124750000_chr11:124790000-124800000	pp	1.03657952103825e-06
chr11	124760000	124770000	promoter	chr11	124830000	124840000	terminator	chr11:124760000-124770000_chr11:124830000-124840000	pe	0.0049383883945001
chr11	125220000	125230000	gene.body	chr11	125400000	125410000	gene.body	chr11:125220000-125230000_chr11:125400000-125410000	others	5.11642554627936e-06
chr11	125350000	125360000	gene.body	chr11	125420000	125430000	gene.body	chr11:125350000-125360000_chr11:125420000-125430000	others	0.00332885195349416
chr11	125920000	125930000	promoter	chr11	125940000	125950000	promoter	chr11:125920000-125930000_chr11:125940000-125950000	pp	0.000151705467828285
chr11	125920000	125930000	promoter	chr11	126310000	126320000	gene.body	chr11:125920000-125930000_chr11:126310000-126320000	pe	0.000374235169228975
chr11	125920000	125930000	promoter	chr11	126410000	126420000	promoter	chr11:125920000-125930000_chr11:126410000-126420000	pp	0.00014176462002078
chr11	126150000	126160000	distal	chr11	126190000	126200000	distal	chr11:126150000-126160000_chr11:126190000-126200000	ee	2.00131503486038e-05
chr11	126190000	126200000	distal	chr11	126210000	126220000	promoter	chr11:126190000-126200000_chr11:126210000-126220000	pe	4.62784309567742e-06
chr11	126190000	126200000	distal	chr11	126300000	126310000	promoter	chr11:126190000-126200000_chr11:126300000-126310000	pe	0.000510329783176727
chr11	126440000	126450000	promoter	chr11	126990000	127000000	promoter	chr11:126440000-126450000_chr11:126990000-127000000	pp	1.11289061227441e-15
chr11	126440000	126450000	promoter	chr11	128880000	128890000	promoter	chr11:126440000-126450000_chr11:128880000-128890000	pp	0.00901408850978375
chr11	128060000	128070000	distal	chr11	128900000	128910000	promoter	chr11:128060000-128070000_chr11:128900000-128910000	pe	2.24502912969712e-05
chr11	128880000	128890000	promoter	chr11	129330000	129340000	distal	chr11:128880000-128890000_chr11:129330000-129340000	pe	2.94565153091695e-13
chr11	128950000	128960000	distal	chr11	129330000	129340000	distal	chr11:128950000-128960000_chr11:129330000-129340000	ee	0.000893248406945253
chr11	129330000	129340000	distal	chr11	129750000	129760000	distal	chr11:129330000-129340000_chr11:129750000-129760000	ee	4.38862982616345e-06
chr11	129690000	129700000	distal	chr11	129750000	129760000	distal	chr11:129690000-129700000_chr11:129750000-129760000	ee	2.06830998534465e-31
chr11	130100000	130110000	promoter	chr11	130860000	130870000	promoter	chr11:130100000-130110000_chr11:130860000-130870000	pp	0.00993415251374858
chr11	131860000	131870000	gene.body	chr11	133820000	133830000	distal	chr11:131860000-131870000_chr11:133820000-133830000	others	0.00694708192603052
chr11	132150000	132160000	gene.body	chr11	132310000	132320000	promoter	chr11:132150000-132160000_chr11:132310000-132320000	pe	0.000905370348748113
chr11	133070000	133080000	gene.body	chr11	133820000	133830000	distal	chr11:133070000-133080000_chr11:133820000-133830000	others	1.01758129914906e-06
chr11	133080000	133090000	gene.body	chr11	133130000	133140000	gene.body	chr11:133080000-133090000_chr11:133130000-133140000	others	1.0672200275694e-07
chr11	134060000	134070000	promoter	chr11	134130000	134140000	promoter	chr11:134060000-134070000_chr11:134130000-134140000	pp	0.000201268622435926
chr11	134060000	134070000	promoter	chr11	134140000	134150000	promoter	chr11:134060000-134070000_chr11:134140000-134150000	pp	6.62699141727483e-11
chr12	180000	190000	terminator	chr12	1170000	1180000	gene.body	chr12:180000-190000_chr12:1170000-1180000	others	0.0005526551631775
chr12	400000	410000	promoter	chr12	540000	550000	promoter	chr12:400000-410000_chr12:540000-550000	pp	5.44619961898935e-26
chr12	570000	580000	gene.body	chr12	780000	790000	gene.body	chr12:570000-580000_chr12:780000-790000	others	1.13354484366941e-08
chr12	950000	960000	promoter	chr12	1090000	1100000	gene.body	chr12:950000-960000_chr12:1090000-1100000	pe	2.1054017643211e-16
chr12	1570000	1580000	promoter	chr12	1600000	1610000	gene.body	chr12:1570000-1580000_chr12:1600000-1610000	pe	0.00047690043177647
chr12	1690000	1700000	distal	chr12	1790000	1800000	distal	chr12:1690000-1700000_chr12:1790000-1800000	ee	3.7609065437388e-05
chr12	1760000	1770000	distal	chr12	2390000	2400000	distal	chr12:1760000-1770000_chr12:2390000-2400000	ee	0.00137188975930767
chr12	2030000	2040000	distal	chr12	2870000	2880000	promoter	chr12:2030000-2040000_chr12:2870000-2880000	pe	2.8437049714042e-05
chr12	2250000	2260000	distal	chr12	2280000	2290000	distal	chr12:2250000-2260000_chr12:2280000-2290000	ee	1.46682138981138e-05
chr12	2250000	2260000	distal	chr12	2290000	2300000	distal	chr12:2250000-2260000_chr12:2290000-2300000	ee	0.00107753756700284
chr12	2530000	2540000	distal	chr12	2580000	2590000	distal	chr12:2530000-2540000_chr12:2580000-2590000	ee	2.24286450971858e-06
chr12	2850000	2860000	promoter	chr12	3040000	3050000	terminator	chr12:2850000-2860000_chr12:3040000-3050000	pe	3.26506499961361e-05
chr12	2870000	2880000	promoter	chr12	2940000	2950000	terminator	chr12:2870000-2880000_chr12:2940000-2950000	pe	7.38220030393037e-06
chr12	3040000	3050000	terminator	chr12	3300000	3310000	promoter	chr12:3040000-3050000_chr12:3300000-3310000	pe	0.000246228356147526
chr12	3200000	3210000	promoter	chr12	3270000	3280000	promoter	chr12:3200000-3210000_chr12:3270000-3280000	pp	0.00255301887686195
chr12	3200000	3210000	promoter	chr12	3750000	3760000	promoter	chr12:3200000-3210000_chr12:3750000-3760000	pp	5.37361867797483e-07
chr12	3800000	3810000	terminator	chr12	4270000	4280000	promoter	chr12:3800000-3810000_chr12:4270000-4280000	pe	0.00231255271407985
chr12	3990000	4000000	distal	chr12	4030000	4040000	distal	chr12:3990000-4000000_chr12:4030000-4040000	ee	0.00407161174612948
chr12	4030000	4040000	distal	chr12	4350000	4360000	terminator	chr12:4030000-4040000_chr12:4350000-4360000	others	0.000415701909977391
chr12	4350000	4360000	terminator	chr12	4420000	4430000	terminator	chr12:4350000-4360000_chr12:4420000-4430000	others	0.000246516261882506
chr12	4600000	4610000	promoter	chr12	4640000	4650000	promoter	chr12:4600000-4610000_chr12:4640000-4650000	pp	8.23667602021174e-06
chr12	4840000	4850000	promoter	chr12	5070000	5080000	distal	chr12:4840000-4850000_chr12:5070000-5080000	pe	1.19853777794845e-06
chr12	4850000	4860000	terminator	chr12	4970000	4980000	promoter	chr12:4850000-4860000_chr12:4970000-4980000	pe	1.27831435376259e-10
chr12	4850000	4860000	terminator	chr12	5000000	5010000	gene.body	chr12:4850000-4860000_chr12:5000000-5010000	others	2.21008952903731e-30
chr12	5020000	5030000	promoter	chr12	5790000	5800000	gene.body	chr12:5020000-5030000_chr12:5790000-5800000	pe	0.000531402367859103
chr12	5740000	5750000	promoter	chr12	6270000	6280000	distal	chr12:5740000-5750000_chr12:6270000-6280000	pe	4.36870215873933e-05
chr12	6030000	6040000	gene.body	chr12	6560000	6570000	promoter	chr12:6030000-6040000_chr12:6560000-6570000	pe	6.35605558132676e-24
chr12	6530000	6540000	promoter	chr12	6870000	6880000	promoter	chr12:6530000-6540000_chr12:6870000-6880000	pp	0.00575539330025601
chr12	6530000	6540000	promoter	chr12	6900000	6910000	promoter	chr12:6530000-6540000_chr12:6900000-6910000	pp	3.91332631085392e-06
chr12	6560000	6570000	promoter	chr12	6970000	6980000	promoter	chr12:6560000-6570000_chr12:6970000-6980000	pp	0.00359813550797571
chr12	6560000	6570000	promoter	chr12	9330000	9340000	distal	chr12:6560000-6570000_chr12:9330000-9340000	pe	2.70835822558983e-11
chr12	6610000	6620000	promoter	chr12	6730000	6740000	promoter	chr12:6610000-6620000_chr12:6730000-6740000	pp	1.59766340790346e-10
chr12	6680000	6690000	promoter	chr12	6720000	6730000	promoter	chr12:6680000-6690000_chr12:6720000-6730000	pp	0.00355453372685455
chr12	6720000	6730000	promoter	chr12	6820000	6830000	promoter	chr12:6720000-6730000_chr12:6820000-6830000	pp	0.00819481598725948
chr12	6770000	6780000	promoter	chr12	7020000	7030000	promoter	chr12:6770000-6780000_chr12:7020000-7030000	pp	0.00161533174804311
chr12	6830000	6840000	promoter	chr12	6860000	6870000	promoter	chr12:6830000-6840000_chr12:6860000-6870000	pp	5.13549280336631e-07
chr12	6890000	6900000	promoter	chr12	7110000	7120000	distal	chr12:6890000-6900000_chr12:7110000-7120000	pe	0.00499508949421962
chr12	6940000	6950000	promoter	chr12	7040000	7050000	gene.body	chr12:6940000-6950000_chr12:7040000-7050000	pe	2.8658287866823e-07
chr12	6940000	6950000	promoter	chr12	7060000	7070000	promoter	chr12:6940000-6950000_chr12:7060000-7070000	pp	0.00010088389724471
chr12	7010000	7020000	promoter	chr12	7090000	7100000	distal	chr12:7010000-7020000_chr12:7090000-7100000	pe	0.00293724750914866
chr12	7020000	7030000	promoter	chr12	7140000	7150000	distal	chr12:7020000-7030000_chr12:7140000-7150000	pe	0.00250421616279361
chr12	7090000	7100000	distal	chr12	7140000	7150000	distal	chr12:7090000-7100000_chr12:7140000-7150000	ee	1.32786153851595e-05
chr12	7580000	7590000	distal	chr12	7660000	7670000	promoter	chr12:7580000-7590000_chr12:7660000-7670000	pe	0.00698455988099498
chr12	7630000	7640000	distal	chr12	8940000	8950000	promoter	chr12:7630000-7640000_chr12:8940000-8950000	pe	0.00078780940326964
chr12	7670000	7680000	distal	chr12	7800000	7810000	terminator	chr12:7670000-7680000_chr12:7800000-7810000	others	2.57793910921889e-12
chr12	7670000	7680000	distal	chr12	8230000	8240000	promoter	chr12:7670000-7680000_chr12:8230000-8240000	pe	0.000426363133771106
chr12	7830000	7840000	promoter	chr12	8230000	8240000	promoter	chr12:7830000-7840000_chr12:8230000-8240000	pp	6.30488315813919e-08
chr12	7850000	7860000	gene.body	chr12	7990000	8000000	gene.body	chr12:7850000-7860000_chr12:7990000-8000000	others	1.46934905530802e-06
chr12	7900000	7910000	distal	chr12	7930000	7940000	promoter	chr12:7900000-7910000_chr12:7930000-7940000	pe	2.5320849953104e-13
chr12	7970000	7980000	gene.body	chr12	7990000	8000000	gene.body	chr12:7970000-7980000_chr12:7990000-8000000	others	2.87075478102145e-05
chr12	8040000	8050000	promoter	chr12	8070000	8080000	promoter	chr12:8040000-8050000_chr12:8070000-8080000	pp	2.30885013924778e-05
chr12	8680000	8690000	promoter	chr12	8820000	8830000	promoter	chr12:8680000-8690000_chr12:8820000-8830000	pp	0.0023579317520952
chr12	8680000	8690000	promoter	chr12	8890000	8900000	distal	chr12:8680000-8690000_chr12:8890000-8900000	pe	1.15647808599128e-06
chr12	8890000	8900000	distal	chr12	9040000	9050000	distal	chr12:8890000-8900000_chr12:9040000-9050000	ee	0.000162995992768306
chr12	8950000	8960000	promoter	chr12	9330000	9340000	distal	chr12:8950000-8960000_chr12:9330000-9340000	pe	3.49696600318626e-08
chr12	9040000	9050000	distal	chr12	9330000	9340000	distal	chr12:9040000-9050000_chr12:9330000-9340000	ee	7.82961412717393e-06
chr12	9330000	9340000	distal	chr12	10770000	10780000	terminator	chr12:9330000-9340000_chr12:10770000-10780000	others	0.0090525208897276
chr12	9750000	9760000	promoter	chr12	9790000	9800000	distal	chr12:9750000-9760000_chr12:9790000-9800000	pe	2.05973568176143e-11
chr12	9750000	9760000	promoter	chr12	9920000	9930000	gene.body	chr12:9750000-9760000_chr12:9920000-9930000	pe	0.000510994620222678
chr12	11580000	11590000	terminator	chr12	12030000	12040000	distal	chr12:11580000-11590000_chr12:12030000-12040000	others	0.00391930161751907
chr12	1.2e+07	12010000	distal	chr12	12030000	12040000	distal	chr12:12000000-12010000_chr12:12030000-12040000	ee	0.00712307291618022
chr12	12310000	12320000	distal	chr12	12650000	12660000	terminator	chr12:12310000-12320000_chr12:12650000-12660000	others	3.86747407907765e-05
chr12	12320000	12330000	distal	chr12	12350000	12360000	distal	chr12:12320000-12330000_chr12:12350000-12360000	ee	0.00321974478302644
chr12	12330000	12340000	distal	chr12	12560000	12570000	distal	chr12:12330000-12340000_chr12:12560000-12570000	ee	4.06908381249726e-06
chr12	12560000	12570000	distal	chr12	15220000	15230000	promoter	chr12:12560000-12570000_chr12:15220000-15230000	pe	0.000140372704932248
chr12	12700000	12710000	gene.body	chr12	12890000	12900000	promoter	chr12:12700000-12710000_chr12:12890000-12900000	pe	1.14449297731281e-08
chr12	12720000	12730000	promoter	chr12	12810000	12820000	promoter	chr12:12720000-12730000_chr12:12810000-12820000	pp	7.824528176537e-06
chr12	12780000	12790000	promoter	chr12	12810000	12820000	promoter	chr12:12780000-12790000_chr12:12810000-12820000	pp	0.00768615397228224
chr12	12830000	12840000	terminator	chr12	12890000	12900000	promoter	chr12:12830000-12840000_chr12:12890000-12900000	pe	1.66595756475539e-06
chr12	12840000	12850000	distal	chr12	13250000	13260000	distal	chr12:12840000-12850000_chr12:13250000-13260000	ee	0.000362013758736563
chr12	12980000	12990000	promoter	chr12	13270000	13280000	distal	chr12:12980000-12990000_chr12:13270000-13280000	pe	8.40831781694602e-18
chr12	13090000	13100000	promoter	chr12	13250000	13260000	distal	chr12:13090000-13100000_chr12:13250000-13260000	pe	0.00446932156127179
chr12	14110000	14120000	distal	chr12	14160000	14170000	distal	chr12:14110000-14120000_chr12:14160000-14170000	ee	6.78627593100121e-06
chr12	14360000	14370000	promoter	chr12	15780000	15790000	promoter	chr12:14360000-14370000_chr12:15780000-15790000	pp	1.69063437693723e-05
chr12	15220000	15230000	promoter	chr12	15530000	15540000	gene.body	chr12:15220000-15230000_chr12:15530000-15540000	pe	6.59357949965456e-07
chr12	15220000	15230000	promoter	chr12	15590000	15600000	terminator	chr12:15220000-15230000_chr12:15590000-15600000	pe	0.00266376672112482
chr12	15220000	15230000	promoter	chr12	15880000	15890000	promoter	chr12:15220000-15230000_chr12:15880000-15890000	pp	6.53980152240143e-08
chr12	15260000	15270000	gene.body	chr12	15520000	15530000	gene.body	chr12:15260000-15270000_chr12:15520000-15530000	others	0.00836239795761132
chr12	18320000	18330000	promoter	chr12	18360000	18370000	promoter	chr12:18320000-18330000_chr12:18360000-18370000	pp	0.00526857454595845
chr12	18360000	18370000	promoter	chr12	18430000	18440000	gene.body	chr12:18360000-18370000_chr12:18430000-18440000	pe	3.04276233089815e-18
chr12	22330000	22340000	promoter	chr12	22460000	22470000	promoter	chr12:22330000-22340000_chr12:22460000-22470000	pp	6.0490066244104e-09
chr12	22700000	22710000	promoter	chr12	25550000	25560000	promoter	chr12:22700000-22710000_chr12:25550000-25560000	pp	0.000579342728818213
chr12	22850000	22860000	gene.body	chr12	23050000	23060000	gene.body	chr12:22850000-22860000_chr12:23050000-23060000	others	0.00481357691582225
chr12	24100000	24110000	gene.body	chr12	25130000	25140000	gene.body	chr12:24100000-24110000_chr12:25130000-25140000	others	3.51641687657404e-05
chr12	24590000	24600000	distal	chr12	24770000	24780000	terminator	chr12:24590000-24600000_chr12:24770000-24780000	others	1.3387134138121e-05
chr12	24960000	24970000	distal	chr12	25690000	25700000	distal	chr12:24960000-24970000_chr12:25690000-25700000	ee	4.1506433850785e-05
chr12	25250000	25260000	promoter	chr12	25330000	25340000	distal	chr12:25250000-25260000_chr12:25330000-25340000	pe	0.00912831205119209
chr12	25430000	25440000	gene.body	chr12	26010000	26020000	promoter	chr12:25430000-25440000_chr12:26010000-26020000	pe	5.0655852909803e-05
chr12	27420000	27430000	terminator	chr12	27700000	27710000	promoter	chr12:27420000-27430000_chr12:27700000-27710000	pe	0.00167282879227814
chr12	29070000	29080000	distal	chr12	29380000	29390000	promoter	chr12:29070000-29080000_chr12:29380000-29390000	pe	4.94968089409593e-05
chr12	30850000	30860000	gene.body	chr12	30980000	30990000	terminator	chr12:30850000-30860000_chr12:30980000-30990000	others	0.000333375702795286
chr12	30850000	30860000	gene.body	chr12	31070000	31080000	promoter	chr12:30850000-30860000_chr12:31070000-31080000	pe	3.02120684546702e-05
chr12	32450000	32460000	gene.body	chr12	32670000	32680000	promoter	chr12:32450000-32460000_chr12:32670000-32680000	pe	5.97961937694545e-09
chr12	38900000	38910000	promoter	chr12	38920000	38930000	distal	chr12:38900000-38910000_chr12:38920000-38930000	pe	5.86342620004126e-07
chr12	38920000	38930000	distal	chr12	39100000	39110000	gene.body	chr12:38920000-38930000_chr12:39100000-39110000	others	0.000133265227916164
chr12	39760000	39770000	gene.body	chr12	39990000	40000000	gene.body	chr12:39760000-39770000_chr12:39990000-40000000	others	0.0040122005367508
chr12	40970000	40980000	terminator	chr12	42210000	42220000	promoter	chr12:40970000-40980000_chr12:42210000-42220000	pe	4.64563487468789e-10
chr12	41270000	41280000	gene.body	chr12	42120000	42130000	gene.body	chr12:41270000-41280000_chr12:42120000-42130000	others	0.000190742185574229
chr12	43770000	43780000	promoter	chr12	43880000	43890000	gene.body	chr12:43770000-43780000_chr12:43880000-43890000	pe	2.36281685685336e-07
chr12	45990000	46000000	promoter	chr12	46260000	46270000	promoter	chr12:45990000-46000000_chr12:46260000-46270000	pp	4.05174672733269e-07
chr12	47760000	47770000	promoter	chr12	47830000	47840000	promoter	chr12:47760000-47770000_chr12:47830000-47840000	pp	2.80670776634501e-06
chr12	47770000	47780000	promoter	chr12	47830000	47840000	promoter	chr12:47770000-47780000_chr12:47830000-47840000	pp	0.0096776679636272
chr12	4.8e+07	48010000	promoter	chr12	48020000	48030000	promoter	chr12:48000000-48010000_chr12:48020000-48030000	pp	0.00104702978366277
chr12	48020000	48030000	promoter	chr12	48160000	48170000	gene.body	chr12:48020000-48030000_chr12:48160000-48170000	pe	7.20833820796066e-05
chr12	48180000	48190000	promoter	chr12	48280000	48290000	distal	chr12:48180000-48190000_chr12:48280000-48290000	pe	0.00724367848839338
chr12	48190000	48200000	promoter	chr12	48450000	48460000	distal	chr12:48190000-48200000_chr12:48450000-48460000	pe	0.000857300532701864
chr12	48810000	48820000	promoter	chr12	48860000	48870000	promoter	chr12:48810000-48820000_chr12:48860000-48870000	pp	7.21198473466259e-13
chr12	48850000	48860000	promoter	chr12	48930000	48940000	promoter	chr12:48850000-48860000_chr12:48930000-48940000	pp	1.02938440609719e-05
chr12	48880000	48890000	distal	chr12	48930000	48940000	promoter	chr12:48880000-48890000_chr12:48930000-48940000	pe	0.00857596306177807
chr12	49060000	49070000	promoter	chr12	49080000	49090000	promoter	chr12:49060000-49070000_chr12:49080000-49090000	pp	0.00018502645485268
chr12	49080000	49090000	promoter	chr12	49130000	49140000	promoter	chr12:49080000-49090000_chr12:49130000-49140000	pp	1.65998145140285e-19
chr12	49260000	49270000	promoter	chr12	49280000	49290000	distal	chr12:49260000-49270000_chr12:49280000-49290000	pe	5.98068856495475e-32
chr12	49340000	49350000	promoter	chr12	49630000	49640000	promoter	chr12:49340000-49350000_chr12:49630000-49640000	pp	0.000275859230600727
chr12	49620000	49630000	promoter	chr12	49640000	49650000	promoter	chr12:49620000-49630000_chr12:49640000-49650000	pp	8.06888442844605e-05
chr12	49730000	49740000	promoter	chr12	49760000	49770000	promoter	chr12:49730000-49740000_chr12:49760000-49770000	pp	1.33320154706558e-06
chr12	49740000	49750000	promoter	chr12	49760000	49770000	promoter	chr12:49740000-49750000_chr12:49760000-49770000	pp	0.00602867412143447
chr12	49740000	49750000	promoter	chr12	49840000	49850000	promoter	chr12:49740000-49750000_chr12:49840000-49850000	pp	3.00495901412874e-14
chr12	49740000	49750000	promoter	chr12	49940000	49950000	promoter	chr12:49740000-49750000_chr12:49940000-49950000	pp	6.02598466619804e-06
chr12	49770000	49780000	distal	chr12	49940000	49950000	promoter	chr12:49770000-49780000_chr12:49940000-49950000	pe	4.13258218777056e-19
chr12	49770000	49780000	distal	chr12	50080000	50090000	promoter	chr12:49770000-49780000_chr12:50080000-50090000	pe	0.00148965880142945
chr12	49860000	49870000	terminator	chr12	49940000	49950000	promoter	chr12:49860000-49870000_chr12:49940000-49950000	pe	8.13383174688048e-06
chr12	49940000	49950000	promoter	chr12	50170000	50180000	terminator	chr12:49940000-49950000_chr12:50170000-50180000	pe	0.000444856157783845
chr12	50030000	50040000	promoter	chr12	50080000	50090000	promoter	chr12:50030000-50040000_chr12:50080000-50090000	pp	0.00195383342693863
chr12	50250000	50260000	promoter	chr12	50310000	50320000	distal	chr12:50250000-50260000_chr12:50310000-50320000	pe	0.00239458666883706
chr12	51390000	51400000	promoter	chr12	51530000	51540000	distal	chr12:51390000-51400000_chr12:51530000-51540000	pe	8.92390779952105e-08
chr12	51420000	51430000	promoter	chr12	51530000	51540000	distal	chr12:51420000-51430000_chr12:51530000-51540000	pe	0.000832300407224928
chr12	51420000	51430000	promoter	chr12	51590000	51600000	promoter	chr12:51420000-51430000_chr12:51590000-51600000	pp	0.000124281099100831
chr12	51420000	51430000	promoter	chr12	52020000	52030000	promoter	chr12:51420000-51430000_chr12:52020000-52030000	pp	0.00252138104686428
chr12	51970000	51980000	terminator	chr12	52140000	52150000	distal	chr12:51970000-51980000_chr12:52140000-52150000	others	8.60487652515441e-05
chr12	51980000	51990000	promoter	chr12	52120000	52130000	distal	chr12:51980000-51990000_chr12:52120000-52130000	pe	0.00068680197246035
chr12	52150000	52160000	distal	chr12	52170000	52180000	terminator	chr12:52150000-52160000_chr12:52170000-52180000	others	1.2916715263943e-08
chr12	52160000	52170000	promoter	chr12	5.3e+07	53010000	promoter	chr12:52160000-52170000_chr12:53000000-53010000	pp	0.00101073499764926
chr12	52170000	52180000	terminator	chr12	52210000	52220000	promoter	chr12:52170000-52180000_chr12:52210000-52220000	pe	9.34045785820467e-05
chr12	52220000	52230000	promoter	chr12	52300000	52310000	promoter	chr12:52220000-52230000_chr12:52300000-52310000	pp	0.00547085035385591
[truncated: 7,312 more rows]

## Sheet: loop annotations Wnt ON
Genomic Annotation (GA)
Chir_GA (Wnt ON peak 2 peak loops)
seqnames1	anchor1 chromosome
start1	anchor1 start site
end1	anchor1 end site
anchor1	anchor1 regualtoiry feature as identified by Genomic Interactions package on hg38 genome in R
seqnames2	anchor2 chromosome
start2	anchor2 start site
end2	anchor2 end site
anchor2	anchor2 regualtoiry feature as identified by Genomic Interactions package on hg38 genome in R
loopID	name assigned to the loop, by joining seqnames1, start1, end1, seqnames2, start2, end2 in R, for anchor1 and anchor2
interaction.type	assigning loops as pp (promoter-promoter), when anchor1 and anchor2 are both promoter, pe (promoter-enhancer), when either anchor1 or anchor2 is promoter and the other corresponding anchor is distal, gene.body, terminator, ee (enhaancer-enhancer), when both anchor1 and anchor2 are distal, others, for the rest of the anchor1/2 combinations
FDR	FDR value for the loop identified by FitHiChIP using default parameter peak 2 peak (interaction type:1; convergent loops), and cover bias regression model
seqnames1	start1	end1	anchor1	seqnames2	start2	end2	anchor2	loopID	interaction.type	FDR
chr1	890000	900000	distal	chr1	910000	920000	promoter	chr1:890000-900000_chr1:910000-920000	pe	1.00775916040325e-05
chr1	920000	930000	promoter	chr1	1370000	1380000	promoter	chr1:920000-930000_chr1:1370000-1380000	pp	8.56117663259798e-06
chr1	950000	960000	promoter	chr1	980000	990000	promoter	chr1:950000-960000_chr1:980000-990000	pp	1.5143226721125e-10
chr1	1010000	1020000	promoter	chr1	1340000	1350000	promoter	chr1:1010000-1020000_chr1:1340000-1350000	pp	0.000204255375375059
chr1	1120000	1130000	distal	chr1	1290000	1300000	promoter	chr1:1120000-1130000_chr1:1290000-1300000	pe	1.61814657250088e-18
chr1	1310000	1320000	promoter	chr1	1340000	1350000	promoter	chr1:1310000-1320000_chr1:1340000-1350000	pp	5.80441272784714e-13
chr1	1340000	1350000	promoter	chr1	1370000	1380000	promoter	chr1:1340000-1350000_chr1:1370000-1380000	pp	0.00126077515139028
chr1	1410000	1420000	promoter	chr1	1440000	1450000	promoter	chr1:1410000-1420000_chr1:1440000-1450000	pp	0.000142445702391863
chr1	2800000	2810000	distal	chr1	3350000	3360000	gene.body	chr1:2800000-2810000_chr1:3350000-3360000	others	1.14993059976254e-12
chr1	3340000	3350000	gene.body	chr1	3410000	3420000	gene.body	chr1:3340000-3350000_chr1:3410000-3420000	others	1.1222428285607e-08
chr1	3420000	3430000	promoter	chr1	3720000	3730000	promoter	chr1:3420000-3430000_chr1:3720000-3730000	pp	1.13396111383873e-13
chr1	3480000	3490000	terminator	chr1	3610000	3620000	promoter	chr1:3480000-3490000_chr1:3610000-3620000	pe	0.00049306670223297
chr1	5910000	5920000	gene.body	chr1	6030000	6040000	promoter	chr1:5910000-5920000_chr1:6030000-6040000	pe	0.00184491351271374
chr1	6040000	6050000	promoter	chr1	6720000	6730000	promoter	chr1:6040000-6050000_chr1:6720000-6730000	pp	2.00800320263564e-05
chr1	6050000	6060000	gene.body	chr1	6190000	6200000	promoter	chr1:6050000-6060000_chr1:6190000-6200000	pe	4.065133594391e-06
chr1	6190000	6200000	promoter	chr1	6240000	6250000	promoter	chr1:6190000-6200000_chr1:6240000-6250000	pp	4.83490077104692e-06
chr1	6340000	6350000	gene.body	chr1	6890000	6900000	gene.body	chr1:6340000-6350000_chr1:6890000-6900000	others	0.00226991049672927
chr1	6410000	6420000	promoter	chr1	6610000	6620000	promoter	chr1:6410000-6420000_chr1:6610000-6620000	pp	0.00328315548352432
chr1	6470000	6480000	promoter	chr1	6490000	6500000	promoter	chr1:6470000-6480000_chr1:6490000-6500000	pp	2.05503942701698e-11
chr1	6470000	6480000	promoter	chr1	6610000	6620000	promoter	chr1:6470000-6480000_chr1:6610000-6620000	pp	0.00319217644026935
chr1	6480000	6490000	promoter	chr1	6600000	6610000	promoter	chr1:6480000-6490000_chr1:6600000-6610000	pp	0.00116991054955654
chr1	6480000	6490000	promoter	chr1	6640000	6650000	promoter	chr1:6480000-6490000_chr1:6640000-6650000	pp	2.07512633702772e-08
chr1	6520000	6530000	promoter	chr1	6550000	6560000	promoter	chr1:6520000-6530000_chr1:6550000-6560000	pp	4.55707635589549e-05
chr1	6550000	6560000	promoter	chr1	6570000	6580000	promoter	chr1:6550000-6560000_chr1:6570000-6580000	pp	2.43989338220682e-22
chr1	6570000	6580000	promoter	chr1	6600000	6610000	promoter	chr1:6570000-6580000_chr1:6600000-6610000	pp	0.000156204905181804
chr1	6610000	6620000	promoter	chr1	7640000	7650000	gene.body	chr1:6610000-6620000_chr1:7640000-7650000	pe	3.58151333619449e-05
chr1	6640000	6650000	promoter	chr1	9540000	9550000	promoter	chr1:6640000-6650000_chr1:9540000-9550000	pp	0.00263340342540486
chr1	7070000	7080000	gene.body	chr1	7110000	7120000	gene.body	chr1:7070000-7080000_chr1:7110000-7120000	others	7.27709486813319e-07
chr1	7070000	7080000	gene.body	chr1	7200000	7210000	gene.body	chr1:7070000-7080000_chr1:7200000-7210000	others	3.70600765020011e-05
chr1	7120000	7130000	gene.body	chr1	9450000	9460000	distal	chr1:7120000-7130000_chr1:9450000-9460000	others	0.000471137107144754
chr1	7440000	7450000	promoter	chr1	7560000	7570000	gene.body	chr1:7440000-7450000_chr1:7560000-7570000	pe	3.96450452108783e-06
chr1	7640000	7650000	gene.body	chr1	7660000	7670000	promoter	chr1:7640000-7650000_chr1:7660000-7670000	pe	1.97494387294992e-08
chr1	7770000	7780000	promoter	chr1	7900000	7910000	distal	chr1:7770000-7780000_chr1:7900000-7910000	pe	0.000440816559049427
chr1	7900000	7910000	distal	chr1	8340000	8350000	terminator	chr1:7900000-7910000_chr1:8340000-8350000	others	0.00444586473489242
chr1	8030000	8040000	gene.body	chr1	9580000	9590000	promoter	chr1:8030000-8040000_chr1:9580000-9590000	pe	3.31239438552086e-10
chr1	8310000	8320000	promoter	chr1	8340000	8350000	terminator	chr1:8310000-8320000_chr1:8340000-8350000	pe	0.00122661231634008
chr1	8350000	8360000	terminator	chr1	8670000	8680000	gene.body	chr1:8350000-8360000_chr1:8670000-8680000	others	2.42966670682018e-09
chr1	8350000	8360000	terminator	chr1	8710000	8720000	gene.body	chr1:8350000-8360000_chr1:8710000-8720000	others	4.43879556675357e-17
chr1	8370000	8380000	gene.body	chr1	8400000	8410000	gene.body	chr1:8370000-8380000_chr1:8400000-8410000	others	0.000729930239936834
chr1	8400000	8410000	gene.body	chr1	8440000	8450000	gene.body	chr1:8400000-8410000_chr1:8440000-8450000	others	2.3453031610244e-05
chr1	8440000	8450000	gene.body	chr1	8710000	8720000	gene.body	chr1:8440000-8450000_chr1:8710000-8720000	others	7.11633903733703e-05
chr1	8560000	8570000	gene.body	chr1	8980000	8990000	distal	chr1:8560000-8570000_chr1:8980000-8990000	others	0.0049096757742986
chr1	8980000	8990000	distal	chr1	9010000	9020000	gene.body	chr1:8980000-8990000_chr1:9010000-9020000	others	0.000260217377008984
chr1	9010000	9020000	gene.body	chr1	9190000	9200000	promoter	chr1:9010000-9020000_chr1:9190000-9200000	pe	7.13515103165049e-10
chr1	9180000	9190000	promoter	chr1	9450000	9460000	distal	chr1:9180000-9190000_chr1:9450000-9460000	pe	6.02430067438933e-06
chr1	9190000	9200000	promoter	chr1	10370000	10380000	terminator	chr1:9190000-9200000_chr1:10370000-10380000	pe	0.000301143346932361
chr1	9230000	9240000	promoter	chr1	9450000	9460000	distal	chr1:9230000-9240000_chr1:9450000-9460000	pe	0.000582064297489327
chr1	9250000	9260000	gene.body	chr1	9720000	9730000	promoter	chr1:9250000-9260000_chr1:9720000-9730000	pe	9.45458156147408e-09
chr1	9260000	9270000	terminator	chr1	9280000	9290000	distal	chr1:9260000-9270000_chr1:9280000-9290000	others	6.666379932609e-05
chr1	9700000	9710000	promoter	chr1	10430000	10440000	promoter	chr1:9700000-9710000_chr1:10430000-10440000	pp	0.00425474120921564
chr1	9870000	9880000	promoter	chr1	9910000	9920000	promoter	chr1:9870000-9880000_chr1:9910000-9920000	pp	2.72468967343622e-05
chr1	9940000	9950000	promoter	chr1	10030000	10040000	promoter	chr1:9940000-9950000_chr1:10030000-10040000	pp	4.54915613294735e-06
chr1	10390000	10400000	promoter	chr1	10420000	10430000	promoter	chr1:10390000-10400000_chr1:10420000-10430000	pp	5.44145382152206e-09
chr1	10470000	10480000	promoter	chr1	10500000	10510000	gene.body	chr1:10470000-10480000_chr1:10500000-10510000	pe	1.1951154999226e-07
chr1	10500000	10510000	gene.body	chr1	10790000	10800000	promoter	chr1:10500000-10510000_chr1:10790000-10800000	pe	1.07407069361918e-13
chr1	10860000	10870000	distal	chr1	10940000	10950000	promoter	chr1:10860000-10870000_chr1:10940000-10950000	pe	6.69073091563094e-09
chr1	10910000	10920000	distal	chr1	10960000	10970000	promoter	chr1:10910000-10920000_chr1:10960000-10970000	pe	2.79705829069415e-05
chr1	11030000	11040000	terminator	chr1	11640000	11650000	promoter	chr1:11030000-11040000_chr1:11640000-11650000	pe	1.09038219411167e-06
chr1	11240000	11250000	promoter	chr1	11260000	11270000	promoter	chr1:11240000-11250000_chr1:11260000-11270000	pp	8.79860573600375e-16
chr1	11980000	11990000	promoter	chr1	1.2e+07	12010000	promoter	chr1:11980000-11990000_chr1:12000000-12010000	pp	0.000206700779685274
chr1	12100000	12110000	gene.body	chr1	12270000	12280000	promoter	chr1:12100000-12110000_chr1:12270000-12280000	pe	4.55188446879028e-06
chr1	12340000	12350000	promoter	chr1	12610000	12620000	promoter	chr1:12340000-12350000_chr1:12610000-12620000	pp	5.01018363959647e-23
chr1	12340000	12350000	promoter	chr1	12620000	12630000	promoter	chr1:12340000-12350000_chr1:12620000-12630000	pp	3.82992993007233e-12
chr1	12620000	12630000	promoter	chr1	13740000	13750000	promoter	chr1:12620000-12630000_chr1:13740000-13750000	pp	0.00276704388350004
chr1	13960000	13970000	gene.body	chr1	15040000	15050000	gene.body	chr1:13960000-13970000_chr1:15040000-15050000	others	0.000105575939310178
chr1	15040000	15050000	gene.body	chr1	15060000	15070000	terminator	chr1:15040000-15050000_chr1:15060000-15070000	others	3.47683148678127e-06
chr1	15100000	15110000	gene.body	chr1	15120000	15130000	terminator	chr1:15100000-15110000_chr1:15120000-15130000	others	0.000280169412954054
chr1	15120000	15130000	terminator	chr1	15270000	15280000	gene.body	chr1:15120000-15130000_chr1:15270000-15280000	others	0.000101291398201089
chr1	15200000	15210000	gene.body	chr1	15430000	15440000	promoter	chr1:15200000-15210000_chr1:15430000-15440000	pe	0.000420601082991364
chr1	15740000	15750000	promoter	chr1	18230000	18240000	gene.body	chr1:15740000-15750000_chr1:18230000-18240000	pe	1.2776838061819e-07
chr1	15790000	15800000	distal	chr1	15830000	15840000	promoter	chr1:15790000-15800000_chr1:15830000-15840000	pe	0.000343865220124938
chr1	16070000	16080000	promoter	chr1	16210000	16220000	distal	chr1:16070000-16080000_chr1:16210000-16220000	pe	0.000397880957699137
chr1	16180000	16190000	distal	chr1	16200000	16210000	distal	chr1:16180000-16190000_chr1:16200000-16210000	ee	2.35239162751294e-16
chr1	16620000	16630000	promoter	chr1	17120000	17130000	distal	chr1:16620000-16630000_chr1:17120000-17130000	pe	0.000159372869721337
chr1	16960000	16970000	promoter	chr1	17370000	17380000	distal	chr1:16960000-16970000_chr1:17370000-17380000	pe	4.52213202041862e-06
chr1	17120000	17130000	distal	chr1	17230000	17240000	distal	chr1:17120000-17130000_chr1:17230000-17240000	ee	4.96237790016433e-06
chr1	17620000	17630000	promoter	chr1	17660000	17670000	gene.body	chr1:17620000-17630000_chr1:17660000-17670000	pe	0.000561967872880826
chr1	17990000	18000000	distal	chr1	18820000	18830000	distal	chr1:17990000-18000000_chr1:18820000-18830000	ee	0.000188502094954715
chr1	18290000	18300000	gene.body	chr1	18450000	18460000	distal	chr1:18290000-18300000_chr1:18450000-18460000	others	7.81691434524387e-05
chr1	18290000	18300000	gene.body	chr1	19480000	19490000	promoter	chr1:18290000-18300000_chr1:19480000-19490000	pe	1.33236006955832e-06
chr1	18580000	18590000	distal	chr1	19400000	19410000	gene.body	chr1:18580000-18590000_chr1:19400000-19410000	others	0.000217770733542238
chr1	19340000	19350000	promoter	chr1	20330000	20340000	promoter	chr1:19340000-19350000_chr1:20330000-20340000	pp	5.12123070376385e-11
chr1	19340000	19350000	promoter	chr1	22310000	22320000	distal	chr1:19340000-19350000_chr1:22310000-22320000	pe	9.71201520859059e-45
chr1	19660000	19670000	promoter	chr1	19700000	19710000	promoter	chr1:19660000-19670000_chr1:19700000-19710000	pp	5.86209594101033e-13
chr1	19660000	19670000	promoter	chr1	19710000	19720000	gene.body	chr1:19660000-19670000_chr1:19710000-19720000	pe	0.000133923955720954
chr1	19760000	19770000	promoter	chr1	19880000	19890000	promoter	chr1:19760000-19770000_chr1:19880000-19890000	pp	1.83384466052716e-06
chr1	20250000	20260000	distal	chr1	20370000	20380000	terminator	chr1:20250000-20260000_chr1:20370000-20380000	others	0.00155645849322345
chr1	20520000	20530000	distal	chr1	20630000	20640000	promoter	chr1:20520000-20530000_chr1:20630000-20640000	pe	0.0023833464315997
chr1	21370000	21380000	distal	chr1	21540000	21550000	promoter	chr1:21370000-21380000_chr1:21540000-21550000	pe	0.000149118316833529
chr1	21650000	21660000	promoter	chr1	21960000	21970000	distal	chr1:21650000-21660000_chr1:21960000-21970000	pe	0.00533043148751772
chr1	22100000	22110000	terminator	chr1	22270000	22280000	distal	chr1:22100000-22110000_chr1:22270000-22280000	others	9.63094118216762e-14
chr1	22100000	22110000	terminator	chr1	22420000	22430000	promoter	chr1:22100000-22110000_chr1:22420000-22430000	pe	0.000114874527278727
chr1	22500000	22510000	terminator	chr1	22860000	22870000	promoter	chr1:22500000-22510000_chr1:22860000-22870000	pe	0.00371486057740738
chr1	22500000	22510000	terminator	chr1	24630000	24640000	promoter	chr1:22500000-22510000_chr1:24630000-24640000	pe	8.82558850206583e-06
chr1	23490000	23500000	distal	chr1	23530000	23540000	distal	chr1:23490000-23500000_chr1:23530000-23540000	ee	2.54055851485003e-06
chr1	23550000	23560000	distal	chr1	23660000	23670000	distal	chr1:23550000-23560000_chr1:23660000-23670000	ee	5.07805750345378e-10
chr1	23660000	23670000	distal	chr1	23680000	23690000	promoter	chr1:23660000-23670000_chr1:23680000-23690000	pe	0.0038745193964471
chr1	23800000	23810000	promoter	chr1	23820000	23830000	promoter	chr1:23800000-23810000_chr1:23820000-23830000	pp	4.25148164113295e-05
chr1	23810000	23820000	promoter	chr1	23850000	23860000	gene.body	chr1:23810000-23820000_chr1:23850000-23860000	pe	9.17919580690595e-06
chr1	23810000	23820000	promoter	chr1	23860000	23870000	promoter	chr1:23810000-23820000_chr1:23860000-23870000	pp	0.00270782758280412
chr1	24190000	24200000	promoter	chr1	24390000	24400000	promoter	chr1:24190000-24200000_chr1:24390000-24400000	pp	1.36750078399584e-07
chr1	24200000	24210000	promoter	chr1	24390000	24400000	promoter	chr1:24200000-24210000_chr1:24390000-24400000	pp	9.21802065831338e-15
chr1	24300000	24310000	terminator	chr1	24390000	24400000	promoter	chr1:24300000-24310000_chr1:24390000-24400000	pe	1.12914249061064e-09
chr1	24420000	24430000	terminator	chr1	24540000	24550000	terminator	chr1:24420000-24430000_chr1:24540000-24550000	others	2.76407076524605e-08
chr1	24740000	24750000	promoter	chr1	25520000	25530000	distal	chr1:24740000-24750000_chr1:25520000-25530000	pe	3.51319270370866e-15
chr1	24840000	24850000	terminator	chr1	24890000	24900000	terminator	chr1:24840000-24850000_chr1:24890000-24900000	others	0.0028595187757025
chr1	25030000	25040000	promoter	chr1	25100000	25110000	distal	chr1:25030000-25040000_chr1:25100000-25110000	pe	0.000786582534982643
chr1	25100000	25110000	distal	chr1	25700000	25710000	promoter	chr1:25100000-25110000_chr1:25700000-25710000	pe	8.26157752606609e-10
chr1	25230000	25240000	promoter	chr1	25250000	25260000	terminator	chr1:25230000-25240000_chr1:25250000-25260000	pe	4.98495350123454e-09
chr1	25690000	25700000	gene.body	chr1	27350000	27360000	promoter	chr1:25690000-25700000_chr1:27350000-27360000	pe	2.3913313500598e-14
chr1	25790000	25800000	promoter	chr1	26160000	26170000	promoter	chr1:25790000-25800000_chr1:26160000-26170000	pp	4.91140999035484e-11
chr1	25880000	25890000	terminator	chr1	26160000	26170000	promoter	chr1:25880000-25890000_chr1:26160000-26170000	pe	3.11180433800101e-13
chr1	25880000	25890000	terminator	chr1	26390000	26400000	distal	chr1:25880000-25890000_chr1:26390000-26400000	others	9.60782448805716e-05
chr1	25990000	26000000	promoter	chr1	26030000	26040000	promoter	chr1:25990000-26000000_chr1:26030000-26040000	pp	1.26608148476624e-05
chr1	2.6e+07	26010000	promoter	chr1	26140000	26150000	distal	chr1:26000000-26010000_chr1:26140000-26150000	pe	4.69892584988483e-07
chr1	26230000	26240000	promoter	chr1	26300000	26310000	promoter	chr1:26230000-26240000_chr1:26300000-26310000	pp	7.4143583915687e-16
chr1	26230000	26240000	promoter	chr1	26360000	26370000	promoter	chr1:26230000-26240000_chr1:26360000-26370000	pp	0.000438442882536033
chr1	26230000	26240000	promoter	chr1	26410000	26420000	promoter	chr1:26230000-26240000_chr1:26410000-26420000	pp	6.74300059948771e-05
chr1	26390000	26400000	distal	chr1	26410000	26420000	promoter	chr1:26390000-26400000_chr1:26410000-26420000	pe	8.08385009225573e-07
chr1	26470000	26480000	promoter	chr1	26500000	26510000	distal	chr1:26470000-26480000_chr1:26500000-26510000	pe	7.83526253894849e-18
chr1	26590000	26600000	distal	chr1	26780000	26790000	promoter	chr1:26590000-26600000_chr1:26780000-26790000	pe	4.44962646804728e-16
chr1	26600000	26610000	distal	chr1	26670000	26680000	distal	chr1:26600000-26610000_chr1:26670000-26680000	ee	0.000171995292291624
chr1	26670000	26680000	distal	chr1	26690000	26700000	promoter	chr1:26670000-26680000_chr1:26690000-26700000	pe	1.87142517840507e-05
chr1	26760000	26770000	promoter	chr1	26810000	26820000	distal	chr1:26760000-26770000_chr1:26810000-26820000	pe	9.59197414282688e-13
chr1	26860000	26870000	promoter	chr1	28510000	28520000	promoter	chr1:26860000-26870000_chr1:28510000-28520000	pp	1.91185721924093e-12
chr1	26990000	27000000	promoter	chr1	27150000	27160000	promoter	chr1:26990000-27000000_chr1:27150000-27160000	pp	2.13826126879252e-24
chr1	27010000	27020000	promoter	chr1	27360000	27370000	promoter	chr1:27010000-27020000_chr1:27360000-27370000	pp	0.000309774426307874
chr1	27290000	27300000	gene.body	chr1	27390000	27400000	promoter	chr1:27290000-27300000_chr1:27390000-27400000	pe	5.58670691958494e-12
chr1	27300000	27310000	promoter	chr1	27320000	27330000	promoter	chr1:27300000-27310000_chr1:27320000-27330000	pp	0.000248065194551577
chr1	27300000	27310000	promoter	chr1	27360000	27370000	promoter	chr1:27300000-27310000_chr1:27360000-27370000	pp	2.6323505939442e-11
chr1	27300000	27310000	promoter	chr1	27380000	27390000	promoter	chr1:27300000-27310000_chr1:27380000-27390000	pp	3.22928130079475e-06
chr1	27350000	27360000	promoter	chr1	27480000	27490000	promoter	chr1:27350000-27360000_chr1:27480000-27490000	pp	2.07865357132717e-10
chr1	27350000	27360000	promoter	chr1	27770000	27780000	promoter	chr1:27350000-27360000_chr1:27770000-27780000	pp	0.00188179856583478
chr1	27400000	27410000	terminator	chr1	28400000	28410000	gene.body	chr1:27400000-27410000_chr1:28400000-28410000	others	5.88339343800479e-06
chr1	27410000	27420000	gene.body	chr1	27930000	27940000	promoter	chr1:27410000-27420000_chr1:27930000-27940000	pe	0.00618302114347854
chr1	27490000	27500000	promoter	chr1	27560000	27570000	promoter	chr1:27490000-27500000_chr1:27560000-27570000	pp	0.00172513190763954
chr1	27560000	27570000	promoter	chr1	27910000	27920000	promoter	chr1:27560000-27570000_chr1:27910000-27920000	pp	4.82844850375401e-20
chr1	27850000	27860000	terminator	chr1	28370000	28380000	promoter	chr1:27850000-27860000_chr1:28370000-28380000	pe	0.000891243524514239
chr1	27940000	27950000	terminator	chr1	29030000	29040000	promoter	chr1:27940000-27950000_chr1:29030000-29040000	pe	1.61798536094822e-05
chr1	28200000	28210000	promoter	chr1	29280000	29290000	promoter	chr1:28200000-28210000_chr1:29280000-29290000	pp	3.11559731873086e-17
chr1	28230000	28240000	promoter	chr1	28250000	28260000	distal	chr1:28230000-28240000_chr1:28250000-28260000	pe	8.60706163408702e-06
chr1	28360000	28370000	promoter	chr1	28410000	28420000	gene.body	chr1:28360000-28370000_chr1:28410000-28420000	pe	7.69258293141882e-06
chr1	28370000	28380000	promoter	chr1	28400000	28410000	gene.body	chr1:28370000-28380000_chr1:28400000-28410000	pe	0.00610641410792687
chr1	28510000	28520000	promoter	chr1	28600000	28610000	terminator	chr1:28510000-28520000_chr1:28600000-28610000	pe	7.50667225974893e-05
chr1	28510000	28520000	promoter	chr1	28640000	28650000	promoter	chr1:28510000-28520000_chr1:28640000-28650000	pp	0.000172589681842365
chr1	28650000	28660000	promoter	chr1	28870000	28880000	terminator	chr1:28650000-28660000_chr1:28870000-28880000	pe	8.07857187232617e-06
chr1	28730000	28740000	promoter	chr1	28870000	28880000	terminator	chr1:28730000-28740000_chr1:28870000-28880000	pe	1.33932943070794e-10
chr1	28730000	28740000	promoter	chr1	28880000	28890000	promoter	chr1:28730000-28740000_chr1:28880000-28890000	pp	1.04392955520457e-09
chr1	28880000	28890000	promoter	chr1	28910000	28920000	promoter	chr1:28880000-28890000_chr1:28910000-28920000	pp	4.54328508797337e-11
chr1	28890000	28900000	promoter	chr1	29200000	29210000	promoter	chr1:28890000-28900000_chr1:29200000-29210000	pp	3.80895475446479e-07
chr1	29090000	29100000	promoter	chr1	29200000	29210000	promoter	chr1:29090000-29100000_chr1:29200000-29210000	pp	0.00235620949431537
chr1	29200000	29210000	promoter	chr1	31330000	31340000	gene.body	chr1:29200000-29210000_chr1:31330000-31340000	pe	2.16309552792067e-07
chr1	29280000	29290000	promoter	chr1	29690000	29700000	distal	chr1:29280000-29290000_chr1:29690000-29700000	pe	2.99127372428047e-05
chr1	29330000	29340000	terminator	chr1	29790000	29800000	distal	chr1:29330000-29340000_chr1:29790000-29800000	others	0.00319496107426069
chr1	29340000	29350000	promoter	chr1	29370000	29380000	distal	chr1:29340000-29350000_chr1:29370000-29380000	pe	0.00022583355854522
chr1	29450000	29460000	distal	chr1	29700000	29710000	distal	chr1:29450000-29460000_chr1:29700000-29710000	ee	0.000197601727672612
chr1	29700000	29710000	distal	chr1	29840000	29850000	distal	chr1:29700000-29710000_chr1:29840000-29850000	ee	0.000482050165130014
chr1	29790000	29800000	distal	chr1	30780000	30790000	distal	chr1:29790000-29800000_chr1:30780000-30790000	ee	3.60343669178323e-06
chr1	30080000	30090000	distal	chr1	30100000	30110000	distal	chr1:30080000-30090000_chr1:30100000-30110000	ee	8.25356604035065e-09
chr1	30340000	30350000	distal	chr1	30700000	30710000	distal	chr1:30340000-30350000_chr1:30700000-30710000	ee	1.48830886023747e-05
chr1	30340000	30350000	distal	chr1	30910000	30920000	promoter	chr1:30340000-30350000_chr1:30910000-30920000	pe	5.18307216320516e-14
chr1	30710000	30720000	promoter	chr1	31440000	31450000	distal	chr1:30710000-30720000_chr1:31440000-31450000	pe	4.85098696331003e-10
chr1	30820000	30830000	promoter	chr1	30970000	30980000	promoter	chr1:30820000-30830000_chr1:30970000-30980000	pp	8.61327852174408e-08
chr1	31060000	31070000	promoter	chr1	32870000	32880000	promoter	chr1:31060000-31070000_chr1:32870000-32880000	pp	0.00481871104626336
chr1	31160000	31170000	distal	chr1	31580000	31590000	promoter	chr1:31160000-31170000_chr1:31580000-31590000	pe	0.00473000711211603
chr1	31180000	31190000	promoter	chr1	31290000	31300000	promoter	chr1:31180000-31190000_chr1:31290000-31300000	pp	0.0011578702727292
chr1	31180000	31190000	promoter	chr1	31390000	31400000	distal	chr1:31180000-31190000_chr1:31390000-31400000	pe	1.30560126913768e-05
chr1	31180000	31190000	promoter	chr1	31610000	31620000	promoter	chr1:31180000-31190000_chr1:31610000-31620000	pp	8.29018987068277e-05
chr1	31390000	31400000	distal	chr1	31540000	31550000	terminator	chr1:31390000-31400000_chr1:31540000-31550000	others	0.000686979717103674
chr1	31390000	31400000	distal	chr1	31640000	31650000	promoter	chr1:31390000-31400000_chr1:31640000-31650000	pe	6.9312436293587e-11
chr1	31390000	31400000	distal	chr1	31760000	31770000	promoter	chr1:31390000-31400000_chr1:31760000-31770000	pe	0.00239688501075495
chr1	31420000	31430000	terminator	chr1	31440000	31450000	distal	chr1:31420000-31430000_chr1:31440000-31450000	others	1.79556565638096e-05
chr1	31420000	31430000	terminator	chr1	31560000	31570000	terminator	chr1:31420000-31430000_chr1:31560000-31570000	others	3.12058082583528e-07
chr1	31460000	31470000	distal	chr1	31540000	31550000	terminator	chr1:31460000-31470000_chr1:31540000-31550000	others	0.000669270126867762
chr1	31540000	31550000	terminator	chr1	31780000	31790000	terminator	chr1:31540000-31550000_chr1:31780000-31790000	others	5.23368963275176e-09
chr1	31560000	31570000	terminator	chr1	31930000	31940000	promoter	chr1:31560000-31570000_chr1:31930000-31940000	pe	0.00139963952351839
chr1	31560000	31570000	terminator	chr1	32650000	32660000	promoter	chr1:31560000-31570000_chr1:32650000-32660000	pe	4.07099509322026e-06
chr1	31760000	31770000	promoter	chr1	31780000	31790000	terminator	chr1:31760000-31770000_chr1:31780000-31790000	pe	3.73554828199008e-25
chr1	31760000	31770000	promoter	chr1	31810000	31820000	promoter	chr1:31760000-31770000_chr1:31810000-31820000	pp	2.33808212314262e-08
chr1	31940000	31950000	promoter	chr1	31960000	31970000	distal	chr1:31940000-31950000_chr1:31960000-31970000	pe	0.0024824193358197
chr1	32060000	32070000	terminator	chr1	32110000	32120000	promoter	chr1:32060000-32070000_chr1:32110000-32120000	pe	0.00110680242556498
chr1	32390000	32400000	promoter	chr1	32650000	32660000	promoter	chr1:32390000-32400000_chr1:32650000-32660000	pp	0.000435830040656632
chr1	32390000	32400000	promoter	chr1	32770000	32780000	promoter	chr1:32390000-32400000_chr1:32770000-32780000	pp	0.00027805327548175
chr1	32520000	32530000	gene.body	chr1	32770000	32780000	promoter	chr1:32520000-32530000_chr1:32770000-32780000	pe	5.47484632112921e-09
chr1	32820000	32830000	promoter	chr1	32880000	32890000	promoter	chr1:32820000-32830000_chr1:32880000-32890000	pp	0.000145847192866279
chr1	32870000	32880000	promoter	chr1	32890000	32900000	promoter	chr1:32870000-32880000_chr1:32890000-32900000	pp	2.39252045278389e-41
chr1	32870000	32880000	promoter	chr1	33430000	33440000	promoter	chr1:32870000-32880000_chr1:33430000-33440000	pp	0.00357819429204615
chr1	32930000	32940000	terminator	chr1	34860000	34870000	promoter	chr1:32930000-32940000_chr1:34860000-34870000	pe	1.4852340657918e-24
chr1	33120000	33130000	terminator	chr1	33140000	33150000	terminator	chr1:33120000-33130000_chr1:33140000-33150000	others	0.000409497741953835
chr1	33120000	33130000	terminator	chr1	33290000	33300000	terminator	chr1:33120000-33130000_chr1:33290000-33300000	others	0.0002310869318657
chr1	33130000	33140000	distal	chr1	33450000	33460000	distal	chr1:33130000-33140000_chr1:33450000-33460000	ee	0.00205587859686475
chr1	33210000	33220000	distal	chr1	34780000	34790000	promoter	chr1:33210000-33220000_chr1:34780000-34790000	pe	0.000390584589535666
chr1	33350000	33360000	promoter	chr1	33450000	33460000	distal	chr1:33350000-33360000_chr1:33450000-33460000	pe	3.20122020118727e-14
chr1	33450000	33460000	distal	chr1	33470000	33480000	promoter	chr1:33450000-33460000_chr1:33470000-33480000	pe	0.000446356339438135
chr1	33500000	33510000	terminator	chr1	33610000	33620000	gene.body	chr1:33500000-33510000_chr1:33610000-33620000	others	0.00223269025937941
chr1	33500000	33510000	terminator	chr1	36460000	36470000	promoter	chr1:33500000-33510000_chr1:36460000-36470000	pe	0.00278824251661367
chr1	33620000	33630000	promoter	chr1	33650000	33660000	gene.body	chr1:33620000-33630000_chr1:33650000-33660000	pe	0.000133152129309212
chr1	34780000	34790000	promoter	chr1	34850000	34860000	promoter	chr1:34780000-34790000_chr1:34850000-34860000	pp	1.02238666891593e-09
chr1	35220000	35230000	distal	chr1	37860000	37870000	promoter	chr1:35220000-35230000_chr1:37860000-37870000	pe	0.00137568995599209
chr1	36080000	36090000	promoter	chr1	36220000	36230000	promoter	chr1:36080000-36090000_chr1:36220000-36230000	pp	2.34601267788647e-10
chr1	36090000	36100000	promoter	chr1	36180000	36190000	promoter	chr1:36090000-36100000_chr1:36180000-36190000	pp	0.000255078631204574
chr1	36140000	36150000	promoter	chr1	36290000	36300000	promoter	chr1:36140000-36150000_chr1:36290000-36300000	pp	0.00427400962144229
chr1	36180000	36190000	promoter	chr1	36280000	36290000	promoter	chr1:36180000-36190000_chr1:36280000-36290000	pp	0.000144856541662422
chr1	36220000	36230000	promoter	chr1	36280000	36290000	promoter	chr1:36220000-36230000_chr1:36280000-36290000	pp	1.38987592337006e-05
chr1	36300000	36310000	promoter	chr1	36420000	36430000	promoter	chr1:36300000-36310000_chr1:36420000-36430000	pp	3.88305350319113e-06
chr1	36340000	36350000	terminator	chr1	36360000	36370000	promoter	chr1:36340000-36350000_chr1:36360000-36370000	pe	1.44383432613708e-24
chr1	36550000	36560000	distal	chr1	36700000	36710000	distal	chr1:36550000-36560000_chr1:36700000-36710000	ee	1.24331113440078e-11
chr1	36550000	36560000	distal	chr1	37170000	37180000	distal	chr1:36550000-36560000_chr1:37170000-37180000	ee	0.000159885929099632
chr1	36550000	36560000	distal	chr1	37510000	37520000	promoter	chr1:36550000-36560000_chr1:37510000-37520000	pe	1.73745995993838e-13
chr1	36600000	36610000	distal	chr1	37870000	37880000	promoter	chr1:36600000-36610000_chr1:37870000-37880000	pe	0.000246049713665226
chr1	37090000	37100000	distal	chr1	37430000	37440000	gene.body	chr1:37090000-37100000_chr1:37430000-37440000	others	9.2730873603566e-23
chr1	37300000	37310000	distal	chr1	37320000	37330000	distal	chr1:37300000-37310000_chr1:37320000-37330000	ee	1.48019410008972e-05
chr1	37430000	37440000	gene.body	chr1	37500000	37510000	promoter	chr1:37430000-37440000_chr1:37500000-37510000	pe	2.53674117039386e-05
chr1	37480000	37490000	promoter	chr1	37500000	37510000	promoter	chr1:37480000-37490000_chr1:37500000-37510000	pp	0.00126916065681233
chr1	37480000	37490000	promoter	chr1	37590000	37600000	promoter	chr1:37480000-37490000_chr1:37590000-37600000	pp	6.37681605381184e-05
chr1	37550000	37560000	promoter	chr1	37590000	37600000	promoter	chr1:37550000-37560000_chr1:37590000-37600000	pp	2.84995321383508e-06
chr1	37550000	37560000	promoter	chr1	37680000	37690000	promoter	chr1:37550000-37560000_chr1:37680000-37690000	pp	0.00166777747648791
chr1	37970000	37980000	promoter	chr1	37990000	38000000	promoter	chr1:37970000-37980000_chr1:37990000-38000000	pp	0.000784910909611993
chr1	37990000	38000000	promoter	chr1	38150000	38160000	promoter	chr1:37990000-38000000_chr1:38150000-38160000	pp	1.23196319036669e-10
chr1	38010000	38020000	promoter	chr1	38580000	38590000	distal	chr1:38010000-38020000_chr1:38580000-38590000	pe	1.08059979866953e-06
chr1	39090000	39100000	gene.body	chr1	39380000	39390000	promoter	chr1:39090000-39100000_chr1:39380000-39390000	pe	7.88923347083361e-09
chr1	39190000	39200000	gene.body	chr1	39650000	39660000	terminator	chr1:39190000-39200000_chr1:39650000-39660000	others	6.896731568915e-05
chr1	39700000	39710000	gene.body	chr1	39790000	39800000	promoter	chr1:39700000-39710000_chr1:39790000-39800000	pe	0.00242724694493261
chr1	39720000	39730000	gene.body	chr1	39790000	39800000	promoter	chr1:39720000-39730000_chr1:39790000-39800000	pe	0.000111798547277964
chr1	40160000	40170000	promoter	chr1	40180000	40190000	gene.body	chr1:40160000-40170000_chr1:40180000-40190000	pe	2.48177761542592e-05
chr1	40250000	40260000	promoter	chr1	40330000	40340000	distal	chr1:40250000-40260000_chr1:40330000-40340000	pe	0.00411910915305467
chr1	40840000	40850000	terminator	chr1	40940000	40950000	distal	chr1:40840000-40850000_chr1:40940000-40950000	others	0.00365089078592444
chr1	40840000	40850000	terminator	chr1	40950000	40960000	distal	chr1:40840000-40850000_chr1:40950000-40960000	others	2.35537081263485e-06
chr1	40840000	40850000	terminator	chr1	41530000	41540000	gene.body	chr1:40840000-40850000_chr1:41530000-41540000	others	1.90478705753021e-05
chr1	40850000	40860000	distal	chr1	40940000	40950000	distal	chr1:40850000-40860000_chr1:40940000-40950000	ee	4.3936477680997e-36
chr1	41120000	41130000	gene.body	chr1	41430000	41440000	distal	chr1:41120000-41130000_chr1:41430000-41440000	others	0.0032371678454195
chr1	41280000	41290000	gene.body	chr1	41320000	41330000	gene.body	chr1:41280000-41290000_chr1:41320000-41330000	others	8.49331494135292e-12
chr1	41320000	41330000	gene.body	chr1	41440000	41450000	distal	chr1:41320000-41330000_chr1:41440000-41450000	others	1.04875958768277e-05
chr1	41320000	41330000	gene.body	chr1	43350000	43360000	promoter	chr1:41320000-41330000_chr1:43350000-43360000	pe	0.00386694463497299
chr1	41490000	41500000	distal	chr1	41570000	41580000	promoter	chr1:41490000-41500000_chr1:41570000-41580000	pe	7.05085303609963e-05
chr1	41570000	41580000	promoter	chr1	41810000	41820000	gene.body	chr1:41570000-41580000_chr1:41810000-41820000	pe	0.00196173910754035
chr1	42140000	42150000	distal	chr1	42170000	42180000	terminator	chr1:42140000-42150000_chr1:42170000-42180000	others	0.000199651653337832
chr1	42140000	42150000	distal	chr1	42180000	42190000	promoter	chr1:42140000-42150000_chr1:42180000-42190000	pe	1.16297738664706e-05
chr1	42570000	42580000	promoter	chr1	42650000	42660000	promoter	chr1:42570000-42580000_chr1:42650000-42660000	pp	1.74128930116786e-06
chr1	42840000	42850000	promoter	chr1	42860000	42870000	distal	chr1:42840000-42850000_chr1:42860000-42870000	pe	1.7307637541966e-09
chr1	43120000	43130000	distal	chr1	43350000	43360000	promoter	chr1:43120000-43130000_chr1:43350000-43360000	pe	3.44166032004955e-05
chr1	43220000	43230000	terminator	chr1	43410000	43420000	promoter	chr1:43220000-43230000_chr1:43410000-43420000	pe	2.89459215326039e-09
chr1	43660000	43670000	promoter	chr1	44030000	44040000	promoter	chr1:43660000-43670000_chr1:44030000-44040000	pp	1.31095260714912e-36
chr1	44090000	44100000	gene.body	chr1	44290000	44300000	gene.body	chr1:44090000-44100000_chr1:44290000-44300000	others	0.000343632298239745
chr1	44210000	44220000	promoter	chr1	44290000	44300000	gene.body	chr1:44210000-44220000_chr1:44290000-44300000	pe	5.93702152976579e-07
chr1	44210000	44220000	promoter	chr1	44600000	44610000	gene.body	chr1:44210000-44220000_chr1:44600000-44610000	pe	0.000117856291067047
chr1	44370000	44380000	distal	chr1	44570000	44580000	gene.body	chr1:44370000-44380000_chr1:44570000-44580000	others	2.17429510530015e-17
chr1	44780000	44790000	promoter	chr1	44980000	44990000	promoter	chr1:44780000-44790000_chr1:44980000-44990000	pp	0.00350198845195617
chr1	45270000	45280000	gene.body	chr1	45510000	45520000	promoter	chr1:45270000-45280000_chr1:45510000-45520000	pe	9.628583497755e-05
chr1	45330000	45340000	promoter	chr1	45360000	45370000	gene.body	chr1:45330000-45340000_chr1:45360000-45370000	pe	0.000130796728862758
chr1	46030000	46040000	promoter	chr1	46180000	46190000	promoter	chr1:46030000-46040000_chr1:46180000-46190000	pp	2.43756704212913e-20
chr1	46220000	46230000	promoter	chr1	46690000	46700000	promoter	chr1:46220000-46230000_chr1:46690000-46700000	pp	0.000903643205376321
chr1	46340000	46350000	promoter	chr1	46440000	46450000	promoter	chr1:46340000-46350000_chr1:46440000-46450000	pp	0.00115275079326932
chr1	46400000	46410000	promoter	chr1	46440000	46450000	promoter	chr1:46400000-46410000_chr1:46440000-46450000	pp	1.17844850723329e-06
chr1	46470000	46480000	gene.body	chr1	46680000	46690000	promoter	chr1:46470000-46480000_chr1:46680000-46690000	pe	0.00176950966596838
chr1	46690000	46700000	promoter	chr1	46740000	46750000	distal	chr1:46690000-46700000_chr1:46740000-46750000	pe	8.80842903601441e-14
chr1	47190000	47200000	promoter	chr1	47260000	47270000	terminator	chr1:47190000-47200000_chr1:47260000-47270000	pe	0.000353018458554036
chr1	47330000	47340000	promoter	chr1	47730000	47740000	distal	chr1:47330000-47340000_chr1:47730000-47740000	pe	0.00290682529397682
chr1	47380000	47390000	terminator	chr1	47710000	47720000	distal	chr1:47380000-47390000_chr1:47710000-47720000	others	0.000432346454963767
chr1	47430000	47440000	promoter	chr1	48200000	48210000	distal	chr1:47430000-47440000_chr1:48200000-48210000	pe	3.82318060102445e-12
chr1	47430000	47440000	promoter	chr1	48230000	48240000	promoter	chr1:47430000-47440000_chr1:48230000-48240000	pp	2.17298351924871e-05
chr1	47540000	47550000	distal	chr1	47710000	47720000	distal	chr1:47540000-47550000_chr1:47710000-47720000	ee	0.00014995324502845
chr1	47710000	47720000	distal	chr1	47930000	47940000	gene.body	chr1:47710000-47720000_chr1:47930000-47940000	others	0.00505207042812388
chr1	47750000	47760000	terminator	chr1	47990000	48000000	promoter	chr1:47750000-47760000_chr1:47990000-48000000	pe	6.5249174087614e-10
chr1	47930000	47940000	gene.body	chr1	47970000	47980000	gene.body	chr1:47930000-47940000_chr1:47970000-47980000	others	0.00170661314078208
chr1	47990000	48000000	promoter	chr1	48060000	48070000	terminator	chr1:47990000-48000000_chr1:48060000-48070000	pe	2.02922092583169e-14
chr1	48570000	48580000	gene.body	chr1	50080000	50090000	gene.body	chr1:48570000-48580000_chr1:50080000-50090000	others	0.000279541893241895
chr1	48670000	48680000	gene.body	chr1	48930000	48940000	gene.body	chr1:48670000-48680000_chr1:48930000-48940000	others	1.26315369506884e-06
chr1	50100000	50110000	promoter	chr1	50330000	50340000	distal	chr1:50100000-50110000_chr1:50330000-50340000	pe	1.70778957358089e-25
chr1	50600000	50610000	promoter	chr1	50730000	50740000	gene.body	chr1:50600000-50610000_chr1:50730000-50740000	pe	2.66502621187674e-06
chr1	50870000	50880000	gene.body	chr1	50960000	50970000	promoter	chr1:50870000-50880000_chr1:50960000-50970000	pe	5.5731829137076e-06
chr1	51750000	51760000	promoter	chr1	53180000	53190000	distal	chr1:51750000-51760000_chr1:53180000-53190000	pe	0.00160593064010383
chr1	52140000	52150000	promoter	chr1	52290000	52300000	promoter	chr1:52140000-52150000_chr1:52290000-52300000	pp	8.2368558127291e-15
chr1	53230000	53240000	promoter	chr1	53390000	53400000	distal	chr1:53230000-53240000_chr1:53390000-53400000	pe	2.45699015326035e-15
chr1	53260000	53270000	promoter	chr1	53390000	53400000	distal	chr1:53260000-53270000_chr1:53390000-53400000	pe	0.00473499443209046
chr1	53710000	53720000	gene.body	chr1	53750000	53760000	distal	chr1:53710000-53720000_chr1:53750000-53760000	others	1.56698781068784e-09
chr1	53730000	53740000	promoter	chr1	54940000	54950000	gene.body	chr1:53730000-53740000_chr1:54940000-54950000	pe	5.54961322090813e-05
chr1	53880000	53890000	promoter	chr1	54480000	54490000	distal	chr1:53880000-53890000_chr1:54480000-54490000	pe	1.61306055022111e-06
chr1	54670000	54680000	terminator	chr1	54790000	54800000	promoter	chr1:54670000-54680000_chr1:54790000-54800000	pe	1.36354097627725e-11
chr1	54760000	54770000	promoter	chr1	54810000	54820000	gene.body	chr1:54760000-54770000_chr1:54810000-54820000	pe	0.000133904438433529
chr1	54930000	54940000	gene.body	chr1	54950000	54960000	gene.body	chr1:54930000-54940000_chr1:54950000-54960000	others	4.94166188191485e-07
chr1	54950000	54960000	gene.body	chr1	56800000	56810000	gene.body	chr1:54950000-54960000_chr1:56800000-56810000	others	0.000149559455974825
chr1	55200000	55210000	gene.body	chr1	55270000	55280000	gene.body	chr1:55200000-55210000_chr1:55270000-55280000	others	0.00200992859593609
chr1	55200000	55210000	gene.body	chr1	56820000	56830000	promoter	chr1:55200000-55210000_chr1:56820000-56830000	pe	3.99598151499742e-09
chr1	55280000	55290000	gene.body	chr1	56680000	56690000	gene.body	chr1:55280000-55290000_chr1:56680000-56690000	others	0.0011169903784291
chr1	55470000	55480000	distal	chr1	55890000	55900000	gene.body	chr1:55470000-55480000_chr1:55890000-55900000	others	0.00479953556176876
chr1	55700000	55710000	distal	chr1	55860000	55870000	promoter	chr1:55700000-55710000_chr1:55860000-55870000	pe	0.00416509656116756
chr1	56670000	56680000	gene.body	chr1	58770000	58780000	terminator	chr1:56670000-56680000_chr1:58770000-58780000	others	0.000729565585399174
chr1	56830000	56840000	distal	chr1	57010000	57020000	terminator	chr1:56830000-56840000_chr1:57010000-57020000	others	1.90662393004673e-06
chr1	56830000	56840000	distal	chr1	58540000	58550000	promoter	chr1:56830000-56840000_chr1:58540000-58550000	pe	0.000171955139789109
chr1	56940000	56950000	terminator	chr1	58540000	58550000	promoter	chr1:56940000-56950000_chr1:58540000-58550000	pe	0.0027846297640233
chr1	58030000	58040000	gene.body	chr1	58160000	58170000	gene.body	chr1:58030000-58040000_chr1:58160000-58170000	others	2.09490815122568e-07
chr1	58730000	58740000	gene.body	chr1	59750000	59760000	promoter	chr1:58730000-58740000_chr1:59750000-59760000	pe	0.00478438137153464
chr1	58780000	58790000	promoter	chr1	58840000	58850000	gene.body	chr1:58780000-58790000_chr1:58840000-58850000	pe	0.00506763668731699
chr1	59870000	59880000	promoter	chr1	59940000	59950000	distal	chr1:59870000-59880000_chr1:59940000-59950000	pe	0.00361589925688598
chr1	59970000	59980000	distal	chr1	61040000	61050000	gene.body	chr1:59970000-59980000_chr1:61040000-61050000	others	0.000172632514699946
chr1	59970000	59980000	distal	chr1	61450000	61460000	terminator	chr1:59970000-59980000_chr1:61450000-61460000	others	0.00452363616373186
chr1	60280000	60290000	distal	chr1	60420000	60430000	distal	chr1:60280000-60290000_chr1:60420000-60430000	ee	3.14065567282779e-17
chr1	60510000	60520000	terminator	chr1	60760000	60770000	gene.body	chr1:60510000-60520000_chr1:60760000-60770000	others	0.00138598969711639
chr1	60760000	60770000	gene.body	chr1	60970000	60980000	promoter	chr1:60760000-60770000_chr1:60970000-60980000	pe	0.000705102165743173
chr1	60760000	60770000	gene.body	chr1	61070000	61080000	promoter	chr1:60760000-60770000_chr1:61070000-61080000	pe	0.000642008166950886
chr1	60970000	60980000	promoter	chr1	61640000	61650000	distal	chr1:60970000-60980000_chr1:61640000-61650000	pe	1.68272242867579e-05
chr1	60970000	60980000	promoter	chr1	61850000	61860000	gene.body	chr1:60970000-60980000_chr1:61850000-61860000	pe	0.000760605512275494
chr1	61040000	61050000	gene.body	chr1	61080000	61090000	promoter	chr1:61040000-61050000_chr1:61080000-61090000	pe	0.00019611865041458
chr1	61080000	61090000	promoter	chr1	61120000	61130000	gene.body	chr1:61080000-61090000_chr1:61120000-61130000	pe	0.000737175304767347
chr1	61450000	61460000	terminator	chr1	61720000	61730000	promoter	chr1:61450000-61460000_chr1:61720000-61730000	pe	5.58670691958494e-12
chr1	61720000	61730000	promoter	chr1	61840000	61850000	gene.body	chr1:61720000-61730000_chr1:61840000-61850000	pe	0.000278936493586953
chr1	61920000	61930000	gene.body	chr1	62400000	62410000	distal	chr1:61920000-61930000_chr1:62400000-62410000	others	0.00270896625249008
chr1	62910000	62920000	distal	chr1	63140000	63150000	distal	chr1:62910000-62920000_chr1:63140000-63150000	ee	0.00101016851178558
chr1	63180000	63190000	terminator	chr1	63360000	63370000	promoter	chr1:63180000-63190000_chr1:63360000-63370000	pe	0.00277867825784226
chr1	63320000	63330000	promoter	chr1	63440000	63450000	promoter	chr1:63320000-63330000_chr1:63440000-63450000	pp	0.0004103157141587
chr1	63610000	63620000	gene.body	chr1	64170000	64180000	promoter	chr1:63610000-63620000_chr1:64170000-64180000	pe	0.000865088783408966
chr1	63610000	63620000	gene.body	chr1	64820000	64830000	gene.body	chr1:63610000-63620000_chr1:64820000-64830000	others	6.62951331965116e-05
chr1	63670000	63680000	distal	chr1	64230000	64240000	gene.body	chr1:63670000-63680000_chr1:64230000-64240000	others	3.61354062634971e-06
chr1	63740000	63750000	distal	chr1	63770000	63780000	promoter	chr1:63740000-63750000_chr1:63770000-63780000	pe	0.000461652045520773
chr1	63770000	63780000	promoter	chr1	66240000	66250000	terminator	chr1:63770000-63780000_chr1:66240000-66250000	pe	0.000994372300031138
chr1	64250000	64260000	gene.body	chr1	64580000	64590000	promoter	chr1:64250000-64260000_chr1:64580000-64590000	pe	1.10087651912392e-07
chr1	64260000	64270000	terminator	chr1	64820000	64830000	gene.body	chr1:64260000-64270000_chr1:64820000-64830000	others	0.000197567583904806
chr1	65230000	65240000	terminator	chr1	65420000	65430000	promoter	chr1:65230000-65240000_chr1:65420000-65430000	pe	2.15445195374177e-08
chr1	65420000	65430000	promoter	chr1	66500000	66510000	distal	chr1:65420000-65430000_chr1:66500000-66510000	pe	0.00146531289575562
chr1	66230000	66240000	gene.body	chr1	66250000	66260000	promoter	chr1:66230000-66240000_chr1:66250000-66260000	pe	0.000224039180000047
chr1	66240000	66250000	terminator	chr1	66500000	66510000	distal	chr1:66240000-66250000_chr1:66500000-66510000	others	7.28942651100757e-07
chr1	66720000	66730000	promoter	chr1	66770000	66780000	promoter	chr1:66720000-66730000_chr1:66770000-66780000	pp	6.74906592683062e-06
chr1	67830000	67840000	promoter	chr1	67850000	67860000	gene.body	chr1:67830000-67840000_chr1:67850000-67860000	pe	1.44620328048082e-05
chr1	67830000	67840000	promoter	chr1	68340000	68350000	distal	chr1:67830000-67840000_chr1:68340000-68350000	pe	0.000105336427087457
chr1	68110000	68120000	gene.body	chr1	68340000	68350000	distal	chr1:68110000-68120000_chr1:68340000-68350000	others	0.000929745412971506
chr1	70350000	70360000	promoter	chr1	71090000	71100000	promoter	chr1:70350000-70360000_chr1:71090000-71100000	pp	3.89869279288306e-06
chr1	70680000	70690000	distal	chr1	71050000	71060000	promoter	chr1:70680000-70690000_chr1:71050000-71060000	pe	1.28984464822321e-15
chr1	74190000	74200000	promoter	chr1	74460000	74470000	terminator	chr1:74190000-74200000_chr1:74460000-74470000	pe	0.000957844369840909
chr1	74770000	74780000	distal	chr1	75200000	75210000	terminator	chr1:74770000-74780000_chr1:75200000-75210000	others	3.68263062868086e-11
chr1	75990000	76000000	gene.body	chr1	76860000	76870000	promoter	chr1:75990000-76000000_chr1:76860000-76870000	pe	3.16191396115685e-12
chr1	77970000	77980000	promoter	chr1	78110000	78120000	gene.body	chr1:77970000-77980000_chr1:78110000-78120000	pe	0.000448913377806277
chr1	79250000	79260000	gene.body	chr1	79350000	79360000	distal	chr1:79250000-79260000_chr1:79350000-79360000	others	7.91394003902211e-08
chr1	81800000	81810000	promoter	chr1	82770000	82780000	gene.body	chr1:81800000-81810000_chr1:82770000-82780000	pe	1.06816302259368e-07
chr1	84440000	84450000	distal	chr1	84570000	84580000	promoter	chr1:84440000-84450000_chr1:84570000-84580000	pe	0.000775853771239759
chr1	84570000	84580000	promoter	chr1	84750000	84760000	distal	chr1:84570000-84580000_chr1:84750000-84760000	pe	2.79091156530144e-05
chr1	84600000	84610000	distal	chr1	84620000	84630000	promoter	chr1:84600000-84610000_chr1:84620000-84630000	pe	0.00027396033123308
chr1	84620000	84630000	promoter	chr1	84660000	84670000	promoter	chr1:84620000-84630000_chr1:84660000-84670000	pp	5.09474167080646e-07
chr1	84660000	84670000	promoter	chr1	84930000	84940000	promoter	chr1:84660000-84670000_chr1:84930000-84940000	pp	0.000549387910427775
chr1	84720000	84730000	distal	chr1	84750000	84760000	distal	chr1:84720000-84730000_chr1:84750000-84760000	ee	2.853857567134e-09
chr1	84750000	84760000	distal	chr1	85240000	85250000	terminator	chr1:84750000-84760000_chr1:85240000-85250000	others	0.000596988170042911
chr1	84930000	84940000	promoter	chr1	85270000	85280000	promoter	chr1:84930000-84940000_chr1:85270000-85280000	pp	0.00489190895624589
chr1	85230000	85240000	distal	chr1	85250000	85260000	promoter	chr1:85230000-85240000_chr1:85250000-85260000	pe	0.000389065471786933
chr1	85240000	85250000	terminator	chr1	85290000	85300000	gene.body	chr1:85240000-85250000_chr1:85290000-85300000	others	4.56894037617656e-06
chr1	85270000	85280000	promoter	chr1	85390000	85400000	terminator	chr1:85270000-85280000_chr1:85390000-85400000	pe	2.57223597140774e-05
chr1	86380000	86390000	promoter	chr1	86500000	86510000	terminator	chr1:86380000-86390000_chr1:86500000-86510000	pe	2.10831470867823e-12
chr1	87020000	87030000	gene.body	chr1	87130000	87140000	promoter	chr1:87020000-87030000_chr1:87130000-87140000	pe	2.11008409284683e-14
chr1	87110000	87120000	terminator	chr1	87130000	87140000	promoter	chr1:87110000-87120000_chr1:87130000-87140000	pe	0.00124551670180735
chr1	87130000	87140000	promoter	chr1	87290000	87300000	distal	chr1:87130000-87140000_chr1:87290000-87300000	pe	0.000225958688068695
chr1	87320000	87330000	promoter	chr1	87950000	87960000	gene.body	chr1:87320000-87330000_chr1:87950000-87960000	pe	2.85403341323043e-16
chr1	88070000	88080000	gene.body	chr1	89480000	89490000	gene.body	chr1:88070000-88080000_chr1:89480000-89490000	others	0.00422081829342817
chr1	89520000	89530000	promoter	chr1	89780000	89790000	promoter	chr1:89520000-89530000_chr1:89780000-89790000	pp	9.41461224169445e-08
chr1	89710000	89720000	terminator	chr1	89760000	89770000	terminator	chr1:89710000-89720000_chr1:89760000-89770000	others	0.000943827616231407
chr1	90130000	90140000	distal	chr1	90710000	90720000	promoter	chr1:90130000-90140000_chr1:90710000-90720000	pe	0.00349507311257344
chr1	91510000	91520000	promoter	chr1	92310000	92320000	gene.body	chr1:91510000-91520000_chr1:92310000-92320000	pe	1.73387097342901e-06
chr1	92810000	92820000	distal	chr1	92830000	92840000	promoter	chr1:92810000-92820000_chr1:92830000-92840000	pe	0.00129628430669072
chr1	93060000	93070000	distal	chr1	93080000	93090000	promoter	chr1:93060000-93070000_chr1:93080000-93090000	pe	3.10152640935339e-11
chr1	93300000	93310000	terminator	chr1	93340000	93350000	promoter	chr1:93300000-93310000_chr1:93340000-93350000	pe	0.00545923140473142
chr1	93300000	93310000	terminator	chr1	93870000	93880000	promoter	chr1:93300000-93310000_chr1:93870000-93880000	pe	0.00184401489225564
chr1	93620000	93630000	gene.body	chr1	93680000	93690000	promoter	chr1:93620000-93630000_chr1:93680000-93690000	pe	2.8738366855585e-06
chr1	94330000	94340000	terminator	chr1	94410000	94420000	promoter	chr1:94330000-94340000_chr1:94410000-94420000	pe	0.00184245655999684
chr1	94330000	94340000	terminator	chr1	94520000	94530000	terminator	chr1:94330000-94340000_chr1:94520000-94530000	others	6.76726992835257e-11
chr1	94410000	94420000	promoter	chr1	94800000	94810000	gene.body	chr1:94410000-94420000_chr1:94800000-94810000	pe	1.16400948315755e-10
chr1	97630000	97640000	gene.body	chr1	97820000	97830000	gene.body	chr1:97630000-97640000_chr1:97820000-97830000	others	0.00271495459279881
chr1	98050000	98060000	promoter	chr1	99180000	99190000	gene.body	chr1:98050000-98060000_chr1:99180000-99190000	pe	0.00276320833549529
chr1	99220000	99230000	promoter	chr1	99730000	99740000	gene.body	chr1:99220000-99230000_chr1:99730000-99740000	pe	1.33616072522888e-05
chr1	99730000	99740000	gene.body	chr1	99800000	99810000	distal	chr1:99730000-99740000_chr1:99800000-99810000	others	0.000554936025841046
chr1	101500000	101510000	distal	chr1	101560000	101570000	distal	chr1:101500000-101510000_chr1:101560000-101570000	ee	1.3454350469462e-08
chr1	104640000	104650000	distal	chr1	104780000	104790000	distal	chr1:104640000-104650000_chr1:104780000-104790000	ee	3.24671400511371e-05
chr1	108120000	108130000	distal	chr1	108640000	108650000	promoter	chr1:108120000-108130000_chr1:108640000-108650000	pe	0.00481043807115495
chr1	108210000	108220000	distal	chr1	108510000	108520000	distal	chr1:108210000-108220000_chr1:108510000-108520000	ee	7.12064620108605e-06
chr1	108210000	108220000	distal	chr1	108560000	108570000	promoter	chr1:108210000-108220000_chr1:108560000-108570000	pe	0.000929745412971506
chr1	108510000	108520000	distal	chr1	108640000	108650000	promoter	chr1:108510000-108520000_chr1:108640000-108650000	pe	1.38481424728002e-08
chr1	108820000	108830000	promoter	chr1	111570000	111580000	gene.body	chr1:108820000-108830000_chr1:111570000-111580000	pe	1.0523432467325e-13
chr1	109080000	109090000	promoter	chr1	110960000	110970000	promoter	chr1:109080000-109090000_chr1:110960000-110970000	pp	0.000100009688805991
chr1	109390000	109400000	promoter	chr1	109530000	109540000	promoter	chr1:109390000-109400000_chr1:109530000-109540000	pp	2.91338818603093e-13
chr1	109640000	109650000	distal	chr1	110060000	110070000	promoter	chr1:109640000-109650000_chr1:110060000-110070000	pe	7.79123523141931e-05
chr1	109770000	109780000	terminator	chr1	109980000	109990000	promoter	chr1:109770000-109780000_chr1:109980000-109990000	pe	0.000665173159229825
chr1	110060000	110070000	promoter	chr1	110540000	110550000	gene.body	chr1:110060000-110070000_chr1:110540000-110550000	pe	0.000466849777165058
chr1	110060000	110070000	promoter	chr1	110960000	110970000	promoter	chr1:110060000-110070000_chr1:110960000-110970000	pp	0.00342832412025183
chr1	110100000	110110000	terminator	chr1	110140000	110150000	promoter	chr1:110100000-110110000_chr1:110140000-110150000	pe	0.000129039036771559
chr1	110110000	110120000	promoter	chr1	110190000	110200000	promoter	chr1:110110000-110120000_chr1:110190000-110200000	pp	0.00524895356434789
chr1	110150000	110160000	promoter	chr1	110200000	110210000	promoter	chr1:110150000-110160000_chr1:110200000-110210000	pp	0.0010888078745572
chr1	110170000	110180000	promoter	chr1	110190000	110200000	promoter	chr1:110170000-110180000_chr1:110190000-110200000	pp	4.21051686303988e-06
chr1	110330000	110340000	promoter	chr1	112700000	112710000	promoter	chr1:110330000-110340000_chr1:112700000-112710000	pp	0.00184373790534086
chr1	110410000	110420000	promoter	chr1	110430000	110440000	terminator	chr1:110410000-110420000_chr1:110430000-110440000	pe	1.54623460431193e-09
chr1	110520000	110530000	promoter	chr1	112880000	112890000	distal	chr1:110520000-110530000_chr1:112880000-112890000	pe	0.00176374829284605
chr1	110780000	110790000	distal	chr1	110830000	110840000	distal	chr1:110780000-110790000_chr1:110830000-110840000	ee	3.39642052873748e-14
chr1	110780000	110790000	distal	chr1	110960000	110970000	promoter	chr1:110780000-110790000_chr1:110960000-110970000	pe	2.22396425072417e-05
chr1	111500000	111510000	promoter	chr1	111750000	111760000	promoter	chr1:111500000-111510000_chr1:111750000-111760000	pp	9.43995092103556e-05
chr1	111550000	111560000	gene.body	chr1	111650000	111660000	gene.body	chr1:111550000-111560000_chr1:111650000-111660000	others	0.000353661265659595
chr1	111760000	111770000	promoter	chr1	112610000	112620000	promoter	chr1:111760000-111770000_chr1:112610000-112620000	pp	7.87640044703089e-05
chr1	112350000	112360000	promoter	chr1	112800000	112810000	distal	chr1:112350000-112360000_chr1:112800000-112810000	pe	0.000529706018937075
chr1	112390000	112400000	promoter	chr1	112670000	112680000	promoter	chr1:112390000-112400000_chr1:112670000-112680000	pp	1.38451071303489e-08
chr1	112710000	112720000	promoter	chr1	112950000	112960000	promoter	chr1:112710000-112720000_chr1:112950000-112960000	pp	6.1977058179677e-05
chr1	113810000	113820000	promoter	chr1	113830000	113840000	terminator	chr1:113810000-113820000_chr1:113830000-113840000	pe	0.000937152633751022
chr1	114340000	114350000	distal	chr1	115590000	115600000	distal	chr1:114340000-114350000_chr1:115590000-115600000	ee	1.05738919186428e-05
chr1	114670000	114680000	promoter	chr1	114970000	114980000	promoter	chr1:114670000-114680000_chr1:114970000-114980000	pp	0.00430105791884079
chr1	114750000	114760000	promoter	chr1	117060000	117070000	promoter	chr1:114750000-114760000_chr1:117060000-117070000	pp	0.00339435720879393
chr1	114760000	114770000	promoter	chr1	115110000	115120000	distal	chr1:114760000-114770000_chr1:115110000-115120000	pe	7.29341417946929e-06
chr1	115540000	115550000	distal	chr1	116150000	116160000	distal	chr1:115540000-115550000_chr1:116150000-116160000	ee	5.00784832688043e-09
chr1	115710000	115720000	gene.body	chr1	115770000	115780000	promoter	chr1:115710000-115720000_chr1:115770000-115780000	pe	0.000907326971819081
chr1	115800000	115810000	distal	chr1	115820000	115830000	distal	chr1:115800000-115810000_chr1:115820000-115830000	ee	0.000179964071125002
chr1	115800000	115810000	distal	chr1	117530000	117540000	distal	chr1:115800000-115810000_chr1:117530000-117540000	ee	0.000840869197076264
chr1	115980000	115990000	gene.body	chr1	116020000	116030000	gene.body	chr1:115980000-115990000_chr1:116020000-116030000	others	0.000155540070977721
chr1	116020000	116030000	gene.body	chr1	116150000	116160000	distal	chr1:116020000-116030000_chr1:116150000-116160000	others	0.00200409025339798
chr1	116020000	116030000	gene.body	chr1	116760000	116770000	terminator	chr1:116020000-116030000_chr1:116760000-116770000	others	0.00583128731174448
chr1	116130000	116140000	terminator	chr1	116160000	116170000	distal	chr1:116130000-116140000_chr1:116160000-116170000	others	0.00457507637339744
chr1	117060000	117070000	promoter	chr1	117090000	117100000	promoter	chr1:117060000-117070000_chr1:117090000-117100000	pp	1.80239641318428e-07
chr1	117060000	117070000	promoter	chr1	117280000	117290000	gene.body	chr1:117060000-117070000_chr1:117280000-117290000	pe	1.40857451377953e-06
chr1	117120000	117130000	promoter	chr1	117280000	117290000	gene.body	chr1:117120000-117130000_chr1:117280000-117290000	pe	1.58903771527057e-12
chr1	117510000	117520000	terminator	chr1	117890000	117900000	promoter	chr1:117510000-117520000_chr1:117890000-117900000	pe	0.000150904633511632
chr1	117750000	117760000	distal	chr1	117810000	117820000	distal	chr1:117750000-117760000_chr1:117810000-117820000	ee	0.000658694032350968
chr1	117750000	117760000	distal	chr1	117890000	117900000	promoter	chr1:117750000-117760000_chr1:117890000-117900000	pe	0.00161468961282199
chr1	118080000	118090000	promoter	chr1	1.19e+08	119010000	promoter	chr1:118080000-118090000_chr1:119000000-119010000	pp	0.000375773575732939
chr1	119280000	119290000	distal	chr1	119360000	119370000	promoter	chr1:119280000-119290000_chr1:119360000-119370000	pe	4.99474823087315e-07
chr1	119280000	119290000	distal	chr1	119370000	119380000	promoter	chr1:119280000-119290000_chr1:119370000-119380000	pe	0.000506822381364072
chr1	119320000	119330000	promoter	chr1	119360000	119370000	promoter	chr1:119320000-119330000_chr1:119360000-119370000	pp	0.000738991766928916
chr1	119370000	119380000	promoter	chr1	119610000	119620000	terminator	chr1:119370000-119380000_chr1:119610000-119620000	pe	0.000255436621994019
chr1	119470000	119480000	distal	chr1	119540000	119550000	distal	chr1:119470000-119480000_chr1:119540000-119550000	ee	6.42672015740627e-11
chr1	119800000	119810000	promoter	chr1	119950000	119960000	terminator	chr1:119800000-119810000_chr1:119950000-119960000	pe	2.49245611297157e-05
chr1	119870000	119880000	distal	chr1	119940000	119950000	terminator	chr1:119870000-119880000_chr1:119940000-119950000	others	0.00308093497331342
chr1	147390000	147400000	gene.body	chr1	147890000	147900000	distal	chr1:147390000-147400000_chr1:147890000-147900000	others	7.21167559668789e-05
chr1	147490000	147500000	gene.body	chr1	147840000	147850000	distal	chr1:147490000-147500000_chr1:147840000-147850000	others	9.44685692383291e-05
chr1	147500000	147510000	gene.body	chr1	147620000	147630000	terminator	chr1:147500000-147510000_chr1:147620000-147630000	others	6.31442226121768e-06
chr1	147590000	147600000	promoter	chr1	147640000	147650000	promoter	chr1:147590000-147600000_chr1:147640000-147650000	pp	4.67913443591918e-15
chr1	147660000	147670000	promoter	chr1	147890000	147900000	distal	chr1:147660000-147670000_chr1:147890000-147900000	pe	0.00420960986722841
chr1	149880000	149890000	promoter	chr1	150050000	150060000	gene.body	chr1:149880000-149890000_chr1:150050000-150060000	pe	1.174069916008e-07
chr1	149960000	149970000	promoter	chr1	150050000	150060000	gene.body	chr1:149960000-149970000_chr1:150050000-150060000	pe	0.000317213487594144
chr1	150050000	150060000	gene.body	chr1	150070000	150080000	promoter	chr1:150050000-150060000_chr1:150070000-150080000	pe	0.000194101735520508
chr1	150060000	150070000	promoter	chr1	150560000	150570000	promoter	chr1:150060000-150070000_chr1:150560000-150570000	pp	1.23239567192531e-05
chr1	150060000	150070000	promoter	chr1	151040000	151050000	promoter	chr1:150060000-150070000_chr1:151040000-151050000	pp	0.00185062809809358
chr1	150320000	150330000	promoter	chr1	150530000	150540000	distal	chr1:150320000-150330000_chr1:150530000-150540000	pe	0.000838268536572012
chr1	150460000	150470000	gene.body	chr1	150480000	150490000	promoter	chr1:150460000-150470000_chr1:150480000-150490000	pe	0.000484644061261306
chr1	150460000	150470000	gene.body	chr1	150990000	151000000	promoter	chr1:150460000-150470000_chr1:150990000-151000000	pe	6.13779194259103e-10
chr1	150560000	150570000	promoter	chr1	150610000	150620000	gene.body	chr1:150560000-150570000_chr1:150610000-150620000	pe	6.32117365237919e-09
chr1	150560000	150570000	promoter	chr1	150620000	150630000	promoter	chr1:150560000-150570000_chr1:150620000-150630000	pp	2.35625287238835e-27
chr1	150560000	150570000	promoter	chr1	150990000	151000000	promoter	chr1:150560000-150570000_chr1:150990000-151000000	pp	1.53524784373843e-07
chr1	150600000	150610000	terminator	chr1	150620000	150630000	promoter	chr1:150600000-150610000_chr1:150620000-150630000	pe	0.000884621743715909
chr1	150820000	150830000	promoter	chr1	150970000	150980000	promoter	chr1:150820000-150830000_chr1:150970000-150980000	pp	3.34770352423535e-20
chr1	151090000	151100000	promoter	chr1	151250000	151260000	promoter	chr1:151090000-151100000_chr1:151250000-151260000	pp	8.93830213405925e-05
chr1	151100000	151110000	terminator	chr1	151300000	151310000	promoter	chr1:151100000-151110000_chr1:151300000-151310000	pe	0.00583018244416085
chr1	151500000	151510000	promoter	chr1	151990000	152000000	promoter	chr1:151500000-151510000_chr1:151990000-152000000	pp	1.47772296787451e-07
chr1	151590000	151600000	distal	chr1	153670000	153680000	promoter	chr1:151590000-151600000_chr1:153670000-153680000	pe	0.00104794687575023
chr1	151730000	151740000	promoter	chr1	151830000	151840000	promoter	chr1:151730000-151740000_chr1:151830000-151840000	pp	2.88833681066804e-06
chr1	151880000	151890000	promoter	chr1	152140000	152150000	distal	chr1:151880000-151890000_chr1:152140000-152150000	pe	0.00517802990972284
chr1	151970000	151980000	distal	chr1	152050000	152060000	distal	chr1:151970000-151980000_chr1:152050000-152060000	ee	3.88768540517948e-08
chr1	152010000	152020000	promoter	chr1	152040000	152050000	promoter	chr1:152010000-152020000_chr1:152040000-152050000	pp	4.48844389931119e-10
chr1	152390000	152400000	gene.body	chr1	152480000	152490000	distal	chr1:152390000-152400000_chr1:152480000-152490000	others	0.00063561437157761
chr1	152620000	152630000	promoter	chr1	153400000	153410000	distal	chr1:152620000-152630000_chr1:153400000-153410000	pe	1.59252541751473e-08
chr1	153460000	153470000	promoter	chr1	153500000	153510000	distal	chr1:153460000-153470000_chr1:153500000-153510000	pe	0.000213172551411825
chr1	153510000	153520000	distal	chr1	153630000	153640000	promoter	chr1:153510000-153520000_chr1:153630000-153640000	pe	0.00184012593774994
chr1	153510000	153520000	distal	chr1	153670000	153680000	promoter	chr1:153510000-153520000_chr1:153670000-153680000	pe	1.32140956394138e-06
chr1	153620000	153630000	promoter	chr1	154140000	154150000	gene.body	chr1:153620000-153630000_chr1:154140000-154150000	pe	0.000530772216684307
chr1	153940000	153950000	promoter	chr1	153970000	153980000	promoter	chr1:153940000-153950000_chr1:153970000-153980000	pp	3.80569545973474e-07
chr1	153960000	153970000	promoter	chr1	153980000	153990000	promoter	chr1:153960000-153970000_chr1:153980000-153990000	pp	1.00775916040325e-05
chr1	153960000	153970000	promoter	chr1	155160000	155170000	terminator	chr1:153960000-153970000_chr1:155160000-155170000	pe	4.75026290101421e-13
chr1	154320000	154330000	promoter	chr1	154430000	154440000	promoter	chr1:154320000-154330000_chr1:154430000-154440000	pp	4.26357160428056e-09
chr1	154330000	154340000	promoter	chr1	154550000	154560000	promoter	chr1:154330000-154340000_chr1:154550000-154560000	pp	0.000338200538247452
chr1	154340000	154350000	promoter	chr1	154480000	154490000	promoter	chr1:154340000-154350000_chr1:154480000-154490000	pp	5.88194060299644e-05
chr1	154470000	154480000	terminator	chr1	154610000	154620000	promoter	chr1:154470000-154480000_chr1:154610000-154620000	pe	9.75627464763151e-06
chr1	154530000	154540000	promoter	chr1	154760000	154770000	gene.body	chr1:154530000-154540000_chr1:154760000-154770000	pe	1.19766833557308e-05
chr1	154530000	154540000	promoter	chr1	156650000	156660000	promoter	chr1:154530000-154540000_chr1:156650000-156660000	pp	0.002265622881682
chr1	154540000	154550000	promoter	chr1	154760000	154770000	gene.body	chr1:154540000-154550000_chr1:154760000-154770000	pe	3.11753840582245e-14
chr1	154550000	154560000	promoter	chr1	154950000	154960000	promoter	chr1:154550000-154560000_chr1:154950000-154960000	pp	4.59308245523553e-07
chr1	154550000	154560000	promoter	chr1	155010000	155020000	promoter	chr1:154550000-154560000_chr1:155010000-155020000	pp	1.65265529443925e-06
chr1	154610000	154620000	promoter	chr1	155200000	155210000	promoter	chr1:154610000-154620000_chr1:155200000-155210000	pp	3.23266776878111e-07
chr1	154860000	154870000	promoter	chr1	155170000	155180000	promoter	chr1:154860000-154870000_chr1:155170000-155180000	pp	0.00304889227043164
chr1	154940000	154950000	terminator	chr1	1.55e+08	155010000	promoter	chr1:154940000-154950000_chr1:155000000-155010000	pe	0.00180860763219367
chr1	155130000	155140000	promoter	chr1	155190000	155200000	promoter	chr1:155130000-155140000_chr1:155190000-155200000	pp	7.9999959921588e-11
chr1	155500000	155510000	gene.body	chr1	155590000	155600000	gene.body	chr1:155500000-155510000_chr1:155590000-155600000	others	0.00494368147800292
chr1	156060000	156070000	promoter	chr1	156090000	156100000	promoter	chr1:156060000-156070000_chr1:156090000-156100000	pp	0.00286960785158708
chr1	156060000	156070000	promoter	chr1	156130000	156140000	promoter	chr1:156060000-156070000_chr1:156130000-156140000	pp	0.000137239254646812
chr1	156310000	156320000	terminator	chr1	156380000	156390000	promoter	chr1:156310000-156320000_chr1:156380000-156390000	pe	0.000287090015330797
chr1	156580000	156590000	promoter	chr1	156600000	156610000	terminator	chr1:156580000-156590000_chr1:156600000-156610000	pe	0.000177810398877677
chr1	156580000	156590000	promoter	chr1	156680000	156690000	distal	chr1:156580000-156590000_chr1:156680000-156690000	pe	0.000166768031690344
chr1	156580000	156590000	promoter	chr1	156830000	156840000	promoter	chr1:156580000-156590000_chr1:156830000-156840000	pp	0.000244907642785212
chr1	156600000	156610000	terminator	chr1	156620000	156630000	distal	chr1:156600000-156610000_chr1:156620000-156630000	others	2.01643498304924e-09
chr1	156650000	156660000	promoter	chr1	156670000	156680000	promoter	chr1:156650000-156660000_chr1:156670000-156680000	pp	5.30308004910797e-05
chr1	156650000	156660000	promoter	chr1	156890000	156900000	promoter	chr1:156650000-156660000_chr1:156890000-156900000	pp	1.03571989442978e-05
chr1	156650000	156660000	promoter	chr1	157560000	157570000	distal	chr1:156650000-156660000_chr1:157560000-157570000	pe	0.00175132704891216
chr1	156760000	156770000	promoter	chr1	156790000	156800000	promoter	chr1:156760000-156770000_chr1:156790000-156800000	pp	0.000136380184113719
chr1	156790000	156800000	promoter	chr1	156830000	156840000	promoter	chr1:156790000-156800000_chr1:156830000-156840000	pp	0.00473183139597436
chr1	156920000	156930000	promoter	chr1	157090000	157100000	promoter	chr1:156920000-156930000_chr1:157090000-157100000	pp	0.00073042306412839
chr1	157130000	157140000	promoter	chr1	157150000	157160000	distal	chr1:157130000-157140000_chr1:157150000-157160000	pe	2.94553719173833e-23
chr1	157160000	157170000	promoter	chr1	157770000	157780000	promoter	chr1:157160000-157170000_chr1:157770000-157780000	pp	0.000539349942601653
chr1	157270000	157280000	promoter	chr1	159930000	159940000	promoter	chr1:157270000-157280000_chr1:159930000-159940000	pp	1.09756015111508e-07
chr1	157480000	157490000	distal	chr1	157560000	157570000	distal	chr1:157480000-157490000_chr1:157560000-157570000	ee	3.8808874681609e-05
chr1	157870000	157880000	gene.body	chr1	157940000	157950000	terminator	chr1:157870000-157880000_chr1:157940000-157950000	others	2.15711221745445e-06
chr1	157960000	157970000	distal	chr1	158110000	158120000	distal	chr1:157960000-157970000_chr1:158110000-158120000	ee	9.76781033731056e-41
chr1	157960000	157970000	distal	chr1	158120000	158130000	promoter	chr1:157960000-157970000_chr1:158120000-158130000	pe	7.38868818550203e-19
chr1	158090000	158100000	terminator	chr1	158110000	158120000	distal	chr1:158090000-158100000_chr1:158110000-158120000	others	3.50984025765406e-17
chr1	158090000	158100000	terminator	chr1	158120000	158130000	promoter	chr1:158090000-158100000_chr1:158120000-158130000	pe	3.76836615089564e-11
chr1	158110000	158120000	distal	chr1	158990000	159000000	promoter	chr1:158110000-158120000_chr1:158990000-159000000	pe	5.33163366587211e-07
chr1	159780000	159790000	promoter	chr1	160510000	160520000	gene.body	chr1:159780000-159790000_chr1:160510000-160520000	pe	2.36969617809157e-06
chr1	159790000	159800000	promoter	chr1	159820000	159830000	promoter	chr1:159790000-159800000_chr1:159820000-159830000	pp	0.000222211535460058
chr1	159790000	159800000	promoter	chr1	1.6e+08	160010000	terminator	chr1:159790000-159800000_chr1:160000000-160010000	pe	0.000138629099021492
chr1	160080000	160090000	promoter	chr1	160290000	160300000	promoter	chr1:160080000-160090000_chr1:160290000-160300000	pp	0.000856013446830586
chr1	160080000	160090000	promoter	chr1	160530000	160540000	promoter	chr1:160080000-160090000_chr1:160530000-160540000	pp	2.92238870140931e-10
chr1	160160000	160170000	promoter	chr1	160350000	160360000	promoter	chr1:160160000-160170000_chr1:160350000-160360000	pp	1.19879027715358e-09
chr1	160190000	160200000	promoter	chr1	160210000	160220000	promoter	chr1:160190000-160200000_chr1:160210000-160220000	pp	2.1557292773939e-07
chr1	160420000	160430000	promoter	chr1	160600000	160610000	terminator	chr1:160420000-160430000_chr1:160600000-160610000	pe	1.84834531154697e-06
chr1	160530000	160540000	promoter	chr1	160600000	160610000	terminator	chr1:160530000-160540000_chr1:160600000-160610000	pe	7.73718514071217e-07
chr1	160740000	160750000	promoter	chr1	160950000	160960000	promoter	chr1:160740000-160750000_chr1:160950000-160960000	pp	2.40917972099626e-05
chr1	160780000	160790000	distal	chr1	160950000	160960000	promoter	chr1:160780000-160790000_chr1:160950000-160960000	pe	3.92302651125577e-05
chr1	160950000	160960000	promoter	chr1	161040000	161050000	promoter	chr1:160950000-160960000_chr1:161040000-161050000	pp	6.40195750758646e-08
chr1	160950000	160960000	promoter	chr1	161090000	161100000	promoter	chr1:160950000-160960000_chr1:161090000-161100000	pp	1.2867968881684e-08
chr1	160990000	161000000	promoter	chr1	161310000	161320000	promoter	chr1:160990000-161000000_chr1:161310000-161320000	pp	7.82291899270422e-08
chr1	161160000	161170000	promoter	chr1	161310000	161320000	promoter	chr1:161160000-161170000_chr1:161310000-161320000	pp	3.55091759318574e-50
chr1	161190000	161200000	promoter	chr1	161420000	161430000	distal	chr1:161190000-161200000_chr1:161420000-161430000	pe	8.99181263910866e-06
chr1	161210000	161220000	promoter	chr1	161310000	161320000	promoter	chr1:161210000-161220000_chr1:161310000-161320000	pp	1.42050722264413e-06
chr1	161480000	161490000	distal	chr1	161540000	161550000	promoter	chr1:161480000-161490000_chr1:161540000-161550000	pe	3.98146938208961e-12
chr1	161480000	161490000	distal	chr1	161730000	161740000	distal	chr1:161480000-161490000_chr1:161730000-161740000	ee	3.05084370292601e-13
chr1	161530000	161540000	gene.body	chr1	161730000	161740000	distal	chr1:161530000-161540000_chr1:161730000-161740000	others	0.00227567610394002
chr1	161790000	161800000	terminator	chr1	1.62e+08	162010000	gene.body	chr1:161790000-161800000_chr1:162000000-162010000	others	5.53529747902295e-06
chr1	1.62e+08	162010000	gene.body	chr1	162030000	162040000	distal	chr1:162000000-162010000_chr1:162030000-162040000	others	0.000256773292589067
chr1	162560000	162570000	promoter	chr1	162840000	162850000	gene.body	chr1:162560000-162570000_chr1:162840000-162850000	pe	0.00170147230042286
chr1	163350000	163360000	terminator	chr1	165390000	165400000	terminator	chr1:163350000-163360000_chr1:165390000-165400000	others	0.00247911929977503
chr1	163410000	163420000	distal	chr1	163520000	163530000	distal	chr1:163410000-163420000_chr1:163520000-163530000	ee	1.05374421114431e-05
chr1	164610000	164620000	gene.body	chr1	164670000	164680000	gene.body	chr1:164610000-164620000_chr1:164670000-164680000	others	0.00108087893847607
chr1	165630000	165640000	promoter	chr1	167220000	167230000	promoter	chr1:165630000-165640000_chr1:167220000-167230000	pp	6.5500964896767e-17
chr1	167260000	167270000	gene.body	chr1	167440000	167450000	promoter	chr1:167260000-167270000_chr1:167440000-167450000	pe	0.000116469300226428
chr1	167400000	167410000	gene.body	chr1	167540000	167550000	terminator	chr1:167400000-167410000_chr1:167540000-167550000	others	6.94479888699928e-05
chr1	167400000	167410000	gene.body	chr1	167680000	167690000	gene.body	chr1:167400000-167410000_chr1:167680000-167690000	others	0.000960416348197597
chr1	167800000	167810000	terminator	chr1	168090000	168100000	promoter	chr1:167800000-167810000_chr1:168090000-168100000	pe	7.75319436456426e-05
chr1	168140000	168150000	distal	chr1	168170000	168180000	promoter	chr1:168140000-168150000_chr1:168170000-168180000	pe	1.96941813046667e-13
chr1	168140000	168150000	distal	chr1	168430000	168440000	gene.body	chr1:168140000-168150000_chr1:168430000-168440000	others	1.04319722976108e-08
chr1	168610000	168620000	distal	chr1	168630000	168640000	distal	chr1:168610000-168620000_chr1:168630000-168640000	ee	0.00136537255311504
chr1	169580000	169590000	promoter	chr1	169710000	169720000	promoter	chr1:169580000-169590000_chr1:169710000-169720000	pp	0.00200983086240235
chr1	169790000	169800000	promoter	chr1	171250000	171260000	promoter	chr1:169790000-169800000_chr1:171250000-171260000	pp	1.39587314767922e-06
chr1	169930000	169940000	gene.body	chr1	170010000	170020000	gene.body	chr1:169930000-169940000_chr1:170010000-170020000	others	7.59033078806625e-05
chr1	170880000	170890000	gene.body	chr1	170920000	170930000	gene.body	chr1:170880000-170890000_chr1:170920000-170930000	others	1.68997212164701e-17
chr1	171310000	171320000	promoter	chr1	171400000	171410000	distal	chr1:171310000-171320000_chr1:171400000-171410000	pe	0.00200520437406083
chr1	171480000	171490000	promoter	chr1	171710000	171720000	gene.body	chr1:171480000-171490000_chr1:171710000-171720000	pe	0.000207909570199319
chr1	171920000	171930000	gene.body	chr1	171980000	171990000	gene.body	chr1:171920000-171930000_chr1:171980000-171990000	others	7.1898030236457e-11
chr1	171980000	171990000	gene.body	chr1	172420000	172430000	promoter	chr1:171980000-171990000_chr1:172420000-172430000	pe	5.99856903982847e-05
chr1	172040000	172050000	gene.body	chr1	172420000	172430000	promoter	chr1:172040000-172050000_chr1:172420000-172430000	pe	0.00172776466571282
chr1	172420000	172430000	promoter	chr1	172440000	172450000	promoter	chr1:172420000-172430000_chr1:172440000-172450000	pp	2.1442576770596e-05
chr1	172740000	172750000	distal	chr1	173690000	173700000	distal	chr1:172740000-172750000_chr1:173690000-173700000	ee	0.00121110183097585
chr1	172820000	172830000	distal	chr1	173430000	173440000	terminator	chr1:172820000-172830000_chr1:173430000-173440000	others	1.82885390385778e-05
chr1	173420000	173430000	promoter	chr1	174260000	174270000	gene.body	chr1:173420000-173430000_chr1:174260000-174270000	pe	0.00042105571486898
chr1	175020000	175030000	promoter	chr1	175480000	175490000	gene.body	chr1:175020000-175030000_chr1:175480000-175490000	pe	0.00273967745880933
chr1	175310000	175320000	terminator	chr1	175330000	175340000	terminator	chr1:175310000-175320000_chr1:175330000-175340000	others	3.09803335603274e-09
chr1	176370000	176380000	distal	chr1	176690000	176700000	terminator	chr1:176370000-176380000_chr1:176690000-176700000	others	4.53158347277584e-05
chr1	176550000	176560000	promoter	chr1	176840000	176850000	terminator	chr1:176550000-176560000_chr1:176840000-176850000	pe	0.000479963795379286
chr1	177180000	177190000	gene.body	chr1	177350000	177360000	promoter	chr1:177180000-177190000_chr1:177350000-177360000	pe	1.16493204508806e-06
chr1	177560000	177570000	distal	chr1	177920000	177930000	terminator	chr1:177560000-177570000_chr1:177920000-177930000	others	2.11857107994035e-09
chr1	178030000	178040000	promoter	chr1	178190000	178200000	gene.body	chr1:178030000-178040000_chr1:178190000-178200000	pe	0.000775663610329666
chr1	178310000	178320000	gene.body	chr1	178540000	178550000	promoter	chr1:178310000-178320000_chr1:178540000-178550000	pe	0.000199951197376935
chr1	178340000	178350000	promoter	chr1	178540000	178550000	promoter	chr1:178340000-178350000_chr1:178540000-178550000	pp	0.000520117134804901
chr1	178500000	178510000	promoter	chr1	178730000	178740000	gene.body	chr1:178500000-178510000_chr1:178730000-178740000	pe	0.00114449794356171
chr1	178530000	178540000	gene.body	chr1	179590000	179600000	promoter	chr1:178530000-178540000_chr1:179590000-179600000	pe	0.000874963837162884
chr1	178540000	178550000	promoter	chr1	178620000	178630000	distal	chr1:178540000-178550000_chr1:178620000-178630000	pe	0.000386254001314943
chr1	178540000	178550000	promoter	chr1	179880000	179890000	promoter	chr1:178540000-178550000_chr1:179880000-179890000	pp	0.00196047544812005
chr1	179580000	179590000	promoter	chr1	179860000	179870000	terminator	chr1:179580000-179590000_chr1:179860000-179870000	pe	0.00019090747832127
chr1	179700000	179710000	distal	chr1	179810000	179820000	promoter	chr1:179700000-179710000_chr1:179810000-179820000	pe	5.34390797579007e-05
chr1	179810000	179820000	promoter	chr1	179880000	179890000	promoter	chr1:179810000-179820000_chr1:179880000-179890000	pp	0.000165582511476553
chr1	179880000	179890000	promoter	chr1	179950000	179960000	promoter	chr1:179880000-179890000_chr1:179950000-179960000	pp	5.91206282033875e-06
chr1	180150000	180160000	promoter	chr1	180510000	180520000	promoter	chr1:180150000-180160000_chr1:180510000-180520000	pp	9.85192374422353e-08
chr1	180510000	180520000	promoter	chr1	180530000	180540000	gene.body	chr1:180510000-180520000_chr1:180530000-180540000	pe	0.00273627622867811
chr1	180880000	180890000	terminator	chr1	181140000	181150000	distal	chr1:180880000-180890000_chr1:181140000-181150000	others	7.6268421179667e-16
chr1	181030000	181040000	promoter	chr1	181160000	181170000	distal	chr1:181030000-181040000_chr1:181160000-181170000	pe	0.000367963418048304
chr1	182060000	182070000	promoter	chr1	182080000	182090000	distal	chr1:182060000-182070000_chr1:182080000-182090000	pe	0.00230850392836106
chr1	183540000	183550000	promoter	chr1	183600000	183610000	distal	chr1:183540000-183550000_chr1:183600000-183610000	pe	0.00197832657620566
chr1	183680000	183690000	gene.body	chr1	183910000	183920000	gene.body	chr1:183680000-183690000_chr1:183910000-183920000	others	2.8953981509893e-07
chr1	184750000	184760000	promoter	chr1	185590000	185600000	gene.body	chr1:184750000-184760000_chr1:185590000-185600000	pe	7.70186313339032e-07
chr1	185170000	185180000	terminator	chr1	185230000	185240000	gene.body	chr1:185170000-185180000_chr1:185230000-185240000	others	0.00628048074537503
chr1	185170000	185180000	terminator	chr1	185590000	185600000	gene.body	chr1:185170000-185180000_chr1:185590000-185600000	others	0.00122618243534042
chr1	185590000	185600000	gene.body	chr1	185680000	185690000	distal	chr1:185590000-185600000_chr1:185680000-185690000	others	0.00116869449879902
chr1	186480000	186490000	gene.body	chr1	186800000	186810000	distal	chr1:186480000-186490000_chr1:186800000-186810000	others	1.09354978929959e-07
chr1	186600000	186610000	distal	chr1	186800000	186810000	distal	chr1:186600000-186610000_chr1:186800000-186810000	ee	1.29910331523645e-09
chr1	189850000	189860000	distal	chr1	190370000	190380000	gene.body	chr1:189850000-189860000_chr1:190370000-190380000	others	1.41693206494821e-07
chr1	193380000	193390000	distal	chr1	193400000	193410000	distal	chr1:193380000-193390000_chr1:193400000-193410000	ee	8.3881820059385e-05
chr1	196140000	196150000	distal	chr1	196310000	196320000	distal	chr1:196140000-196150000_chr1:196310000-196320000	ee	0.00520258575861727
chr1	196140000	196150000	distal	chr1	196660000	196670000	promoter	chr1:196140000-196150000_chr1:196660000-196670000	pe	1.92948635309838e-10
chr1	196600000	196610000	distal	chr1	196660000	196670000	promoter	chr1:196600000-196610000_chr1:196660000-196670000	pe	4.86983777449645e-12
chr1	198770000	198780000	terminator	chr1	199110000	199120000	distal	chr1:198770000-198780000_chr1:199110000-199120000	others	0.000166843400818342
chr1	199110000	199120000	distal	chr1	199460000	199470000	distal	chr1:199110000-199120000_chr1:199460000-199470000	ee	0.000647290988538194
chr1	200250000	200260000	terminator	chr1	200300000	200310000	gene.body	chr1:200250000-200260000_chr1:200300000-200310000	others	6.25237902634879e-05
chr1	200300000	200310000	gene.body	chr1	200410000	200420000	promoter	chr1:200300000-200310000_chr1:200410000-200420000	pe	0.000471123128454169
chr1	200410000	200420000	promoter	chr1	201110000	201120000	promoter	chr1:200410000-200420000_chr1:201110000-201120000	pp	6.72239933013719e-10
chr1	201250000	201260000	distal	chr1	201340000	201350000	distal	chr1:201250000-201260000_chr1:201340000-201350000	ee	0.0018690968948923
chr1	201250000	201260000	distal	chr1	201530000	201540000	promoter	chr1:201250000-201260000_chr1:201530000-201540000	pe	1.88315964830525e-06
chr1	201340000	201350000	distal	chr1	201530000	201540000	promoter	chr1:201340000-201350000_chr1:201530000-201540000	pe	0.00262209683577555
chr1	201400000	201410000	promoter	chr1	201870000	201880000	promoter	chr1:201400000-201410000_chr1:201870000-201880000	pp	0.00188483889250163
chr1	201430000	201440000	promoter	chr1	201700000	201710000	gene.body	chr1:201430000-201440000_chr1:201700000-201710000	pe	6.13779194259103e-10
chr1	201430000	201440000	promoter	chr1	204390000	204400000	promoter	chr1:201430000-201440000_chr1:204390000-204400000	pp	0.00141215798532676
chr1	201480000	201490000	terminator	chr1	201530000	201540000	promoter	chr1:201480000-201490000_chr1:201530000-201540000	pe	0.00508273727962712
chr1	201510000	201520000	promoter	chr1	201970000	201980000	promoter	chr1:201510000-201520000_chr1:201970000-201980000	pp	0.000539349942601653
chr1	201700000	201710000	gene.body	chr1	2.02e+08	202010000	promoter	chr1:201700000-201710000_chr1:202000000-202010000	pe	9.1030100308503e-08
chr1	201700000	201710000	gene.body	chr1	202130000	202140000	promoter	chr1:201700000-201710000_chr1:202130000-202140000	pe	8.64625934631596e-08
chr1	201820000	201830000	promoter	chr1	202110000	202120000	distal	chr1:201820000-201830000_chr1:202110000-202120000	pe	0.00234436038621262
chr1	201980000	201990000	promoter	chr1	2.02e+08	202010000	promoter	chr1:201980000-201990000_chr1:202000000-202010000	pp	0.00252679498376827
chr1	202180000	202190000	promoter	chr1	202340000	202350000	promoter	chr1:202180000-202190000_chr1:202340000-202350000	pp	5.74494048831714e-06
chr1	202230000	202240000	terminator	chr1	202810000	202820000	promoter	chr1:202230000-202240000_chr1:202810000-202820000	pe	0.00366187602802373
chr1	202650000	202660000	gene.body	chr1	203050000	203060000	promoter	chr1:202650000-202660000_chr1:203050000-203060000	pe	0.000258181219147461
chr1	202950000	202960000	promoter	chr1	204120000	204130000	promoter	chr1:202950000-202960000_chr1:204120000-204130000	pp	7.77686054920029e-06
chr1	202960000	202970000	promoter	chr1	202990000	203000000	promoter	chr1:202960000-202970000_chr1:202990000-203000000	pp	0.00168257713822186
chr1	203030000	203040000	promoter	chr1	203120000	203130000	promoter	chr1:203030000-203040000_chr1:203120000-203130000	pp	3.8348648860271e-26
chr1	203130000	203140000	promoter	chr1	203320000	203330000	distal	chr1:203130000-203140000_chr1:203320000-203330000	pe	4.92256010119787e-09
chr1	203130000	203140000	promoter	chr1	203700000	203710000	gene.body	chr1:203130000-203140000_chr1:203700000-203710000	pe	1.78217483686735e-11
chr1	203340000	203350000	promoter	chr1	203700000	203710000	gene.body	chr1:203340000-203350000_chr1:203700000-203710000	pe	4.01476657349179e-09
chr1	203500000	203510000	terminator	chr1	203590000	203600000	distal	chr1:203500000-203510000_chr1:203590000-203600000	others	2.07284931068166e-08
chr1	203860000	203870000	promoter	chr1	204030000	204040000	promoter	chr1:203860000-203870000_chr1:204030000-204040000	pp	3.31337755436476e-09
chr1	204160000	204170000	promoter	chr1	204200000	204210000	promoter	chr1:204160000-204170000_chr1:204200000-204210000	pp	8.26518238951255e-06
chr1	204250000	204260000	terminator	chr1	204360000	204370000	promoter	chr1:204250000-204260000_chr1:204360000-204370000	pe	2.24147735003185e-07
chr1	204490000	204500000	promoter	chr1	204800000	204810000	distal	chr1:204490000-204500000_chr1:204800000-204810000	pe	3.64080080221508e-08
chr1	204560000	204570000	distal	chr1	204620000	204630000	promoter	chr1:204560000-204570000_chr1:204620000-204630000	pe	5.07805750345378e-10
chr1	204620000	204630000	promoter	chr1	204790000	204800000	distal	chr1:204620000-204630000_chr1:204790000-204800000	pe	8.59015721127593e-11
chr1	204760000	204770000	distal	chr1	204790000	204800000	distal	chr1:204760000-204770000_chr1:204790000-204800000	ee	6.7305737962684e-09
chr1	204980000	204990000	promoter	chr1	205270000	205280000	terminator	chr1:204980000-204990000_chr1:205270000-205280000	pe	0.000167542161463876
chr1	205140000	205150000	terminator	chr1	205210000	205220000	promoter	chr1:205140000-205150000_chr1:205210000-205220000	pe	2.71063795072711e-05
chr1	205250000	205260000	promoter	chr1	205330000	205340000	promoter	chr1:205250000-205260000_chr1:205330000-205340000	pp	0.000178177717870078
chr1	205270000	205280000	terminator	chr1	205320000	205330000	promoter	chr1:205270000-205280000_chr1:205320000-205330000	pe	0.000163816769412025
chr1	205270000	205280000	terminator	chr1	205390000	205400000	gene.body	chr1:205270000-205280000_chr1:205390000-205400000	others	1.05613971451002e-12
chr1	205330000	205340000	promoter	chr1	205430000	205440000	terminator	chr1:205330000-205340000_chr1:205430000-205440000	pe	0.00080605904682289
chr1	205390000	205400000	gene.body	chr1	205450000	205460000	promoter	chr1:205390000-205400000_chr1:205450000-205460000	pe	0.00247522012405338
chr1	205390000	205400000	gene.body	chr1	205520000	205530000	promoter	chr1:205390000-205400000_chr1:205520000-205530000	pe	0.000503562232164628
chr1	205430000	205440000	terminator	chr1	205480000	205490000	distal	chr1:205430000-205440000_chr1:205480000-205490000	others	0.00340505882332143
chr1	205480000	205490000	distal	chr1	205590000	205600000	promoter	chr1:205480000-205490000_chr1:205590000-205600000	pe	0.000629392320681719
chr1	205590000	205600000	promoter	chr1	205900000	205910000	distal	chr1:205590000-205600000_chr1:205900000-205910000	pe	0.00338122501413315
chr1	205710000	205720000	promoter	chr1	205900000	205910000	distal	chr1:205710000-205720000_chr1:205900000-205910000	pe	5.24513067724797e-05
chr1	205750000	205760000	promoter	chr1	205810000	205820000	promoter	chr1:205750000-205760000_chr1:205810000-205820000	pp	1.78367653371296e-06
chr1	205790000	205800000	promoter	chr1	205900000	205910000	distal	chr1:205790000-205800000_chr1:205900000-205910000	pe	0.00160570817869408
chr1	206470000	206480000	promoter	chr1	206580000	206590000	promoter	chr1:206470000-206480000_chr1:206580000-206590000	pp	0.00401351002736941
chr1	206490000	206500000	promoter	chr1	206580000	206590000	promoter	chr1:206490000-206500000_chr1:206580000-206590000	pp	0.00110239329287695
chr1	206790000	206800000	gene.body	chr1	206850000	206860000	distal	chr1:206790000-206800000_chr1:206850000-206860000	others	2.94339125835305e-06
chr1	206790000	206800000	gene.body	chr1	206860000	206870000	promoter	chr1:206790000-206800000_chr1:206860000-206870000	pe	0.000467576808999497
chr1	206870000	206880000	terminator	chr1	207050000	207060000	promoter	chr1:206870000-206880000_chr1:207050000-207060000	pe	2.01991991790426e-06
chr1	206980000	206990000	distal	chr1	2.07e+08	207010000	distal	chr1:206980000-206990000_chr1:207000000-207010000	ee	0.000556450886880317
chr1	207070000	207080000	promoter	chr1	207980000	207990000	distal	chr1:207070000-207080000_chr1:207980000-207990000	pe	0.0021650245224932
chr1	207080000	207090000	promoter	chr1	207400000	207410000	terminator	chr1:207080000-207090000_chr1:207400000-207410000	pe	0.000305757894707717
chr1	207570000	207580000	terminator	chr1	208250000	208260000	gene.body	chr1:207570000-207580000_chr1:208250000-208260000	others	5.33847137132493e-20
chr1	207620000	207630000	terminator	chr1	208020000	208030000	promoter	chr1:207620000-207630000_chr1:208020000-208030000	pe	2.68222602924492e-06
chr1	207820000	207830000	promoter	chr1	207980000	207990000	distal	chr1:207820000-207830000_chr1:207980000-207990000	pe	2.16372579660302e-19
chr1	207860000	207870000	promoter	chr1	207960000	207970000	promoter	chr1:207860000-207870000_chr1:207960000-207970000	pp	0.00450514356420585
chr1	207990000	208000000	distal	chr1	208020000	208030000	promoter	chr1:207990000-208000000_chr1:208020000-208030000	pe	1.5309259601986e-05
chr1	208130000	208140000	gene.body	chr1	208240000	208250000	promoter	chr1:208130000-208140000_chr1:208240000-208250000	pe	4.72378487949826e-30
chr1	208230000	208240000	terminator	chr1	209560000	209570000	promoter	chr1:208230000-208240000_chr1:209560000-209570000	pe	5.83140107859706e-13
chr1	208650000	208660000	distal	chr1	209190000	209200000	gene.body	chr1:208650000-208660000_chr1:209190000-209200000	others	6.69718326995291e-06
chr1	209570000	209580000	distal	chr1	209740000	209750000	distal	chr1:209570000-209580000_chr1:209740000-209750000	ee	2.33982302105054e-09
chr1	209690000	209700000	gene.body	chr1	209740000	209750000	distal	chr1:209690000-209700000_chr1:209740000-209750000	others	2.0691718402827e-08
chr1	209860000	209870000	distal	chr1	209930000	209940000	promoter	chr1:209860000-209870000_chr1:209930000-209940000	pe	2.58228547463144e-06
chr1	210400000	210410000	distal	chr1	211130000	211140000	promoter	chr1:210400000-210410000_chr1:211130000-211140000	pe	1.09450406924638e-35
chr1	210440000	210450000	distal	chr1	211130000	211140000	promoter	chr1:210440000-210450000_chr1:211130000-211140000	pe	0.000188074154598949
chr1	211380000	211390000	promoter	chr1	211650000	211660000	promoter	chr1:211380000-211390000_chr1:211650000-211660000	pp	0.00242951059988703
chr1	212010000	212020000	promoter	chr1	212030000	212040000	promoter	chr1:212010000-212020000_chr1:212030000-212040000	pp	1.5760171702319e-12
chr1	212310000	212320000	terminator	chr1	212450000	212460000	distal	chr1:212310000-212320000_chr1:212450000-212460000	others	0.004437720709625
chr1	212360000	212370000	terminator	chr1	212410000	212420000	promoter	chr1:212360000-212370000_chr1:212410000-212420000	pe	5.63925661789923e-07
chr1	212470000	212480000	promoter	chr1	212630000	212640000	distal	chr1:212470000-212480000_chr1:212630000-212640000	pe	5.30291785717469e-13
chr1	213170000	213180000	terminator	chr1	213240000	213250000	promoter	chr1:213170000-213180000_chr1:213240000-213250000	pe	8.43742843343895e-06
chr1	216180000	216190000	gene.body	chr1	216310000	216320000	gene.body	chr1:216180000-216190000_chr1:216310000-216320000	others	0.000574594709742602
chr1	219200000	219210000	promoter	chr1	219380000	219390000	distal	chr1:219200000-219210000_chr1:219380000-219390000	pe	9.88014427240444e-15
chr1	219400000	219410000	terminator	chr1	219810000	219820000	gene.body	chr1:219400000-219410000_chr1:219810000-219820000	others	0.000104835005293574
chr1	219560000	219570000	distal	chr1	219810000	219820000	gene.body	chr1:219560000-219570000_chr1:219810000-219820000	others	0.000105162802758488
chr1	219990000	220000000	terminator	chr1	220080000	220090000	promoter	chr1:219990000-220000000_chr1:220080000-220090000	pe	0.000603419230578735
chr1	220180000	220190000	terminator	chr1	220300000	220310000	distal	chr1:220180000-220190000_chr1:220300000-220310000	others	2.66861617210637e-05
chr1	220280000	220290000	distal	chr1	220520000	220530000	promoter	chr1:220280000-220290000_chr1:220520000-220530000	pe	4.16854135209837e-06
chr1	220510000	220520000	distal	chr1	222460000	222470000	distal	chr1:220510000-220520000_chr1:222460000-222470000	ee	1.45702122993218e-09
chr1	220690000	220700000	promoter	chr1	220770000	220780000	promoter	chr1:220690000-220700000_chr1:220770000-220780000	pp	3.34907507146513e-11
chr1	221540000	221550000	promoter	chr1	221850000	221860000	distal	chr1:221540000-221550000_chr1:221850000-221860000	pe	0.00019246709278336
chr1	221690000	221700000	distal	chr1	221740000	221750000	promoter	chr1:221690000-221700000_chr1:221740000-221750000	pe	0.00163262773376282
chr1	221850000	221860000	distal	chr1	222640000	222650000	promoter	chr1:221850000-221860000_chr1:222640000-222650000	pe	5.6088706855651e-18
chr1	221970000	221980000	promoter	chr1	2.22e+08	222010000	terminator	chr1:221970000-221980000_chr1:222000000-222010000	pe	1.02978455978569e-06
chr1	222450000	222460000	distal	chr1	222580000	222590000	promoter	chr1:222450000-222460000_chr1:222580000-222590000	pe	1.12011221118262e-07
chr1	222630000	222640000	promoter	chr1	224640000	224650000	gene.body	chr1:222630000-222640000_chr1:224640000-224650000	pe	0.00026783142875192
chr1	222790000	222800000	distal	chr1	222810000	222820000	promoter	chr1:222790000-222800000_chr1:222810000-222820000	pe	0.000218224213892921
chr1	222810000	222820000	promoter	chr1	223140000	223150000	promoter	chr1:222810000-222820000_chr1:223140000-223150000	pp	4.51255086991927e-25
chr1	223140000	223150000	promoter	chr1	223740000	223750000	promoter	chr1:223140000-223150000_chr1:223740000-223750000	pp	0.000157028121765823
chr1	223840000	223850000	promoter	chr1	226600000	226610000	promoter	chr1:223840000-223850000_chr1:226600000-226610000	pp	0.0012805401851064
chr1	224430000	224440000	promoter	chr1	224450000	224460000	gene.body	chr1:224430000-224440000_chr1:224450000-224460000	pe	6.06257973777144e-05
chr1	224520000	224530000	promoter	chr1	225850000	225860000	promoter	chr1:224520000-224530000_chr1:225850000-225860000	pp	0.00149260766237167
chr1	224730000	224740000	promoter	chr1	224850000	224860000	gene.body	chr1:224730000-224740000_chr1:224850000-224860000	pe	0.000241996730792262
chr1	225310000	225320000	gene.body	chr1	225470000	225480000	distal	chr1:225310000-225320000_chr1:225470000-225480000	others	0.000371901783762651
chr1	225430000	225440000	promoter	chr1	225470000	225480000	distal	chr1:225430000-225440000_chr1:225470000-225480000	pe	2.71593808280458e-15
chr1	225770000	225780000	promoter	chr1	226060000	226070000	promoter	chr1:225770000-225780000_chr1:226060000-226070000	pp	2.23806921637786e-08
chr1	225810000	225820000	promoter	chr1	225860000	225870000	promoter	chr1:225810000-225820000_chr1:225860000-225870000	pp	0.000415492409673523
chr1	226100000	226110000	distal	chr1	226720000	226730000	gene.body	chr1:226100000-226110000_chr1:226720000-226730000	others	0.000743181943672537
chr1	226330000	226340000	distal	chr1	226600000	226610000	promoter	chr1:226330000-226340000_chr1:226600000-226610000	pe	0.000262050013686444
chr1	226420000	226430000	distal	chr1	228160000	228170000	promoter	chr1:226420000-226430000_chr1:228160000-228170000	pe	2.55256583051078e-07
chr1	226540000	226550000	promoter	chr1	226630000	226640000	terminator	chr1:226540000-226550000_chr1:226630000-226640000	pe	7.34863460240274e-07
chr1	226720000	226730000	gene.body	chr1	226820000	226830000	promoter	chr1:226720000-226730000_chr1:226820000-226830000	pe	2.31389782157362e-10
chr1	226930000	226940000	promoter	chr1	227430000	227440000	terminator	chr1:226930000-226940000_chr1:227430000-227440000	pe	0.0015009203287037
chr1	227230000	227240000	gene.body	chr1	227430000	227440000	terminator	chr1:227230000-227240000_chr1:227430000-227440000	others	7.3854765773889e-06
chr1	227440000	227450000	distal	chr1	228130000	228140000	promoter	chr1:227440000-227450000_chr1:228130000-228140000	pe	2.26030779433905e-07
chr1	227990000	228000000	distal	chr1	228130000	228140000	promoter	chr1:227990000-228000000_chr1:228130000-228140000	pe	3.12510926242882e-05
chr1	228080000	228090000	promoter	chr1	228100000	228110000	promoter	chr1:228080000-228090000_chr1:228100000-228110000	pp	6.65383127253893e-21
chr1	228100000	228110000	promoter	chr1	228500000	228510000	distal	chr1:228100000-228110000_chr1:228500000-228510000	pe	1.19581756665551e-16
chr1	228500000	228510000	distal	chr1	228660000	228670000	distal	chr1:228500000-228510000_chr1:228660000-228670000	ee	0.00398500629878588
chr1	228690000	228700000	distal	chr1	229250000	229260000	promoter	chr1:228690000-228700000_chr1:229250000-229260000	pe	1.95414693585594e-10
chr1	229220000	229230000	distal	chr1	229250000	229260000	promoter	chr1:229220000-229230000_chr1:229250000-229260000	pe	1.16473040781946e-06
chr1	229250000	229260000	promoter	chr1	229500000	229510000	promoter	chr1:229250000-229260000_chr1:229500000-229510000	pp	2.74029063802199e-12
chr1	229450000	229460000	promoter	chr1	229480000	229490000	gene.body	chr1:229450000-229460000_chr1:229480000-229490000	pe	4.70180772711446e-15
chr1	229660000	229670000	terminator	chr1	229710000	229720000	distal	chr1:229660000-229670000_chr1:229710000-229720000	others	0.000349491272818379
chr1	229660000	229670000	terminator	chr1	229840000	229850000	gene.body	chr1:229660000-229670000_chr1:229840000-229850000	others	1.81789699671579e-06
chr1	229840000	229850000	gene.body	chr1	230120000	230130000	gene.body	chr1:229840000-229850000_chr1:230120000-230130000	others	2.49245611297157e-05
chr1	229840000	229850000	gene.body	chr1	230220000	230230000	gene.body	chr1:229840000-229850000_chr1:230220000-230230000	others	0.00055406037310052
chr1	230220000	230230000	gene.body	chr1	230260000	230270000	promoter	chr1:230220000-230230000_chr1:230260000-230270000	pe	5.10070702598995e-07
chr1	230630000	230640000	gene.body	chr1	230790000	230800000	promoter	chr1:230630000-230640000_chr1:230790000-230800000	pe	0.000404080190332579
chr1	230640000	230650000	promoter	chr1	230790000	230800000	promoter	chr1:230640000-230650000_chr1:230790000-230800000	pp	9.05600891509907e-21
chr1	230640000	230650000	promoter	chr1	230910000	230920000	promoter	chr1:230640000-230650000_chr1:230910000-230920000	pp	2.62079270267534e-06
chr1	231240000	231250000	promoter	chr1	231520000	231530000	promoter	chr1:231240000-231250000_chr1:231520000-231530000	pp	3.41599520579214e-14
chr1	231310000	231320000	distal	chr1	231330000	231340000	promoter	chr1:231310000-231320000_chr1:231330000-231340000	pe	2.3417251060382e-24
chr1	231520000	231530000	promoter	chr1	231550000	231560000	terminator	chr1:231520000-231530000_chr1:231550000-231560000	pe	0.00309800294414568
chr1	231520000	231530000	promoter	chr1	231590000	231600000	terminator	chr1:231520000-231530000_chr1:231590000-231600000	pe	0.00106211591023885
chr1	231580000	231590000	gene.body	chr1	231600000	231610000	gene.body	chr1:231580000-231590000_chr1:231600000-231610000	others	0.00137561223553607
chr1	231600000	231610000	gene.body	chr1	231750000	231760000	terminator	chr1:231600000-231610000_chr1:231750000-231760000	others	8.02216195112286e-11
chr1	231620000	231630000	promoter	chr1	232880000	232890000	gene.body	chr1:231620000-231630000_chr1:232880000-232890000	pe	1.57496719128097e-06
chr1	231720000	231730000	terminator	chr1	233020000	233030000	promoter	chr1:231720000-231730000_chr1:233020000-233030000	pe	6.15347835940619e-09
chr1	231750000	231760000	terminator	chr1	233420000	233430000	distal	chr1:231750000-231760000_chr1:233420000-233430000	others	0.00526114226506364
chr1	232210000	232220000	distal	chr1	232620000	232630000	promoter	chr1:232210000-232220000_chr1:232620000-232630000	pe	4.7031144115906e-17
chr1	232630000	232640000	promoter	chr1	233020000	233030000	promoter	chr1:232630000-232640000_chr1:233020000-233030000	pp	6.50427203787416e-13
chr1	232720000	232730000	promoter	chr1	234080000	234090000	gene.body	chr1:232720000-232730000_chr1:234080000-234090000	pe	8.48160779053305e-05
chr1	233320000	233330000	promoter	chr1	234060000	234070000	gene.body	chr1:233320000-233330000_chr1:234060000-234070000	pe	0.00600726749366579
chr1	234060000	234070000	gene.body	chr1	234080000	234090000	gene.body	chr1:234060000-234070000_chr1:234080000-234090000	others	0.000512845623945573
chr1	234150000	234160000	gene.body	chr1	234320000	234330000	terminator	chr1:234150000-234160000_chr1:234320000-234330000	others	4.66466115331486e-05
chr1	234520000	234530000	promoter	chr1	235080000	235090000	distal	chr1:234520000-234530000_chr1:235080000-235090000	pe	2.36622407707645e-12
chr1	234610000	234620000	promoter	chr1	236790000	236800000	promoter	chr1:234610000-234620000_chr1:236790000-236800000	pp	1.88693720251506e-14
chr1	234690000	234700000	promoter	chr1	235090000	235100000	distal	chr1:234690000-234700000_chr1:235090000-235100000	pe	0.000119323912480509
chr1	236100000	236110000	distal	chr1	236480000	236490000	terminator	chr1:236100000-236110000_chr1:236480000-236490000	others	0.000679838506129061
chr1	236300000	236310000	distal	chr1	236450000	236460000	gene.body	chr1:236300000-236310000_chr1:236450000-236460000	others	0.000408939212055478
chr1	236470000	236480000	gene.body	chr1	236510000	236520000	promoter	chr1:236470000-236480000_chr1:236510000-236520000	pe	0.00172481157780243
chr1	236790000	236800000	promoter	chr1	236860000	236870000	gene.body	chr1:236790000-236800000_chr1:236860000-236870000	pe	1.03881912418987e-07
chr1	237380000	237390000	gene.body	chr1	237800000	237810000	promoter	chr1:237380000-237390000_chr1:237800000-237810000	pe	0.0033576885464529
chr1	237860000	237870000	promoter	chr1	237930000	237940000	distal	chr1:237860000-237870000_chr1:237930000-237940000	pe	1.34403307450599e-05
chr1	238230000	238240000	promoter	chr1	238950000	238960000	distal	chr1:238230000-238240000_chr1:238950000-238960000	pe	3.60022684244489e-06
chr1	240730000	240740000	terminator	chr1	241260000	241270000	gene.body	chr1:240730000-240740000_chr1:241260000-241270000	others	0.00543848926647226
chr1	240730000	240740000	terminator	chr1	241620000	241630000	terminator	chr1:240730000-240740000_chr1:241620000-241630000	others	0.000126371958774093
chr1	241620000	241630000	terminator	chr1	242120000	242130000	terminator	chr1:241620000-241630000_chr1:242120000-242130000	others	1.11941768598149e-05
chr1	241830000	241840000	gene.body	chr1	242010000	242020000	distal	chr1:241830000-241840000_chr1:242010000-242020000	others	0.00073898412426733
chr1	241830000	241840000	gene.body	chr1	242020000	242030000	distal	chr1:241830000-241840000_chr1:242020000-242030000	others	0.000265238371264595
chr1	242010000	242020000	distal	chr1	242470000	242480000	gene.body	chr1:242010000-242020000_chr1:242470000-242480000	others	0.00415431808313418
chr1	244600000	244610000	terminator	chr1	244650000	244660000	promoter	chr1:244600000-244610000_chr1:244650000-244660000	pe	0.0035117057828752
chr1	246490000	246500000	gene.body	chr1	246680000	246690000	promoter	chr1:246490000-246500000_chr1:246680000-246690000	pe	2.30130228121473e-05
chr1	246490000	246500000	gene.body	chr1	246690000	246700000	promoter	chr1:246490000-246500000_chr1:246690000-246700000	pe	6.49778110551765e-06
chr1	248800000	248810000	terminator	chr1	248820000	248830000	promoter	chr1:248800000-248810000_chr1:248820000-248830000	pe	5.80385764504714e-12
chr10	1750000	1760000	distal	chr10	2610000	2620000	terminator	chr10:1750000-1760000_chr10:2610000-2620000	others	7.13807085222331e-06
chr10	4840000	4850000	promoter	chr10	5380000	5390000	distal	chr10:4840000-4850000_chr10:5380000-5390000	pe	0.000113253950300764
chr10	5280000	5290000	distal	chr10	5410000	5420000	promoter	chr10:5280000-5290000_chr10:5410000-5420000	pe	0.000200795493355515
chr10	6010000	6020000	promoter	chr10	6100000	6110000	promoter	chr10:6010000-6020000_chr10:6100000-6110000	pp	0.00192696172460762
chr10	6640000	6650000	distal	chr10	6670000	6680000	distal	chr10:6640000-6650000_chr10:6670000-6680000	ee	0.00379026867697901
chr10	6670000	6680000	distal	chr10	7510000	7520000	distal	chr10:6670000-6680000_chr10:7510000-7520000	ee	0.00223548685317197
chr10	7280000	7290000	terminator	chr10	7300000	7310000	gene.body	chr10:7280000-7290000_chr10:7300000-7310000	others	3.46536135421549e-05
chr10	8050000	8060000	promoter	chr10	9300000	9310000	promoter	chr10:8050000-8060000_chr10:9300000-9310000	pp	1.59135578036273e-08
chr10	8270000	8280000	promoter	chr10	9300000	9310000	promoter	chr10:8270000-8280000_chr10:9300000-9310000	pp	0.00211166361493768
chr10	11420000	11430000	distal	chr10	11470000	11480000	gene.body	chr10:11420000-11430000_chr10:11470000-11480000	others	0.000722674974320637
chr10	11510000	11520000	gene.body	chr10	11910000	11920000	terminator	chr10:11510000-11520000_chr10:11910000-11920000	others	7.33070706710981e-10
chr10	11610000	11620000	promoter	chr10	11720000	11730000	distal	chr10:11610000-11620000_chr10:11720000-11730000	pe	0.00431732369889026
chr10	11720000	11730000	distal	chr10	11750000	11760000	terminator	chr10:11720000-11730000_chr10:11750000-11760000	others	0.0054755639468586
chr10	12260000	12270000	distal	chr10	12900000	12910000	gene.body	chr10:12260000-12270000_chr10:12900000-12910000	others	2.07411748581109e-05
chr10	12260000	12270000	distal	chr10	13080000	13090000	gene.body	chr10:12260000-12270000_chr10:13080000-13090000	others	0.0030055129637531
chr10	13160000	13170000	promoter	chr10	13300000	13310000	promoter	chr10:13160000-13170000_chr10:13300000-13310000	pp	6.36135759240385e-08
chr10	13160000	13170000	promoter	chr10	13940000	13950000	gene.body	chr10:13160000-13170000_chr10:13940000-13950000	pe	0.00598969555607858
chr10	13470000	13480000	promoter	chr10	13530000	13540000	promoter	chr10:13470000-13480000_chr10:13530000-13540000	pp	1.62302798100991e-09
chr10	13530000	13540000	promoter	chr10	13570000	13580000	distal	chr10:13530000-13540000_chr10:13570000-13580000	pe	1.55564868281048e-09
chr10	13770000	13780000	gene.body	chr10	14470000	14480000	distal	chr10:13770000-13780000_chr10:14470000-14480000	others	2.22298300929716e-25
chr10	13940000	13950000	gene.body	chr10	15800000	15810000	gene.body	chr10:13940000-13950000_chr10:15800000-15810000	others	0.000349491272818379
chr10	14390000	14400000	gene.body	chr10	14470000	14480000	distal	chr10:14390000-14400000_chr10:14470000-14480000	others	1.02347269989319e-05
chr10	15430000	15440000	distal	chr10	15850000	15860000	promoter	chr10:15430000-15440000_chr10:15850000-15860000	pe	0.000745357569876674
chr10	15700000	15710000	gene.body	chr10	15950000	15960000	distal	chr10:15700000-15710000_chr10:15950000-15960000	others	4.04804186572957e-07
chr10	15710000	15720000	promoter	chr10	15740000	15750000	distal	chr10:15710000-15720000_chr10:15740000-15750000	pe	0.00398279107872472
chr10	15720000	15730000	promoter	chr10	15740000	15750000	distal	chr10:15720000-15730000_chr10:15740000-15750000	pe	0.00111110800747393
chr10	15740000	15750000	distal	chr10	15900000	15910000	distal	chr10:15740000-15750000_chr10:15900000-15910000	ee	3.78785617006644e-05
chr10	15890000	15900000	distal	chr10	16770000	16780000	gene.body	chr10:15890000-15900000_chr10:16770000-16780000	others	0.00125125603728909
chr10	17240000	17250000	distal	chr10	17730000	17740000	distal	chr10:17240000-17250000_chr10:17730000-17740000	ee	0.00576821494314197
chr10	17430000	17440000	gene.body	chr10	17590000	17600000	terminator	chr10:17430000-17440000_chr10:17590000-17600000	others	8.43611330722356e-05
chr10	17910000	17920000	terminator	chr10	19810000	19820000	promoter	chr10:17910000-17920000_chr10:19810000-19820000	pe	0.00418000468958693
chr10	20850000	20860000	terminator	chr10	21490000	21500000	promoter	chr10:20850000-20860000_chr10:21490000-21500000	pe	4.64877902697777e-06
chr10	21070000	21080000	gene.body	chr10	21170000	21180000	promoter	chr10:21070000-21080000_chr10:21170000-21180000	pe	1.75612433549072e-05
chr10	21240000	21250000	gene.body	chr10	21270000	21280000	gene.body	chr10:21240000-21250000_chr10:21270000-21280000	others	0.00068649612647249
chr10	21270000	21280000	gene.body	chr10	21490000	21500000	promoter	chr10:21270000-21280000_chr10:21490000-21500000	pe	2.69432232211334e-08
chr10	21290000	21300000	promoter	chr10	22420000	22430000	gene.body	chr10:21290000-21300000_chr10:22420000-22430000	pe	4.59474065643048e-06
chr10	21920000	21930000	terminator	chr10	22420000	22430000	gene.body	chr10:21920000-21930000_chr10:22420000-22430000	others	2.71008405510188e-05
chr10	21980000	21990000	gene.body	chr10	23060000	23070000	gene.body	chr10:21980000-21990000_chr10:23060000-23070000	others	0.00168807081426694
chr10	22100000	22110000	distal	chr10	24360000	24370000	gene.body	chr10:22100000-22110000_chr10:24360000-24370000	others	5.11326563980601e-08
chr10	23030000	23040000	promoter	chr10	23060000	23070000	gene.body	chr10:23030000-23040000_chr10:23060000-23070000	pe	1.00040677522032e-07
chr10	23150000	23160000	distal	chr10	23290000	23300000	gene.body	chr10:23150000-23160000_chr10:23290000-23300000	others	9.44248563918259e-05
chr10	23290000	23300000	gene.body	chr10	23310000	23320000	terminator	chr10:23290000-23300000_chr10:23310000-23320000	others	6.1292740462935e-12
chr10	23340000	23350000	promoter	chr10	25110000	25120000	promoter	chr10:23340000-23350000_chr10:25110000-25120000	pp	4.85849723791671e-05
chr10	2.4e+07	24010000	gene.body	chr10	24500000	24510000	gene.body	chr10:24000000-24010000_chr10:24500000-24510000	others	0.000177662073519086
chr10	24110000	24120000	gene.body	chr10	24510000	24520000	terminator	chr10:24110000-24120000_chr10:24510000-24520000	others	9.98633948532834e-12
chr10	24190000	24200000	gene.body	chr10	24360000	24370000	gene.body	chr10:24190000-24200000_chr10:24360000-24370000	others	1.13034168590449e-07
chr10	25010000	25020000	promoter	chr10	25080000	25090000	gene.body	chr10:25010000-25020000_chr10:25080000-25090000	pe	0.00378040702854581
chr10	25080000	25090000	gene.body	chr10	25220000	25230000	gene.body	chr10:25080000-25090000_chr10:25220000-25230000	others	0.00558420073758052
chr10	25720000	25730000	gene.body	chr10	26270000	26280000	gene.body	chr10:25720000-25730000_chr10:26270000-26280000	others	2.15680482392473e-10
chr10	26260000	26270000	gene.body	chr10	26680000	26690000	gene.body	chr10:26260000-26270000_chr10:26680000-26690000	others	2.72375348714805e-05
chr10	27550000	27560000	distal	chr10	28300000	28310000	promoter	chr10:27550000-27560000_chr10:28300000-28310000	pe	0.00366569792090175
chr10	28410000	28420000	promoter	chr10	28430000	28440000	terminator	chr10:28410000-28420000_chr10:28430000-28440000	pe	1.10436411103713e-05
chr10	28660000	28670000	distal	chr10	28990000	29000000	distal	chr10:28660000-28670000_chr10:28990000-29000000	ee	2.64919887864354e-08
chr10	28660000	28670000	distal	chr10	29300000	29310000	gene.body	chr10:28660000-28670000_chr10:29300000-29310000	others	0.00124016677855763
chr10	28660000	28670000	distal	chr10	29380000	29390000	gene.body	chr10:28660000-28670000_chr10:29380000-29390000	others	1.2596843020298e-06
chr10	28800000	28810000	promoter	chr10	29490000	29500000	promoter	chr10:28800000-28810000_chr10:29490000-29500000	pp	0.000511299096660826
chr10	28930000	28940000	terminator	chr10	29110000	29120000	distal	chr10:28930000-28940000_chr10:29110000-29120000	others	0.00212516776251723
chr10	28940000	28950000	terminator	chr10	29630000	29640000	promoter	chr10:28940000-28950000_chr10:29630000-29640000	pe	7.22998203498363e-08
chr10	29130000	29140000	distal	chr10	29240000	29250000	distal	chr10:29130000-29140000_chr10:29240000-29250000	ee	0.00557065870621096
chr10	29230000	29240000	distal	chr10	29390000	29400000	gene.body	chr10:29230000-29240000_chr10:29390000-29400000	others	0.00539902909958344
chr10	29230000	29240000	distal	chr10	29730000	29740000	promoter	chr10:29230000-29240000_chr10:29730000-29740000	pe	1.03345508872053e-05
chr10	29370000	29380000	terminator	chr10	29490000	29500000	promoter	chr10:29370000-29380000_chr10:29490000-29500000	pe	0.00462348732561473
chr10	29440000	29450000	gene.body	chr10	29630000	29640000	promoter	chr10:29440000-29450000_chr10:29630000-29640000	pe	0.00014493430097538
chr10	29470000	29480000	promoter	chr10	29530000	29540000	gene.body	chr10:29470000-29480000_chr10:29530000-29540000	pe	0.000282045793908363
chr10	29490000	29500000	promoter	chr10	29510000	29520000	promoter	chr10:29490000-29500000_chr10:29510000-29520000	pp	4.20739478646169e-05
chr10	29510000	29520000	promoter	chr10	29530000	29540000	gene.body	chr10:29510000-29520000_chr10:29530000-29540000	pe	8.82165920401575e-06
chr10	30580000	30590000	promoter	chr10	30670000	30680000	gene.body	chr10:30580000-30590000_chr10:30670000-30680000	pe	0.000210116285458148
chr10	31320000	31330000	promoter	chr10	31490000	31500000	gene.body	chr10:31320000-31330000_chr10:31490000-31500000	pe	1.60331808988794e-10
chr10	32180000	32190000	distal	chr10	32340000	32350000	promoter	chr10:32180000-32190000_chr10:32340000-32350000	pe	0.00357627181680644
chr10	32340000	32350000	promoter	chr10	32360000	32370000	gene.body	chr10:32340000-32350000_chr10:32360000-32370000	pe	0.000159437149712168
chr10	33290000	33300000	gene.body	chr10	33480000	33490000	distal	chr10:33290000-33300000_chr10:33480000-33490000	others	0.000665162508135525
chr10	33320000	33330000	gene.body	chr10	33480000	33490000	distal	chr10:33320000-33330000_chr10:33480000-33490000	others	1.43381215295656e-07
chr10	33330000	33340000	promoter	chr10	33500000	33510000	distal	chr10:33330000-33340000_chr10:33500000-33510000	pe	9.72785161865296e-13
chr10	34990000	35000000	distal	chr10	35210000	35220000	terminator	chr10:34990000-35000000_chr10:35210000-35220000	others	5.01721628422989e-05
chr10	35020000	35030000	promoter	chr10	35560000	35570000	terminator	chr10:35020000-35030000_chr10:35560000-35570000	pe	0.000575036779706174
chr10	42420000	42430000	terminator	chr10	43100000	43110000	promoter	chr10:42420000-42430000_chr10:43100000-43110000	pe	2.54300809350046e-10
chr10	43170000	43180000	gene.body	chr10	43670000	43680000	terminator	chr10:43170000-43180000_chr10:43670000-43680000	others	5.05606935126791e-05
chr10	43170000	43180000	gene.body	chr10	44930000	44940000	promoter	chr10:43170000-43180000_chr10:44930000-44940000	pe	0.00159036565517051
chr10	43190000	43200000	terminator	chr10	43460000	43470000	gene.body	chr10:43190000-43200000_chr10:43460000-43470000	others	0.000660076520002464
chr10	43690000	43700000	distal	chr10	44300000	44310000	promoter	chr10:43690000-43700000_chr10:44300000-44310000	pe	0.000200273101993826
chr10	45980000	45990000	promoter	chr10	46020000	46030000	promoter	chr10:45980000-45990000_chr10:46020000-46030000	pp	1.03791810946333e-07
chr10	47020000	47030000	distal	chr10	47340000	47350000	promoter	chr10:47020000-47030000_chr10:47340000-47350000	pe	1.34126899369401e-09
chr10	47030000	47040000	distal	chr10	47150000	47160000	distal	chr10:47030000-47040000_chr10:47150000-47160000	ee	0.00211931163640705
chr10	48280000	48290000	distal	chr10	48650000	48660000	promoter	chr10:48280000-48290000_chr10:48650000-48660000	pe	8.77156378003803e-10
chr10	48440000	48450000	promoter	chr10	48500000	48510000	promoter	chr10:48440000-48450000_chr10:48500000-48510000	pp	2.47895540418428e-14
chr10	48470000	48480000	promoter	chr10	48650000	48660000	promoter	chr10:48470000-48480000_chr10:48650000-48660000	pp	4.48494757286893e-07
chr10	48520000	48530000	promoter	chr10	48610000	48620000	gene.body	chr10:48520000-48530000_chr10:48610000-48620000	pe	3.40261971324191e-11
chr10	48550000	48560000	promoter	chr10	48650000	48660000	promoter	chr10:48550000-48560000_chr10:48650000-48660000	pp	4.58985270628751e-28
chr10	48650000	48660000	promoter	chr10	49400000	49410000	distal	chr10:48650000-48660000_chr10:49400000-49410000	pe	2.06200951014942e-07
chr10	49370000	49380000	gene.body	chr10	49400000	49410000	distal	chr10:49370000-49380000_chr10:49400000-49410000	others	4.11372771200595e-06
chr10	49400000	49410000	distal	chr10	49510000	49520000	terminator	chr10:49400000-49410000_chr10:49510000-49520000	others	7.38268742014284e-10
chr10	50420000	50430000	promoter	chr10	50620000	50630000	promoter	chr10:50420000-50430000_chr10:50620000-50630000	pp	1.59431671894479e-07
chr10	51890000	51900000	gene.body	chr10	52810000	52820000	distal	chr10:51890000-51900000_chr10:52810000-52820000	others	5.0746147109269e-07
chr10	52010000	52020000	gene.body	chr10	52210000	52220000	gene.body	chr10:52010000-52020000_chr10:52210000-52220000	others	0.000141704172682942
chr10	52220000	52230000	terminator	chr10	52300000	52310000	terminator	chr10:52220000-52230000_chr10:52300000-52310000	others	5.67261913785129e-08
chr10	52310000	52320000	promoter	chr10	52480000	52490000	gene.body	chr10:52310000-52320000_chr10:52480000-52490000	pe	0.000158919470019901
chr10	52310000	52320000	promoter	chr10	52740000	52750000	gene.body	chr10:52310000-52320000_chr10:52740000-52750000	pe	7.37506103030558e-11
chr10	52720000	52730000	gene.body	chr10	53600000	53610000	distal	chr10:52720000-52730000_chr10:53600000-53610000	others	0.0009568106132796
chr10	52780000	52790000	distal	chr10	55340000	55350000	gene.body	chr10:52780000-52790000_chr10:55340000-55350000	others	0.00170789020257851
chr10	53210000	53220000	distal	chr10	53450000	53460000	distal	chr10:53210000-53220000_chr10:53450000-53460000	ee	0.00137319970605947
chr10	53910000	53920000	gene.body	chr10	55280000	55290000	gene.body	chr10:53910000-53920000_chr10:55280000-55290000	others	6.38378736616965e-09
chr10	54360000	54370000	gene.body	chr10	54400000	54410000	gene.body	chr10:54360000-54370000_chr10:54400000-54410000	others	6.03004773818679e-12
chr10	55260000	55270000	gene.body	chr10	55620000	55630000	promoter	chr10:55260000-55270000_chr10:55620000-55630000	pe	0.0020296490540263
chr10	58060000	58070000	distal	chr10	58170000	58180000	distal	chr10:58060000-58070000_chr10:58170000-58180000	ee	0.000901006859012449
[truncated: 7,617 more rows]

## Sheet: loop annotations Wnt OFF only
Genomic Annotation (GA)
LGK_specific_GA (Wnt OFF sp peak 2 peak loops)
[truncated: 7,287 more rows]

## Sheet: loop annotations Wnt ON only
Genomic Annotation (GA)
[truncated: 6,447 more rows]

## Sheet: loop annotations shared
Genomic Annotation (GA)
[truncated: 2,036 more rows]

[truncated: 11 more sheets: loop length, CTCF motif orient., HOMER de novo Wnt OFF, HOMER de novo Wnt ON, HOMER de novo Wnt OFF only, HOMER de novo WNT ON only, HOMER de novo shared, Motif scanning, RUW peaks overlap to anchors, RUW peaks overlap to loops, RUW peaks categorized]
