# Supplementary material for: Wnt signaling activation induces CTCF binding and loop formation at cis-regulatory elements of target genes
Source: Genome Res. 2025 Aug;35(8):1701–16. doi: 10.1101/gr.279684.124 (PMC12315713; doi:10.1101/gr.279684.124)
Supplement: Supplement 5 [file Supplemental_Table_6.xlsx]

## Sheet: consensus-Loop-summary
HiChIP (CTCF)
Loop calling Summary
Sample	HiChIP for CTCF mark for HEK293T stimulated either by 10uM CHIR99021 (Wnt-ON) or 1nM LGK (PORCN inhibition, Wnt-OFF), per replicate (HiChIP_*1/2)
Number of Read Pairs	Total sequencing read pairs obtained
Number of total reads aligned (%)	Total aligned reads recorded byHiC-Pro
Valid_interaction_pairs	Interaction pairs identified by HiC-Pro
Merged replicate valid interaction	Merging pairs per sample processed by HiC-Pro
Total loops	Total number of significant loops called by FitHiChIP using parameter peak 2 peak (interaction type:1), cover bias regression model, binomial distribution based refined probability
sig loops FDR0.01	Total number of significant loops called by FitHiChIP using parameter peak 2 peak (interaction type:1), cover bias regression model, enrichment of counts based interactions( hypergeometric test),Benjamini-Hochberg adjusted p.value
sig loops FDR0.01 consensus	Total number of FitHiChIP called significant loops that overlapped on both anchors within 1bin (+/- 10Kb)
sig anchors FDR0.01	Total number of unique anchors in FitHiChIP consensus, Wnt OFF specific, Wnt ON specific or shared loops
Type	Differential loop category upon loop overlap
Description	Note on loops
Sample	Number of Raw Read Pairs	Number of total reads aligned (%)	Valid interaction pairs	Total loops	sig loops FDR 0.01	sig loops FDR 0.01 consensus	sig anchors FDR 0.01				Type	Description	sig loops FDR 0.01	sig anchors FDR0.01
HiChIP_LGK1	614910558	94.0327	245317391	26729	15234	9360	11421				Wnt OFF only	unique to LGK	5489	8262
HiChIP_LGK2	555348969	89.5216	222049397	18544	14160						Wnt ON only	unique to Chir	3696	6024
HiChIP_Chir1	462437043	96.1591	198621181	16921	12030	7022	9356				shared	common to LGK and Chir	3326	4136
HiChIP_Chir2	654891005	97.0375	269029227	22357	14204

## Sheet: replicate summary
Replicate Summary
overlap	overlap of anchor within 1bin (+/- 10Kb)
anchor5'	overlap of loops at only one anchor, located at 5' of leading strand
anchor3'	overlap of loops at only one anchor, located at 3' of leading strand
consensus	overlap of both 5' and 3' anchors
unique	no overlap of anchors
Pearson's product-moment correlation	correlation test with sample specific replicates using Pearson's method
data	proportion of different types of overlpas were used to assess association
t	t-statistics; the ratio of difference between estimated from assumed value to its standard error
df	degrees of freedom
p-value	significance of association, t-test
95 percent confidence interval:	confidence interval of the correlation coefficient at 95%
cor	correlation coefficient
LGK
overlap	number	total	proportion	replicate		Pearson's product-moment correlation
anchor5'	2585	15234	0.17	HiChIP_LGK1
anchor3'	2599		0.171	HiChIP_LGK1		data: HiChIP_LGK1$proportion and HiChIP_LGK2$proportion
consensus	9360		0.614	HiChIP_LGK1		t = 55.039	df = 2	p-value = 0.0003299
unique	690		0.045	HiChIP_LGK1		alternative hypothesis: true correlation is not equal to 0
anchor5'	2175	14160	0.154	HiChIP_LGK2		95 percent confidence interval:
anchor3'	2210		0.156	HiChIP_LGK2		0.9835063 0.9999935
consensus	9360		0.661	HiChIP_LGK2		sample estimates:
unique	415		0.029	HiChIP_LGK2		cor
						0.9996701
Chir
overlap	number	total	proportion	replicate		Pearson's product-moment correlation
anchor5'	2195	12030	0.182	HiChIP_Chir1
anchor3'	2275		0.189	HiChIP_Chir1		data: HiChIP_Chir1$proportion and HiChIP_Chir2$proportion
consensus	7022		0.584	HiChIP_Chir1		t = 16.97	df = 2	p-value = 0.003454
unique	538		0.045	HiChIP_Chir1		alternative hypothesis: true correlation is not equal to 0
anchor5'	3027	14204	0.213	HiChIP_Chir2		95 percent confidence interval:
anchor3'	3038		0.214	HiChIP_Chir2		0.8395928 0.9999313
consensus	7022		0.494	HiChIP_Chir2		sample estimates:
unique	1117		0.079	HiChIP_Chir2		cor
						0.9965456

## Sheet: Wnt-OFF loops
Genomic Annotation (GA)
LGK_GA (Wnt OFF peak 2 peak loops)
seqnames1	anchor1 chromosome
start1	anchor1 start site
end1	anchor1 end site
anchor1	anchor1 regualtoiry feature as identified by Genomic Interactions package on hg38 genome in R
seqnames2	anchor2 chromosome
start2	anchor2 start site
end2	anchor2 end site
anchor2	anchor2 regualtoiry feature as identified by Genomic Interactions package on hg38 genome in R
loopID	name assigned to the loop, by joining seqnames1, start1, end1, seqnames2, start2, end2 in R, for anchor1 and anchor2
interaction.type	assigning loops as pp (promoter-promoter), when anchor1 and anchor2 are both promoter, pe (promoter-enhancer), when either anchor1 or anchor2 is promoter and the other corresponding anchor is distal, gene.body, terminator, ee (enhaancer-enhancer), when both anchor1 and anchor2 are distal, others, for the rest of the anchor1/2 combinations
FDR	FDR value for the loop identified by FitHiChIP using default parameter peak 2 peak (interaction type:1; convergent loops), and cover bias regression model
seqnames1	start1	end1	anchor1	seqnames2	start2	end2	anchor2	loopID	interaction.type	FDR
chr1	100240000	100250000	promoter	chr1	100360000	100370000	promoter	chr1:100240000-100250000_chr1:100360000-100370000	pp	0
chr1	100240000	100250000	promoter	chr1	100450000	100460000	terminator	chr1:100240000-100250000_chr1:100450000-100460000	pe	0
chr1	101230000	101240000	promoter	chr1	101290000	101300000	distal	chr1:101230000-101240000_chr1:101290000-101300000	pe	0
chr1	10370000	10380000	terminator	chr1	10530000	10540000	promoter	chr1:10370000-10380000_chr1:10530000-10540000	pe	0
chr1	10425000	10435000	promoter	chr1	10480000	10490000	gene.body	chr1:10425000-10435000_chr1:10480000-10490000	pe	0
chr1	10425000	10435000	promoter	chr1	10490000	10500000	gene.body	chr1:10425000-10435000_chr1:10490000-10500000	pe	0
chr1	10430000	10440000	promoter	chr1	10480000	10490000	gene.body	chr1:10430000-10440000_chr1:10480000-10490000	pe	0
chr1	10590000	10600000	gene.body	chr1	10940000	10950000	promoter	chr1:10590000-10600000_chr1:10940000-10950000	pe	0
chr1	107430000	107440000	gene.body	chr1	107470000	107480000	terminator	chr1:107430000-107440000_chr1:107470000-107480000	others	0
chr1	107520000	107530000	distal	chr1	107745000	107755000	promoter	chr1:107520000-107530000_chr1:107745000-107755000	pe	0
chr1	107780000	107790000	promoter	chr1	108120000	108130000	distal	chr1:107780000-107790000_chr1:108120000-108130000	pe	0
chr1	108740000	108750000	promoter	chr1	108880000	108890000	promoter	chr1:108740000-108750000_chr1:108880000-108890000	pp	0
chr1	108740000	108750000	promoter	chr1	108890000	108900000	promoter	chr1:108740000-108750000_chr1:108890000-108900000	pp	0
chr1	109075000	109085000	promoter	chr1	109095000	109105000	promoter	chr1:109075000-109085000_chr1:109095000-109105000	pp	0
chr1	109075000	109085000	promoter	chr1	109105000	109115000	promoter	chr1:109075000-109085000_chr1:109105000-109115000	pp	0
chr1	109075000	109085000	promoter	chr1	109200000	109210000	promoter	chr1:109075000-109085000_chr1:109200000-109210000	pp	0
chr1	109080000	109090000	promoter	chr1	109195000	109205000	promoter	chr1:109080000-109090000_chr1:109195000-109205000	pp	0
chr1	109080000	109090000	promoter	chr1	109100000	109110000	promoter	chr1:109080000-109090000_chr1:109100000-109110000	pp	0
chr1	109090000	109100000	promoter	chr1	109190000	109200000	promoter	chr1:109090000-109100000_chr1:109190000-109200000	pp	0
chr1	109080000	109090000	promoter	chr1	109220000	109230000	promoter	chr1:109080000-109090000_chr1:109220000-109230000	pp	0.000675298690919521
chr1	109085000	109095000	promoter	chr1	109105000	109115000	promoter	chr1:109085000-109095000_chr1:109105000-109115000	pp	0
chr1	109085000	109095000	promoter	chr1	109200000	109210000	promoter	chr1:109085000-109095000_chr1:109200000-109210000	pp	0
chr1	109090000	109100000	promoter	chr1	109195000	109205000	promoter	chr1:109090000-109100000_chr1:109195000-109205000	pp	0
chr1	109095000	109105000	promoter	chr1	109190000	109200000	promoter	chr1:109095000-109105000_chr1:109190000-109200000	pp	0
chr1	109100000	109110000	promoter	chr1	109190000	109200000	promoter	chr1:109100000-109110000_chr1:109190000-109200000	pp	0
chr1	109095000	109105000	promoter	chr1	109195000	109205000	promoter	chr1:109095000-109105000_chr1:109195000-109205000	pp	0
chr1	109100000	109110000	promoter	chr1	109195000	109205000	promoter	chr1:109100000-109110000_chr1:109195000-109205000	pp	0
chr1	109105000	109115000	promoter	chr1	109190000	109200000	promoter	chr1:109105000-109115000_chr1:109190000-109200000	pp	0
chr1	109110000	109120000	promoter	chr1	109270000	109280000	promoter	chr1:109110000-109120000_chr1:109270000-109280000	pp	0
chr1	109190000	109200000	promoter	chr1	109220000	109230000	promoter	chr1:109190000-109200000_chr1:109220000-109230000	pp	0
chr1	109195000	109205000	promoter	chr1	109220000	109230000	promoter	chr1:109195000-109205000_chr1:109220000-109230000	pp	0
chr1	109200000	109210000	promoter	chr1	109220000	109230000	promoter	chr1:109200000-109210000_chr1:109220000-109230000	pp	0
chr1	109270000	109280000	promoter	chr1	109535000	109545000	promoter	chr1:109270000-109280000_chr1:109535000-109545000	pp	0
chr1	109420000	109430000	promoter	chr1	109530000	109540000	promoter	chr1:109420000-109430000_chr1:109530000-109540000	pp	0
chr1	109490000	109500000	promoter	chr1	109530000	109540000	promoter	chr1:109490000-109500000_chr1:109530000-109540000	pp	0
chr1	109490000	109500000	promoter	chr1	109535000	109545000	promoter	chr1:109490000-109500000_chr1:109535000-109545000	pp	0
chr1	109495000	109505000	promoter	chr1	109535000	109545000	promoter	chr1:109495000-109505000_chr1:109535000-109545000	pp	0
chr1	109540000	109550000	promoter	chr1	109630000	109640000	promoter	chr1:109540000-109550000_chr1:109630000-109640000	pp	0
chr1	109640000	109650000	distal	chr1	109770000	109780000	terminator	chr1:109640000-109650000_chr1:109770000-109780000	others	0
chr1	109650000	109660000	promoter	chr1	109770000	109780000	terminator	chr1:109650000-109660000_chr1:109770000-109780000	pe	0
chr1	109770000	109780000	terminator	chr1	109980000	109990000	promoter	chr1:109770000-109780000_chr1:109980000-109990000	pe	0
chr1	109785000	109795000	distal	chr1	109980000	109990000	promoter	chr1:109785000-109795000_chr1:109980000-109990000	pe	0
chr1	109780000	109790000	distal	chr1	109970000	109980000	distal	chr1:109780000-109790000_chr1:109970000-109980000	ee	0
chr1	109790000	109800000	distal	chr1	109980000	109990000	promoter	chr1:109790000-109800000_chr1:109980000-109990000	pe	0
chr1	109785000	109795000	distal	chr1	110055000	110065000	promoter	chr1:109785000-109795000_chr1:110055000-110065000	pe	0
chr1	110020000	110030000	promoter	chr1	110060000	110070000	promoter	chr1:110020000-110030000_chr1:110060000-110070000	pp	0
chr1	110020000	110030000	promoter	chr1	110105000	110115000	promoter	chr1:110020000-110030000_chr1:110105000-110115000	pp	0
chr1	110025000	110035000	promoter	chr1	110055000	110065000	promoter	chr1:110025000-110035000_chr1:110055000-110065000	pp	0
chr1	110025000	110035000	promoter	chr1	110105000	110115000	promoter	chr1:110025000-110035000_chr1:110105000-110115000	pp	0
chr1	110030000	110040000	promoter	chr1	110055000	110065000	promoter	chr1:110030000-110040000_chr1:110055000-110065000	pp	0
chr1	110030000	110040000	promoter	chr1	110100000	110110000	terminator	chr1:110030000-110040000_chr1:110100000-110110000	pe	0
chr1	110050000	110060000	terminator	chr1	110100000	110110000	terminator	chr1:110050000-110060000_chr1:110100000-110110000	others	0
chr1	110050000	110060000	terminator	chr1	110105000	110115000	promoter	chr1:110050000-110060000_chr1:110105000-110115000	pe	0
chr1	110050000	110060000	terminator	chr1	110110000	110120000	promoter	chr1:110050000-110060000_chr1:110110000-110120000	pe	0
chr1	110050000	110060000	terminator	chr1	110140000	110150000	promoter	chr1:110050000-110060000_chr1:110140000-110150000	pe	0
chr1	110055000	110065000	promoter	chr1	110090000	110100000	gene.body	chr1:110055000-110065000_chr1:110090000-110100000	pe	0.000675298690919521
chr1	110070000	110080000	promoter	chr1	110090000	110100000	gene.body	chr1:110070000-110080000_chr1:110090000-110100000	pe	0
chr1	110055000	110065000	promoter	chr1	110100000	110110000	terminator	chr1:110055000-110065000_chr1:110100000-110110000	pe	0
chr1	110055000	110065000	promoter	chr1	110105000	110115000	promoter	chr1:110055000-110065000_chr1:110105000-110115000	pp	0
chr1	110070000	110080000	promoter	chr1	110100000	110110000	terminator	chr1:110070000-110080000_chr1:110100000-110110000	pe	0
chr1	110070000	110080000	promoter	chr1	110105000	110115000	promoter	chr1:110070000-110080000_chr1:110105000-110115000	pp	0
chr1	110070000	110080000	promoter	chr1	110110000	110120000	promoter	chr1:110070000-110080000_chr1:110110000-110120000	pp	0.000675298690919521
chr1	110080000	110090000	promoter	chr1	110100000	110110000	terminator	chr1:110080000-110090000_chr1:110100000-110110000	pe	0
chr1	110080000	110090000	promoter	chr1	110105000	110115000	promoter	chr1:110080000-110090000_chr1:110105000-110115000	pp	0
chr1	110080000	110090000	promoter	chr1	110110000	110120000	promoter	chr1:110080000-110090000_chr1:110110000-110120000	pp	0
chr1	110080000	110090000	promoter	chr1	110115000	110125000	distal	chr1:110080000-110090000_chr1:110115000-110125000	pe	0
chr1	110090000	110100000	gene.body	chr1	110130000	110140000	distal	chr1:110090000-110100000_chr1:110130000-110140000	others	0
chr1	110090000	110100000	gene.body	chr1	110110000	110120000	promoter	chr1:110090000-110100000_chr1:110110000-110120000	pe	0
chr1	110090000	110100000	gene.body	chr1	110115000	110125000	distal	chr1:110090000-110100000_chr1:110115000-110125000	others	0.000675298690919521
chr1	110195000	110205000	terminator	chr1	110310000	110320000	gene.body	chr1:110195000-110205000_chr1:110310000-110320000	others	0
chr1	110195000	110205000	terminator	chr1	110320000	110330000	gene.body	chr1:110195000-110205000_chr1:110320000-110330000	others	0
chr1	110190000	110200000	promoter	chr1	110410000	110420000	promoter	chr1:110190000-110200000_chr1:110410000-110420000	pp	0
chr1	110195000	110205000	terminator	chr1	110460000	110470000	distal	chr1:110195000-110205000_chr1:110460000-110470000	others	0
chr1	110195000	110205000	terminator	chr1	110480000	110490000	promoter	chr1:110195000-110205000_chr1:110480000-110490000	pe	0
chr1	110200000	110210000	promoter	chr1	110310000	110320000	gene.body	chr1:110200000-110210000_chr1:110310000-110320000	pe	0
chr1	110200000	110210000	promoter	chr1	110320000	110330000	gene.body	chr1:110200000-110210000_chr1:110320000-110330000	pe	0
chr1	110200000	110210000	promoter	chr1	110465000	110475000	promoter	chr1:110200000-110210000_chr1:110465000-110475000	pp	0
chr1	110200000	110210000	promoter	chr1	110480000	110490000	promoter	chr1:110200000-110210000_chr1:110480000-110490000	pp	0
chr1	110200000	110210000	promoter	chr1	110490000	110500000	promoter	chr1:110200000-110210000_chr1:110490000-110500000	pp	0
chr1	110310000	110320000	gene.body	chr1	111220000	111230000	promoter	chr1:110310000-110320000_chr1:111220000-111230000	pe	0.000675298690919521
chr1	110390000	110400000	promoter	chr1	110465000	110475000	promoter	chr1:110390000-110400000_chr1:110465000-110475000	pp	0
chr1	110400000	110410000	promoter	chr1	110460000	110470000	distal	chr1:110400000-110410000_chr1:110460000-110470000	pe	0
chr1	110400000	110410000	promoter	chr1	110465000	110475000	promoter	chr1:110400000-110410000_chr1:110465000-110475000	pp	0
chr1	110410000	110420000	promoter	chr1	110460000	110470000	distal	chr1:110410000-110420000_chr1:110460000-110470000	pe	0
chr1	110520000	110530000	promoter	chr1	110780000	110790000	distal	chr1:110520000-110530000_chr1:110780000-110790000	pe	0
chr1	110530000	110540000	gene.body	chr1	110610000	110620000	promoter	chr1:110530000-110540000_chr1:110610000-110620000	pe	0
chr1	110780000	110790000	distal	chr1	111220000	111230000	promoter	chr1:110780000-110790000_chr1:111220000-111230000	pe	0
chr1	111480000	111490000	promoter	chr1	111500000	111510000	promoter	chr1:111480000-111490000_chr1:111500000-111510000	pp	0
chr1	111550000	111560000	gene.body	chr1	111755000	111765000	promoter	chr1:111550000-111560000_chr1:111755000-111765000	pe	0
chr1	111550000	111560000	gene.body	chr1	111760000	111770000	promoter	chr1:111550000-111560000_chr1:111760000-111770000	pe	0
chr1	112340000	112350000	gene.body	chr1	112365000	112375000	promoter	chr1:112340000-112350000_chr1:112365000-112375000	pe	0
chr1	112710000	112720000	promoter	chr1	112805000	112815000	distal	chr1:112710000-112720000_chr1:112805000-112815000	pe	0
chr1	112710000	112720000	promoter	chr1	112810000	112820000	terminator	chr1:112710000-112720000_chr1:112810000-112820000	pe	0
chr1	112805000	112815000	distal	chr1	113070000	113080000	promoter	chr1:112805000-112815000_chr1:113070000-113080000	pe	0
chr1	112810000	112820000	terminator	chr1	113070000	113080000	promoter	chr1:112810000-112820000_chr1:113070000-113080000	pe	0
chr1	113820000	113830000	promoter	chr1	113910000	113920000	terminator	chr1:113820000-113830000_chr1:113910000-113920000	pe	0
chr1	114340000	114350000	distal	chr1	115050000	115060000	promoter	chr1:114340000-114350000_chr1:115050000-115060000	pe	0
chr1	114970000	114980000	promoter	chr1	115110000	115120000	distal	chr1:114970000-114980000_chr1:115110000-115120000	pe	0
chr1	114970000	114980000	promoter	chr1	115120000	115130000	distal	chr1:114970000-114980000_chr1:115120000-115130000	pe	0
chr1	115050000	115060000	promoter	chr1	115110000	115120000	distal	chr1:115050000-115060000_chr1:115110000-115120000	pe	0
chr1	115110000	115120000	distal	chr1	115130000	115140000	distal	chr1:115110000-115120000_chr1:115130000-115140000	ee	0
chr1	115120000	115130000	distal	chr1	115270000	115280000	distal	chr1:115120000-115130000_chr1:115270000-115280000	ee	0
chr1	115130000	115140000	distal	chr1	115460000	115470000	distal	chr1:115130000-115140000_chr1:115460000-115470000	ee	0
chr1	115540000	115550000	distal	chr1	115765000	115775000	promoter	chr1:115540000-115550000_chr1:115765000-115775000	pe	0.000675298690919521
chr1	115600000	115610000	distal	chr1	115705000	115715000	gene.body	chr1:115600000-115610000_chr1:115705000-115715000	others	0
chr1	115600000	115610000	distal	chr1	116140000	116150000	distal	chr1:115600000-115610000_chr1:116140000-116150000	ee	0
chr1	115765000	115775000	promoter	chr1	115980000	115990000	gene.body	chr1:115765000-115775000_chr1:115980000-115990000	pe	0
chr1	116130000	116140000	terminator	chr1	116490000	116500000	promoter	chr1:116130000-116140000_chr1:116490000-116500000	pe	0
chr1	116140000	116150000	distal	chr1	116485000	116495000	promoter	chr1:116140000-116150000_chr1:116485000-116495000	pe	0
chr1	116140000	116150000	distal	chr1	116490000	116500000	promoter	chr1:116140000-116150000_chr1:116490000-116500000	pe	0
chr1	116150000	116160000	distal	chr1	116370000	116380000	promoter	chr1:116150000-116160000_chr1:116370000-116380000	pe	0
chr1	116150000	116160000	distal	chr1	116480000	116490000	promoter	chr1:116150000-116160000_chr1:116480000-116490000	pe	0
chr1	116150000	116160000	distal	chr1	116485000	116495000	promoter	chr1:116150000-116160000_chr1:116485000-116495000	pe	0
chr1	116155000	116165000	distal	chr1	116480000	116490000	promoter	chr1:116155000-116165000_chr1:116480000-116490000	pe	0
chr1	116150000	116160000	distal	chr1	116490000	116500000	promoter	chr1:116150000-116160000_chr1:116490000-116500000	pe	0
chr1	116725000	116735000	distal	chr1	117055000	117065000	promoter	chr1:116725000-116735000_chr1:117055000-117065000	pe	0
chr1	117310000	117320000	gene.body	chr1	117750000	117760000	distal	chr1:117310000-117320000_chr1:117750000-117760000	others	0
chr1	117520000	117530000	terminator	chr1	117750000	117760000	distal	chr1:117520000-117530000_chr1:117750000-117760000	others	0
chr1	117530000	117540000	distal	chr1	117750000	117760000	distal	chr1:117530000-117540000_chr1:117750000-117760000	ee	0
chr1	119610000	119620000	terminator	chr1	119670000	119680000	gene.body	chr1:119610000-119620000_chr1:119670000-119680000	others	0
chr1	119800000	119810000	promoter	chr1	119820000	119830000	distal	chr1:119800000-119810000_chr1:119820000-119830000	pe	0.000675298690919521
chr1	119800000	119810000	promoter	chr1	119825000	119835000	terminator	chr1:119800000-119810000_chr1:119825000-119835000	pe	0
chr1	119800000	119810000	promoter	chr1	119835000	119845000	promoter	chr1:119800000-119810000_chr1:119835000-119845000	pp	0
chr1	119800000	119810000	promoter	chr1	119870000	119880000	distal	chr1:119800000-119810000_chr1:119870000-119880000	pe	0
chr1	12110000	12120000	gene.body	chr1	12200000	12210000	terminator	chr1:12110000-12120000_chr1:12200000-12210000	others	0
chr1	12115000	12125000	promoter	chr1	12200000	12210000	terminator	chr1:12115000-12125000_chr1:12200000-12210000	pe	0
chr1	12115000	12125000	promoter	chr1	12225000	12235000	promoter	chr1:12115000-12125000_chr1:12225000-12235000	pp	0
chr1	12120000	12130000	promoter	chr1	12200000	12210000	terminator	chr1:12120000-12130000_chr1:12200000-12210000	pe	0
chr1	12120000	12130000	promoter	chr1	12210000	12220000	terminator	chr1:12120000-12130000_chr1:12210000-12220000	pe	0
chr1	12120000	12130000	promoter	chr1	12225000	12235000	promoter	chr1:12120000-12130000_chr1:12225000-12235000	pp	0
chr1	1295000	1305000	promoter	chr1	1370000	1380000	promoter	chr1:1295000-1305000_chr1:1370000-1380000	pp	0
chr1	13570000	13580000	distal	chr1	15120000	15130000	terminator	chr1:13570000-13580000_chr1:15120000-15130000	others	0
chr1	13815000	13825000	terminator	chr1	13950000	13960000	gene.body	chr1:13815000-13825000_chr1:13950000-13960000	others	0
chr1	13815000	13825000	terminator	chr1	13955000	13965000	gene.body	chr1:13815000-13825000_chr1:13955000-13965000	others	0
chr1	145845000	145855000	promoter	chr1	145910000	145920000	promoter	chr1:145845000-145855000_chr1:145910000-145920000	pp	0
chr1	145850000	145860000	promoter	chr1	145910000	145920000	promoter	chr1:145850000-145860000_chr1:145910000-145920000	pp	0
chr1	145890000	145900000	terminator	chr1	145915000	145925000	promoter	chr1:145890000-145900000_chr1:145915000-145925000	pe	0
chr1	145915000	145925000	promoter	chr1	145965000	145975000	promoter	chr1:145915000-145925000_chr1:145965000-145975000	pp	0
chr1	145915000	145925000	promoter	chr1	1.46e+08	146010000	distal	chr1:145915000-145925000_chr1:1.46e+08-146010000	pe	0
chr1	145920000	145930000	promoter	chr1	145965000	145975000	promoter	chr1:145920000-145930000_chr1:145965000-145975000	pp	0
chr1	145955000	145965000	promoter	chr1	145980000	145990000	distal	chr1:145955000-145965000_chr1:145980000-145990000	pe	0
chr1	145960000	145970000	promoter	chr1	145990000	146000000	promoter	chr1:145960000-145970000_chr1:145990000-1.46e+08	pp	0
chr1	145955000	145965000	promoter	chr1	146005000	146015000	distal	chr1:145955000-145965000_chr1:146005000-146015000	pe	0
chr1	145960000	145970000	promoter	chr1	1.46e+08	146010000	distal	chr1:145960000-145970000_chr1:1.46e+08-146010000	pe	0
chr1	145955000	145965000	promoter	chr1	146010000	146020000	promoter	chr1:145955000-145965000_chr1:146010000-146020000	pp	0
chr1	145960000	145970000	promoter	chr1	146005000	146015000	distal	chr1:145960000-145970000_chr1:146005000-146015000	pe	0
chr1	145965000	145975000	promoter	chr1	145990000	146000000	promoter	chr1:145965000-145975000_chr1:145990000-1.46e+08	pp	0
chr1	145965000	145975000	promoter	chr1	145995000	146005000	promoter	chr1:145965000-145975000_chr1:145995000-146005000	pp	0
chr1	145980000	145990000	distal	chr1	1.46e+08	146010000	distal	chr1:145980000-145990000_chr1:1.46e+08-146010000	ee	0
chr1	145965000	145975000	promoter	chr1	1.46e+08	146010000	distal	chr1:145965000-145975000_chr1:1.46e+08-146010000	pe	0
chr1	145980000	145990000	distal	chr1	146005000	146015000	distal	chr1:145980000-145990000_chr1:146005000-146015000	ee	0
chr1	145990000	146000000	promoter	chr1	146010000	146020000	promoter	chr1:145990000-1.46e+08_chr1:146010000-146020000	pp	0
chr1	145995000	146005000	promoter	chr1	146020000	146030000	promoter	chr1:145995000-146005000_chr1:146020000-146030000	pp	0
chr1	1.46e+08	146010000	distal	chr1	146020000	146030000	promoter	chr1:1.46e+08-146010000_chr1:146020000-146030000	pe	0
chr1	146005000	146015000	distal	chr1	146030000	146040000	promoter	chr1:146005000-146015000_chr1:146030000-146040000	pe	0
chr1	146010000	146020000	promoter	chr1	146040000	146050000	terminator	chr1:146010000-146020000_chr1:146040000-146050000	pe	0
chr1	147240000	147250000	promoter	chr1	147495000	147505000	gene.body	chr1:147240000-147250000_chr1:147495000-147505000	pe	0
chr1	147500000	147510000	gene.body	chr1	147700000	147710000	distal	chr1:147500000-147510000_chr1:147700000-147710000	others	0
chr1	147540000	147550000	promoter	chr1	147595000	147605000	promoter	chr1:147540000-147550000_chr1:147595000-147605000	pp	0
chr1	147540000	147550000	promoter	chr1	147610000	147620000	promoter	chr1:147540000-147550000_chr1:147610000-147620000	pp	0
chr1	147540000	147550000	promoter	chr1	147630000	147640000	terminator	chr1:147540000-147550000_chr1:147630000-147640000	pe	0
chr1	147620000	147630000	terminator	chr1	147640000	147650000	promoter	chr1:147620000-147630000_chr1:147640000-147650000	pe	0
chr1	147650000	147660000	promoter	chr1	147840000	147850000	distal	chr1:147650000-147660000_chr1:147840000-147850000	pe	0
chr1	148375000	148385000	gene.body	chr1	148520000	148530000	promoter	chr1:148375000-148385000_chr1:148520000-148530000	pe	0
chr1	149960000	149970000	promoter	chr1	150180000	150190000	terminator	chr1:149960000-149970000_chr1:150180000-150190000	pe	0
chr1	15020000	15030000	gene.body	chr1	15050000	15060000	terminator	chr1:15020000-15030000_chr1:15050000-15060000	others	0
chr1	150250000	150260000	promoter	chr1	150280000	150290000	promoter	chr1:150250000-150260000_chr1:150280000-150290000	pp	0
chr1	150360000	150370000	promoter	chr1	150460000	150470000	gene.body	chr1:150360000-150370000_chr1:150460000-150470000	pe	0.000675298690919521
chr1	150460000	150470000	gene.body	chr1	150560000	150570000	promoter	chr1:150460000-150470000_chr1:150560000-150570000	pe	0
chr1	150560000	150570000	promoter	chr1	150610000	150620000	gene.body	chr1:150560000-150570000_chr1:150610000-150620000	pe	0
chr1	150560000	150570000	promoter	chr1	150815000	150825000	promoter	chr1:150560000-150570000_chr1:150815000-150825000	pp	0
chr1	150560000	150570000	promoter	chr1	150990000	151000000	promoter	chr1:150560000-150570000_chr1:150990000-1.51e+08	pp	0
chr1	150560000	150570000	promoter	chr1	1.51e+08	151010000	promoter	chr1:150560000-150570000_chr1:1.51e+08-151010000	pp	0
chr1	150970000	150980000	promoter	chr1	150990000	151000000	promoter	chr1:150970000-150980000_chr1:150990000-1.51e+08	pp	0
chr1	150970000	150980000	promoter	chr1	150995000	151005000	promoter	chr1:150970000-150980000_chr1:150995000-151005000	pp	0
chr1	15110000	15120000	terminator	chr1	15150000	15160000	promoter	chr1:15110000-15120000_chr1:15150000-15160000	pe	0.000675298690919521
chr1	151010000	151020000	promoter	chr1	151065000	151075000	promoter	chr1:151010000-151020000_chr1:151065000-151075000	pp	0
chr1	151020000	151030000	promoter	chr1	151060000	151070000	promoter	chr1:151020000-151030000_chr1:151060000-151070000	pp	0
chr1	151095000	151105000	promoter	chr1	151145000	151155000	promoter	chr1:151095000-151105000_chr1:151145000-151155000	pp	0
chr1	151165000	151175000	promoter	chr1	151250000	151260000	promoter	chr1:151165000-151175000_chr1:151250000-151260000	pp	0
chr1	151170000	151180000	promoter	chr1	151250000	151260000	promoter	chr1:151170000-151180000_chr1:151250000-151260000	pp	0
chr1	151180000	151190000	promoter	chr1	151250000	151260000	promoter	chr1:151180000-151190000_chr1:151250000-151260000	pp	0
chr1	15150000	15160000	promoter	chr1	15270000	15280000	gene.body	chr1:15150000-15160000_chr1:15270000-15280000	pe	0
chr1	151540000	151550000	promoter	chr1	151830000	151840000	promoter	chr1:151540000-151550000_chr1:151830000-151840000	pp	0
chr1	151600000	151610000	distal	chr1	151690000	151700000	terminator	chr1:151600000-151610000_chr1:151690000-151700000	others	0
chr1	151760000	151770000	promoter	chr1	151790000	151800000	promoter	chr1:151760000-151770000_chr1:151790000-151800000	pp	0
chr1	151760000	151770000	promoter	chr1	151890000	151900000	promoter	chr1:151760000-151770000_chr1:151890000-151900000	pp	0
chr1	151780000	151790000	promoter	chr1	151830000	151840000	promoter	chr1:151780000-151790000_chr1:151830000-151840000	pp	0
chr1	151880000	151890000	promoter	chr1	151930000	151940000	distal	chr1:151880000-151890000_chr1:151930000-151940000	pe	0
chr1	151880000	151890000	promoter	chr1	151935000	151945000	distal	chr1:151880000-151890000_chr1:151935000-151945000	pe	0
chr1	151880000	151890000	promoter	chr1	151940000	151950000	distal	chr1:151880000-151890000_chr1:151940000-151950000	pe	0
chr1	151890000	151900000	promoter	chr1	151930000	151940000	distal	chr1:151890000-151900000_chr1:151930000-151940000	pe	0
chr1	151890000	151900000	promoter	chr1	1.52e+08	152010000	gene.body	chr1:151890000-151900000_chr1:1.52e+08-152010000	pe	0
chr1	151900000	151910000	promoter	chr1	152005000	152015000	gene.body	chr1:151900000-151910000_chr1:152005000-152015000	pe	0
chr1	151930000	151940000	distal	chr1	151960000	151970000	distal	chr1:151930000-151940000_chr1:151960000-151970000	ee	0
chr1	151935000	151945000	distal	chr1	151960000	151970000	distal	chr1:151935000-151945000_chr1:151960000-151970000	ee	0
chr1	151930000	151940000	distal	chr1	151990000	152000000	promoter	chr1:151930000-151940000_chr1:151990000-1.52e+08	pe	0
chr1	151930000	151940000	distal	chr1	151995000	152005000	promoter	chr1:151930000-151940000_chr1:151995000-152005000	pe	0.000675298690919521
chr1	151935000	151945000	distal	chr1	151990000	152000000	promoter	chr1:151935000-151945000_chr1:151990000-1.52e+08	pe	0
chr1	151930000	151940000	distal	chr1	1.52e+08	152010000	gene.body	chr1:151930000-151940000_chr1:1.52e+08-152010000	others	0
chr1	151935000	151945000	distal	chr1	151995000	152005000	promoter	chr1:151935000-151945000_chr1:151995000-152005000	pe	0
chr1	151935000	151945000	distal	chr1	1.52e+08	152010000	gene.body	chr1:151935000-151945000_chr1:1.52e+08-152010000	others	0
chr1	151935000	151945000	distal	chr1	152005000	152015000	gene.body	chr1:151935000-151945000_chr1:152005000-152015000	others	0.000675298690919521
chr1	151940000	151950000	distal	chr1	1.52e+08	152010000	gene.body	chr1:151940000-151950000_chr1:1.52e+08-152010000	others	0
chr1	151980000	151990000	terminator	chr1	1.52e+08	152010000	gene.body	chr1:151980000-151990000_chr1:1.52e+08-152010000	others	0
chr1	151990000	152000000	promoter	chr1	152010000	152020000	promoter	chr1:151990000-1.52e+08_chr1:152010000-152020000	pp	0
chr1	151990000	152000000	promoter	chr1	152020000	152030000	promoter	chr1:151990000-1.52e+08_chr1:152020000-152030000	pp	0
chr1	1.52e+08	152010000	gene.body	chr1	152040000	152050000	promoter	chr1:1.52e+08-152010000_chr1:152040000-152050000	pe	0
chr1	152035000	152045000	promoter	chr1	152185000	152195000	promoter	chr1:152035000-152045000_chr1:152185000-152195000	pp	0
chr1	152040000	152050000	promoter	chr1	152445000	152455000	distal	chr1:152040000-152050000_chr1:152445000-152455000	pe	0
chr1	152040000	152050000	promoter	chr1	152450000	152460000	distal	chr1:152040000-152050000_chr1:152450000-152460000	pe	0
chr1	152140000	152150000	distal	chr1	152180000	152190000	promoter	chr1:152140000-152150000_chr1:152180000-152190000	pe	0
chr1	152390000	152400000	gene.body	chr1	152535000	152545000	distal	chr1:152390000-152400000_chr1:152535000-152545000	others	0
chr1	152485000	152495000	distal	chr1	152530000	152540000	distal	chr1:152485000-152495000_chr1:152530000-152540000	ee	0
chr1	152485000	152495000	distal	chr1	152535000	152545000	distal	chr1:152485000-152495000_chr1:152535000-152545000	ee	0
chr1	152650000	152660000	distal	chr1	152865000	152875000	distal	chr1:152650000-152660000_chr1:152865000-152875000	ee	0
chr1	15275000	15285000	gene.body	chr1	15310000	15320000	promoter	chr1:15275000-15285000_chr1:15310000-15320000	pe	0
chr1	153350000	153360000	promoter	chr1	153400000	153410000	distal	chr1:153350000-153360000_chr1:153400000-153410000	pe	0
chr1	153670000	153680000	promoter	chr1	154330000	154340000	promoter	chr1:153670000-153680000_chr1:154330000-154340000	pp	0
chr1	153920000	153930000	promoter	chr1	153950000	153960000	promoter	chr1:153920000-153930000_chr1:153950000-153960000	pp	0
chr1	153985000	153995000	promoter	chr1	155060000	155070000	promoter	chr1:153985000-153995000_chr1:155060000-155070000	pp	0
chr1	154180000	154190000	promoter	chr1	154220000	154230000	promoter	chr1:154180000-154190000_chr1:154220000-154230000	pp	0
chr1	154185000	154195000	promoter	chr1	154340000	154350000	promoter	chr1:154185000-154195000_chr1:154340000-154350000	pp	0
chr1	154220000	154230000	promoter	chr1	155010000	155020000	promoter	chr1:154220000-154230000_chr1:155010000-155020000	pp	0
chr1	15430000	15440000	promoter	chr1	15510000	15520000	terminator	chr1:15430000-15440000_chr1:15510000-15520000	pe	0
chr1	154470000	154480000	terminator	chr1	154530000	154540000	promoter	chr1:154470000-154480000_chr1:154530000-154540000	pe	0
chr1	154470000	154480000	terminator	chr1	154535000	154545000	promoter	chr1:154470000-154480000_chr1:154535000-154545000	pe	0
chr1	154475000	154485000	promoter	chr1	154535000	154545000	promoter	chr1:154475000-154485000_chr1:154535000-154545000	pp	0
chr1	154470000	154480000	terminator	chr1	154540000	154550000	promoter	chr1:154470000-154480000_chr1:154540000-154550000	pe	0
chr1	154475000	154485000	promoter	chr1	154540000	154550000	promoter	chr1:154475000-154485000_chr1:154540000-154550000	pp	0
chr1	154480000	154490000	promoter	chr1	154530000	154540000	promoter	chr1:154480000-154490000_chr1:154530000-154540000	pp	0.000675298690919521
chr1	154480000	154490000	promoter	chr1	154535000	154545000	promoter	chr1:154480000-154490000_chr1:154535000-154545000	pp	0
chr1	154935000	154945000	promoter	chr1	154980000	154990000	promoter	chr1:154935000-154945000_chr1:154980000-154990000	pp	0
chr1	154940000	154950000	terminator	chr1	154975000	154985000	promoter	chr1:154940000-154950000_chr1:154975000-154985000	pe	0
chr1	154940000	154950000	terminator	chr1	154980000	154990000	promoter	chr1:154940000-154950000_chr1:154980000-154990000	pe	0
chr1	154945000	154955000	promoter	chr1	154990000	155000000	promoter	chr1:154945000-154955000_chr1:154990000-1.55e+08	pp	0
chr1	154960000	154970000	promoter	chr1	154990000	155000000	promoter	chr1:154960000-154970000_chr1:154990000-1.55e+08	pp	0
chr1	154970000	154980000	promoter	chr1	154990000	155000000	promoter	chr1:154970000-154980000_chr1:154990000-1.55e+08	pp	0
chr1	154975000	154985000	promoter	chr1	154995000	155005000	promoter	chr1:154975000-154985000_chr1:154995000-155005000	pp	0
chr1	154960000	154970000	promoter	chr1	155050000	155060000	promoter	chr1:154960000-154970000_chr1:155050000-155060000	pp	0
chr1	154975000	154985000	promoter	chr1	155050000	155060000	promoter	chr1:154975000-154985000_chr1:155050000-155060000	pp	0
chr1	154960000	154970000	promoter	chr1	155060000	155070000	promoter	chr1:154960000-154970000_chr1:155060000-155070000	pp	0
chr1	154960000	154970000	promoter	chr1	155070000	155080000	promoter	chr1:154960000-154970000_chr1:155070000-155080000	pp	0
chr1	154975000	154985000	promoter	chr1	155060000	155070000	promoter	chr1:154975000-154985000_chr1:155060000-155070000	pp	0
chr1	154980000	154990000	promoter	chr1	1.55e+08	155010000	promoter	chr1:154980000-154990000_chr1:1.55e+08-155010000	pp	0
chr1	154975000	154985000	promoter	chr1	1.55e+08	155010000	promoter	chr1:154975000-154985000_chr1:1.55e+08-155010000	pp	0
chr1	154980000	154990000	promoter	chr1	155005000	155015000	promoter	chr1:154980000-154990000_chr1:155005000-155015000	pp	0
chr1	154980000	154990000	promoter	chr1	155065000	155075000	promoter	chr1:154980000-154990000_chr1:155065000-155075000	pp	0
chr1	154985000	154995000	promoter	chr1	155005000	155015000	promoter	chr1:154985000-154995000_chr1:155005000-155015000	pp	0
chr1	154985000	154995000	promoter	chr1	155060000	155070000	promoter	chr1:154985000-154995000_chr1:155060000-155070000	pp	0
chr1	1.55e+08	155010000	promoter	chr1	155050000	155060000	promoter	chr1:1.55e+08-155010000_chr1:155050000-155060000	pp	0.000675298690919521
chr1	1.55e+08	155010000	promoter	chr1	155055000	155065000	promoter	chr1:1.55e+08-155010000_chr1:155055000-155065000	pp	0
chr1	1.55e+08	155010000	promoter	chr1	155060000	155070000	promoter	chr1:1.55e+08-155010000_chr1:155060000-155070000	pp	0
chr1	154990000	155000000	promoter	chr1	155060000	155070000	promoter	chr1:154990000-1.55e+08_chr1:155060000-155070000	pp	0
chr1	155005000	155015000	promoter	chr1	155055000	155065000	promoter	chr1:155005000-155015000_chr1:155055000-155065000	pp	0
chr1	155005000	155015000	promoter	chr1	155060000	155070000	promoter	chr1:155005000-155015000_chr1:155060000-155070000	pp	0
chr1	155010000	155020000	promoter	chr1	155040000	155050000	promoter	chr1:155010000-155020000_chr1:155040000-155050000	pp	0
chr1	155010000	155020000	promoter	chr1	155045000	155055000	promoter	chr1:155010000-155020000_chr1:155045000-155055000	pp	0
chr1	155010000	155020000	promoter	chr1	155050000	155060000	promoter	chr1:155010000-155020000_chr1:155050000-155060000	pp	0
chr1	155010000	155020000	promoter	chr1	155055000	155065000	promoter	chr1:155010000-155020000_chr1:155055000-155065000	pp	0
chr1	155010000	155020000	promoter	chr1	155060000	155070000	promoter	chr1:155010000-155020000_chr1:155060000-155070000	pp	0
chr1	155010000	155020000	promoter	chr1	155065000	155075000	promoter	chr1:155010000-155020000_chr1:155065000-155075000	pp	0
chr1	155050000	155060000	promoter	chr1	155070000	155080000	promoter	chr1:155050000-155060000_chr1:155070000-155080000	pp	0
chr1	155055000	155065000	promoter	chr1	155080000	155090000	promoter	chr1:155055000-155065000_chr1:155080000-155090000	pp	0
chr1	155045000	155055000	promoter	chr1	155160000	155170000	terminator	chr1:155045000-155055000_chr1:155160000-155170000	pe	0
chr1	155055000	155065000	promoter	chr1	155160000	155170000	terminator	chr1:155055000-155065000_chr1:155160000-155170000	pe	0
chr1	155060000	155070000	promoter	chr1	155080000	155090000	promoter	chr1:155060000-155070000_chr1:155080000-155090000	pp	0
chr1	155050000	155060000	promoter	chr1	155160000	155170000	terminator	chr1:155050000-155060000_chr1:155160000-155170000	pe	0
chr1	155060000	155070000	promoter	chr1	155160000	155170000	terminator	chr1:155060000-155070000_chr1:155160000-155170000	pe	0
chr1	155070000	155080000	promoter	chr1	155160000	155170000	terminator	chr1:155070000-155080000_chr1:155160000-155170000	pe	0
chr1	155050000	155060000	promoter	chr1	155165000	155175000	promoter	chr1:155050000-155060000_chr1:155165000-155175000	pp	0
chr1	155060000	155070000	promoter	chr1	155165000	155175000	promoter	chr1:155060000-155070000_chr1:155165000-155175000	pp	0
chr1	155070000	155080000	promoter	chr1	155165000	155175000	promoter	chr1:155070000-155080000_chr1:155165000-155175000	pp	0
chr1	155085000	155095000	promoter	chr1	155160000	155170000	terminator	chr1:155085000-155095000_chr1:155160000-155170000	pe	0
chr1	155080000	155090000	promoter	chr1	155165000	155175000	promoter	chr1:155080000-155090000_chr1:155165000-155175000	pp	0
chr1	155085000	155095000	promoter	chr1	155165000	155175000	promoter	chr1:155085000-155095000_chr1:155165000-155175000	pp	0
chr1	155090000	155100000	distal	chr1	155160000	155170000	terminator	chr1:155090000-155100000_chr1:155160000-155170000	others	0
chr1	155090000	155100000	distal	chr1	155165000	155175000	promoter	chr1:155090000-155100000_chr1:155165000-155175000	pe	0
chr1	155130000	155140000	promoter	chr1	155160000	155170000	terminator	chr1:155130000-155140000_chr1:155160000-155170000	pe	0
chr1	155910000	155920000	promoter	chr1	156020000	156030000	promoter	chr1:155910000-155920000_chr1:156020000-156030000	pp	0.000675298690919521
chr1	156020000	156030000	promoter	chr1	156055000	156065000	promoter	chr1:156020000-156030000_chr1:156055000-156065000	pp	0.000675298690919521
chr1	156020000	156030000	promoter	chr1	156060000	156070000	promoter	chr1:156020000-156030000_chr1:156060000-156070000	pp	0.000675298690919521
chr1	156090000	156100000	promoter	chr1	156120000	156130000	promoter	chr1:156090000-156100000_chr1:156120000-156130000	pp	0
chr1	156090000	156100000	promoter	chr1	156125000	156135000	promoter	chr1:156090000-156100000_chr1:156125000-156135000	pp	0
chr1	156090000	156100000	promoter	chr1	156130000	156140000	promoter	chr1:156090000-156100000_chr1:156130000-156140000	pp	0
chr1	156095000	156105000	promoter	chr1	156120000	156130000	promoter	chr1:156095000-156105000_chr1:156120000-156130000	pp	0
chr1	156095000	156105000	promoter	chr1	156125000	156135000	promoter	chr1:156095000-156105000_chr1:156125000-156135000	pp	0
chr1	156090000	156100000	promoter	chr1	156135000	156145000	promoter	chr1:156090000-156100000_chr1:156135000-156145000	pp	0
chr1	156095000	156105000	promoter	chr1	156130000	156140000	promoter	chr1:156095000-156105000_chr1:156130000-156140000	pp	0
chr1	156100000	156110000	promoter	chr1	156580000	156590000	promoter	chr1:156100000-156110000_chr1:156580000-156590000	pp	0
chr1	156125000	156135000	promoter	chr1	156320000	156330000	promoter	chr1:156125000-156135000_chr1:156320000-156330000	pp	0
chr1	156120000	156130000	promoter	chr1	156350000	156360000	gene.body	chr1:156120000-156130000_chr1:156350000-156360000	pe	0
chr1	156125000	156135000	promoter	chr1	156340000	156350000	promoter	chr1:156125000-156135000_chr1:156340000-156350000	pp	0
chr1	156130000	156140000	promoter	chr1	156350000	156360000	gene.body	chr1:156130000-156140000_chr1:156350000-156360000	pe	0
chr1	156140000	156150000	promoter	chr1	156220000	156230000	gene.body	chr1:156140000-156150000_chr1:156220000-156230000	pe	0
chr1	156130000	156140000	promoter	chr1	156340000	156350000	promoter	chr1:156130000-156140000_chr1:156340000-156350000	pp	0
chr1	156135000	156145000	promoter	chr1	156330000	156340000	promoter	chr1:156135000-156145000_chr1:156330000-156340000	pp	0
chr1	156140000	156150000	promoter	chr1	156340000	156350000	promoter	chr1:156140000-156150000_chr1:156340000-156350000	pp	0
chr1	156130000	156140000	promoter	chr1	156430000	156440000	promoter	chr1:156130000-156140000_chr1:156430000-156440000	pp	0
chr1	156130000	156140000	promoter	chr1	156440000	156450000	gene.body	chr1:156130000-156140000_chr1:156440000-156450000	pe	0
chr1	156320000	156330000	promoter	chr1	156340000	156350000	promoter	chr1:156320000-156330000_chr1:156340000-156350000	pp	0
chr1	156330000	156340000	promoter	chr1	156355000	156365000	gene.body	chr1:156330000-156340000_chr1:156355000-156365000	pe	0
chr1	156340000	156350000	promoter	chr1	156370000	156380000	promoter	chr1:156340000-156350000_chr1:156370000-156380000	pp	0
chr1	156350000	156360000	gene.body	chr1	156380000	156390000	promoter	chr1:156350000-156360000_chr1:156380000-156390000	pe	0
chr1	156355000	156365000	gene.body	chr1	156380000	156390000	promoter	chr1:156355000-156365000_chr1:156380000-156390000	pe	0
chr1	156355000	156365000	gene.body	chr1	156430000	156440000	promoter	chr1:156355000-156365000_chr1:156430000-156440000	pe	0.000675298690919521
chr1	156370000	156380000	promoter	chr1	156430000	156440000	promoter	chr1:156370000-156380000_chr1:156430000-156440000	pp	0
chr1	156380000	156390000	promoter	chr1	156440000	156450000	gene.body	chr1:156380000-156390000_chr1:156440000-156450000	pe	0
chr1	156380000	156390000	promoter	chr1	156445000	156455000	promoter	chr1:156380000-156390000_chr1:156445000-156455000	pp	0
chr1	156430000	156440000	promoter	chr1	156615000	156625000	distal	chr1:156430000-156440000_chr1:156615000-156625000	pe	0
chr1	156440000	156450000	gene.body	chr1	156605000	156615000	terminator	chr1:156440000-156450000_chr1:156605000-156615000	others	0
chr1	156445000	156455000	promoter	chr1	156595000	156605000	promoter	chr1:156445000-156455000_chr1:156595000-156605000	pp	0
chr1	156450000	156460000	promoter	chr1	156500000	156510000	distal	chr1:156450000-156460000_chr1:156500000-156510000	pe	0
chr1	156445000	156455000	promoter	chr1	156605000	156615000	terminator	chr1:156445000-156455000_chr1:156605000-156615000	pe	0
chr1	156450000	156460000	promoter	chr1	156595000	156605000	promoter	chr1:156450000-156460000_chr1:156595000-156605000	pp	0
chr1	156445000	156455000	promoter	chr1	156610000	156620000	terminator	chr1:156445000-156455000_chr1:156610000-156620000	pe	0
chr1	156450000	156460000	promoter	chr1	156600000	156610000	terminator	chr1:156450000-156460000_chr1:156600000-156610000	pe	0
chr1	156490000	156500000	distal	chr1	156655000	156665000	promoter	chr1:156490000-156500000_chr1:156655000-156665000	pe	0
chr1	156585000	156595000	promoter	chr1	156610000	156620000	terminator	chr1:156585000-156595000_chr1:156610000-156620000	pe	0
chr1	156585000	156595000	promoter	chr1	156615000	156625000	distal	chr1:156585000-156595000_chr1:156615000-156625000	pe	0
chr1	156590000	156600000	promoter	chr1	156610000	156620000	terminator	chr1:156590000-156600000_chr1:156610000-156620000	pe	0
chr1	156590000	156600000	promoter	chr1	156615000	156625000	distal	chr1:156590000-156600000_chr1:156615000-156625000	pe	0
chr1	156605000	156615000	terminator	chr1	156700000	156710000	promoter	chr1:156605000-156615000_chr1:156700000-156710000	pe	0
chr1	156610000	156620000	terminator	chr1	156695000	156705000	promoter	chr1:156610000-156620000_chr1:156695000-156705000	pe	0
chr1	156610000	156620000	terminator	chr1	156750000	156760000	promoter	chr1:156610000-156620000_chr1:156750000-156760000	pe	0
chr1	156615000	156625000	distal	chr1	156695000	156705000	promoter	chr1:156615000-156625000_chr1:156695000-156705000	pe	0
chr1	156620000	156630000	distal	chr1	156650000	156660000	promoter	chr1:156620000-156630000_chr1:156650000-156660000	pe	0
chr1	156620000	156630000	distal	chr1	156655000	156665000	promoter	chr1:156620000-156630000_chr1:156655000-156665000	pe	0
chr1	156620000	156630000	distal	chr1	156670000	156680000	promoter	chr1:156620000-156630000_chr1:156670000-156680000	pe	0
chr1	156620000	156630000	distal	chr1	156660000	156670000	promoter	chr1:156620000-156630000_chr1:156660000-156670000	pe	0
chr1	156620000	156630000	distal	chr1	156675000	156685000	promoter	chr1:156620000-156630000_chr1:156675000-156685000	pe	0
chr1	156620000	156630000	distal	chr1	156680000	156690000	distal	chr1:156620000-156630000_chr1:156680000-156690000	ee	0
chr1	156620000	156630000	distal	chr1	156685000	156695000	distal	chr1:156620000-156630000_chr1:156685000-156695000	ee	0
chr1	156650000	156660000	promoter	chr1	156670000	156680000	promoter	chr1:156650000-156660000_chr1:156670000-156680000	pp	0
chr1	156650000	156660000	promoter	chr1	156675000	156685000	promoter	chr1:156650000-156660000_chr1:156675000-156685000	pp	0
chr1	156655000	156665000	promoter	chr1	156690000	156700000	terminator	chr1:156655000-156665000_chr1:156690000-156700000	pe	0
chr1	156650000	156660000	promoter	chr1	156720000	156730000	promoter	chr1:156650000-156660000_chr1:156720000-156730000	pp	0
chr1	156650000	156660000	promoter	chr1	156730000	156740000	promoter	chr1:156650000-156660000_chr1:156730000-156740000	pp	0
chr1	156660000	156670000	promoter	chr1	156700000	156710000	promoter	chr1:156660000-156670000_chr1:156700000-156710000	pp	0
chr1	156660000	156670000	promoter	chr1	156710000	156720000	distal	chr1:156660000-156670000_chr1:156710000-156720000	pe	0.000675298690919521
chr1	156670000	156680000	promoter	chr1	156700000	156710000	promoter	chr1:156670000-156680000_chr1:156700000-156710000	pp	0.000675298690919521
chr1	156655000	156665000	promoter	chr1	156745000	156755000	promoter	chr1:156655000-156665000_chr1:156745000-156755000	pp	0
chr1	156655000	156665000	promoter	chr1	156755000	156765000	promoter	chr1:156655000-156665000_chr1:156755000-156765000	pp	0
chr1	156660000	156670000	promoter	chr1	156750000	156760000	promoter	chr1:156660000-156670000_chr1:156750000-156760000	pp	0
chr1	156660000	156670000	promoter	chr1	156755000	156765000	promoter	chr1:156660000-156670000_chr1:156755000-156765000	pp	0
chr1	156665000	156675000	terminator	chr1	156760000	156770000	promoter	chr1:156665000-156675000_chr1:156760000-156770000	pe	0
chr1	156660000	156670000	promoter	chr1	156730000	156740000	promoter	chr1:156660000-156670000_chr1:156730000-156740000	pp	0
chr1	156665000	156675000	terminator	chr1	156720000	156730000	promoter	chr1:156665000-156675000_chr1:156720000-156730000	pe	0
chr1	156660000	156670000	promoter	chr1	156740000	156750000	promoter	chr1:156660000-156670000_chr1:156740000-156750000	pp	0
chr1	156680000	156690000	distal	chr1	156720000	156730000	promoter	chr1:156680000-156690000_chr1:156720000-156730000	pe	0
chr1	156685000	156695000	distal	chr1	156890000	156900000	promoter	chr1:156685000-156695000_chr1:156890000-156900000	pe	0
chr1	156690000	156700000	terminator	chr1	156890000	156900000	promoter	chr1:156690000-156700000_chr1:156890000-156900000	pe	0
chr1	156690000	156700000	terminator	chr1	156710000	156720000	distal	chr1:156690000-156700000_chr1:156710000-156720000	others	0.000675298690919521
chr1	156695000	156705000	promoter	chr1	156890000	156900000	promoter	chr1:156695000-156705000_chr1:156890000-156900000	pp	0
chr1	156750000	156760000	promoter	chr1	156920000	156930000	promoter	chr1:156750000-156760000_chr1:156920000-156930000	pp	0
chr1	156760000	156770000	promoter	chr1	156890000	156900000	promoter	chr1:156760000-156770000_chr1:156890000-156900000	pp	0.000675298690919521
chr1	156780000	156790000	promoter	chr1	156890000	156900000	promoter	chr1:156780000-156790000_chr1:156890000-156900000	pp	0
chr1	156790000	156800000	promoter	chr1	156830000	156840000	promoter	chr1:156790000-156800000_chr1:156830000-156840000	pp	0
chr1	156790000	156800000	promoter	chr1	156860000	156870000	promoter	chr1:156790000-156800000_chr1:156860000-156870000	pp	0
chr1	156780000	156790000	promoter	chr1	156930000	156940000	promoter	chr1:156780000-156790000_chr1:156930000-156940000	pp	0
chr1	156830000	156840000	promoter	chr1	156890000	156900000	promoter	chr1:156830000-156840000_chr1:156890000-156900000	pp	0
chr1	156840000	156850000	terminator	chr1	156890000	156900000	promoter	chr1:156840000-156850000_chr1:156890000-156900000	pe	0
chr1	156850000	156860000	promoter	chr1	156890000	156900000	promoter	chr1:156850000-156860000_chr1:156890000-156900000	pp	0
chr1	156855000	156865000	promoter	chr1	156890000	156900000	promoter	chr1:156855000-156865000_chr1:156890000-156900000	pp	0
chr1	156890000	156900000	promoter	chr1	156920000	156930000	promoter	chr1:156890000-156900000_chr1:156920000-156930000	pp	0
chr1	156950000	156960000	terminator	chr1	157155000	157165000	distal	chr1:156950000-156960000_chr1:157155000-157165000	others	0
chr1	157080000	157090000	distal	chr1	157155000	157165000	distal	chr1:157080000-157090000_chr1:157155000-157165000	ee	0
chr1	157090000	157100000	promoter	chr1	157155000	157165000	distal	chr1:157090000-157100000_chr1:157155000-157165000	pe	0
chr1	157155000	157165000	distal	chr1	157190000	157200000	terminator	chr1:157155000-157165000_chr1:157190000-157200000	others	0
chr1	157155000	157165000	distal	chr1	157485000	157495000	distal	chr1:157155000-157165000_chr1:157485000-157495000	ee	0
chr1	157160000	157170000	promoter	chr1	157485000	157495000	distal	chr1:157160000-157170000_chr1:157485000-157495000	pe	0
chr1	157165000	157175000	promoter	chr1	157485000	157495000	distal	chr1:157165000-157175000_chr1:157485000-157495000	pe	0
chr1	157155000	157165000	distal	chr1	157490000	157500000	distal	chr1:157155000-157165000_chr1:157490000-157500000	ee	0
chr1	157160000	157170000	promoter	chr1	157490000	157500000	distal	chr1:157160000-157170000_chr1:157490000-157500000	pe	0
chr1	157165000	157175000	promoter	chr1	157490000	157500000	distal	chr1:157165000-157175000_chr1:157490000-157500000	pe	0
chr1	157165000	157175000	promoter	chr1	157190000	157200000	terminator	chr1:157165000-157175000_chr1:157190000-157200000	pe	0
chr1	157170000	157180000	promoter	chr1	157485000	157495000	distal	chr1:157170000-157180000_chr1:157485000-157495000	pe	0
chr1	157180000	157190000	promoter	chr1	157485000	157495000	distal	chr1:157180000-157190000_chr1:157485000-157495000	pe	0
chr1	157170000	157180000	promoter	chr1	157490000	157500000	distal	chr1:157170000-157180000_chr1:157490000-157500000	pe	0
chr1	157180000	157190000	promoter	chr1	157490000	157500000	distal	chr1:157180000-157190000_chr1:157490000-157500000	pe	0
chr1	157190000	157200000	terminator	chr1	157485000	157495000	distal	chr1:157190000-157200000_chr1:157485000-157495000	others	0
chr1	157180000	157190000	promoter	chr1	157495000	157505000	distal	chr1:157180000-157190000_chr1:157495000-157505000	pe	0
chr1	157190000	157200000	terminator	chr1	157495000	157505000	distal	chr1:157190000-157200000_chr1:157495000-157505000	others	0
chr1	157360000	157370000	distal	chr1	157480000	157490000	distal	chr1:157360000-157370000_chr1:157480000-157490000	ee	0
chr1	157360000	157370000	distal	chr1	157485000	157495000	distal	chr1:157360000-157370000_chr1:157485000-157495000	ee	0
chr1	157400000	157410000	distal	chr1	157490000	157500000	distal	chr1:157400000-157410000_chr1:157490000-157500000	ee	0
chr1	157965000	157975000	distal	chr1	158130000	158140000	promoter	chr1:157965000-157975000_chr1:158130000-158140000	pe	0
chr1	157990000	158000000	promoter	chr1	158080000	158090000	promoter	chr1:157990000-1.58e+08_chr1:158080000-158090000	pp	0
chr1	157990000	158000000	promoter	chr1	158085000	158095000	promoter	chr1:157990000-1.58e+08_chr1:158085000-158095000	pp	0
chr1	157990000	158000000	promoter	chr1	158100000	158110000	terminator	chr1:157990000-1.58e+08_chr1:158100000-158110000	pe	0
chr1	157980000	157990000	distal	chr1	158120000	158130000	promoter	chr1:157980000-157990000_chr1:158120000-158130000	pe	0
chr1	157980000	157990000	distal	chr1	158130000	158140000	promoter	chr1:157980000-157990000_chr1:158130000-158140000	pe	0
chr1	157990000	158000000	promoter	chr1	158115000	158125000	distal	chr1:157990000-1.58e+08_chr1:158115000-158125000	pe	0
chr1	157990000	158000000	promoter	chr1	158120000	158130000	promoter	chr1:157990000-1.58e+08_chr1:158120000-158130000	pp	0
chr1	15795000	15805000	distal	chr1	15980000	15990000	distal	chr1:15795000-15805000_chr1:15980000-15990000	ee	0
chr1	15795000	15805000	distal	chr1	15995000	16005000	promoter	chr1:15795000-15805000_chr1:15995000-16005000	pe	0
chr1	15850000	15860000	promoter	chr1	16150000	16160000	promoter	chr1:15850000-15860000_chr1:16150000-16160000	pp	0
chr1	158990000	159000000	promoter	chr1	159130000	159140000	promoter	chr1:158990000-1.59e+08_chr1:159130000-159140000	pp	0
chr1	159130000	159140000	promoter	chr1	159210000	159220000	distal	chr1:159130000-159140000_chr1:159210000-159220000	pe	0
chr1	1.6e+07	16010000	promoter	chr1	16050000	16060000	promoter	chr1:1.6e+07-16010000_chr1:16050000-16060000	pp	0
chr1	1.6e+07	16010000	promoter	chr1	16350000	16360000	distal	chr1:1.6e+07-16010000_chr1:16350000-16360000	pe	0
chr1	1.6e+08	160010000	terminator	chr1	160085000	160095000	promoter	chr1:1.6e+08-160010000_chr1:160085000-160095000	pe	0
chr1	160035000	160045000	promoter	chr1	160080000	160090000	promoter	chr1:160035000-160045000_chr1:160080000-160090000	pp	0
chr1	160040000	160050000	promoter	chr1	160075000	160085000	promoter	chr1:160040000-160050000_chr1:160075000-160085000	pp	0
chr1	160040000	160050000	promoter	chr1	160080000	160090000	promoter	chr1:160040000-160050000_chr1:160080000-160090000	pp	0.000675298690919521
chr1	160040000	160050000	promoter	chr1	160085000	160095000	promoter	chr1:160040000-160050000_chr1:160085000-160095000	pp	0
chr1	160040000	160050000	promoter	chr1	160090000	160100000	promoter	chr1:160040000-160050000_chr1:160090000-160100000	pp	0
chr1	160075000	160085000	promoter	chr1	160255000	160265000	promoter	chr1:160075000-160085000_chr1:160255000-160265000	pp	0
chr1	160080000	160090000	promoter	chr1	160255000	160265000	promoter	chr1:160080000-160090000_chr1:160255000-160265000	pp	0
chr1	160070000	160080000	promoter	chr1	160290000	160300000	promoter	chr1:160070000-160080000_chr1:160290000-160300000	pp	0.000675298690919521
chr1	160075000	160085000	promoter	chr1	160285000	160295000	promoter	chr1:160075000-160085000_chr1:160285000-160295000	pp	0
chr1	160085000	160095000	promoter	chr1	160255000	160265000	promoter	chr1:160085000-160095000_chr1:160255000-160265000	pp	0
chr1	160080000	160090000	promoter	chr1	160260000	160270000	promoter	chr1:160080000-160090000_chr1:160260000-160270000	pp	0
chr1	160080000	160090000	promoter	chr1	160270000	160280000	promoter	chr1:160080000-160090000_chr1:160270000-160280000	pp	0
chr1	160085000	160095000	promoter	chr1	160260000	160270000	promoter	chr1:160085000-160095000_chr1:160260000-160270000	pp	0.000675298690919521
chr1	160075000	160085000	promoter	chr1	160290000	160300000	promoter	chr1:160075000-160085000_chr1:160290000-160300000	pp	0.000675298690919521
chr1	160080000	160090000	promoter	chr1	160285000	160295000	promoter	chr1:160080000-160090000_chr1:160285000-160295000	pp	0
chr1	160090000	160100000	promoter	chr1	160290000	160300000	promoter	chr1:160090000-160100000_chr1:160290000-160300000	pp	0
chr1	160085000	160095000	promoter	chr1	160190000	160200000	promoter	chr1:160085000-160095000_chr1:160190000-160200000	pp	0
chr1	160090000	160100000	promoter	chr1	160255000	160265000	promoter	chr1:160090000-160100000_chr1:160255000-160265000	pp	0
chr1	160095000	160105000	promoter	chr1	160255000	160265000	promoter	chr1:160095000-160105000_chr1:160255000-160265000	pp	0
chr1	160290000	160300000	promoter	chr1	161180000	161190000	terminator	chr1:160290000-160300000_chr1:161180000-161190000	pe	0
chr1	16035000	16045000	promoter	chr1	16060000	16070000	gene.body	chr1:16035000-16045000_chr1:16060000-16070000	pe	0
chr1	16040000	16050000	promoter	chr1	16070000	16080000	promoter	chr1:16040000-16050000_chr1:16070000-16080000	pp	0
chr1	160675000	160685000	terminator	chr1	160950000	160960000	promoter	chr1:160675000-160685000_chr1:160950000-160960000	pe	0
chr1	160680000	160690000	terminator	chr1	160990000	161000000	promoter	chr1:160680000-160690000_chr1:160990000-1.61e+08	pe	0
chr1	16075000	16085000	promoter	chr1	16190000	16200000	distal	chr1:16075000-16085000_chr1:16190000-16200000	pe	0.000675298690919521
chr1	16070000	16080000	promoter	chr1	16440000	16450000	distal	chr1:16070000-16080000_chr1:16440000-16450000	pe	0
chr1	160720000	160730000	distal	chr1	160950000	160960000	promoter	chr1:160720000-160730000_chr1:160950000-160960000	pe	0
chr1	160730000	160740000	promoter	chr1	160950000	160960000	promoter	chr1:160730000-160740000_chr1:160950000-160960000	pp	0
chr1	160720000	160730000	distal	chr1	160990000	161000000	promoter	chr1:160720000-160730000_chr1:160990000-1.61e+08	pe	0.000675298690919521
chr1	16080000	16090000	distal	chr1	16190000	16200000	distal	chr1:16080000-16090000_chr1:16190000-16200000	ee	0
chr1	161090000	161100000	promoter	chr1	161130000	161140000	promoter	chr1:161090000-161100000_chr1:161130000-161140000	pp	0
chr1	161100000	161110000	promoter	chr1	161140000	161150000	promoter	chr1:161100000-161110000_chr1:161140000-161150000	pp	0
chr1	161150000	161160000	promoter	chr1	161390000	161400000	distal	chr1:161150000-161160000_chr1:161390000-161400000	pe	0
chr1	161160000	161170000	promoter	chr1	161380000	161390000	distal	chr1:161160000-161170000_chr1:161380000-161390000	pe	0
chr1	161170000	161180000	promoter	chr1	161195000	161205000	promoter	chr1:161170000-161180000_chr1:161195000-161205000	pp	0
chr1	161190000	161200000	promoter	chr1	161210000	161220000	promoter	chr1:161190000-161200000_chr1:161210000-161220000	pp	0
chr1	161195000	161205000	promoter	chr1	161220000	161230000	promoter	chr1:161195000-161205000_chr1:161220000-161230000	pp	0
chr1	16120000	16130000	terminator	chr1	16360000	16370000	distal	chr1:16120000-16130000_chr1:16360000-16370000	others	0
chr1	161200000	161210000	promoter	chr1	161220000	161230000	promoter	chr1:161200000-161210000_chr1:161220000-161230000	pp	0
chr1	161200000	161210000	promoter	chr1	161380000	161390000	distal	chr1:161200000-161210000_chr1:161380000-161390000	pe	0
chr1	161200000	161210000	promoter	chr1	161385000	161395000	distal	chr1:161200000-161210000_chr1:161385000-161395000	pe	0
chr1	161205000	161215000	promoter	chr1	161380000	161390000	distal	chr1:161205000-161215000_chr1:161380000-161390000	pe	0
chr1	161205000	161215000	promoter	chr1	161385000	161395000	distal	chr1:161205000-161215000_chr1:161385000-161395000	pe	0
chr1	16150000	16160000	promoter	chr1	16180000	16190000	distal	chr1:16150000-16160000_chr1:16180000-16190000	pe	0
chr1	161540000	161550000	promoter	chr1	161620000	161630000	promoter	chr1:161540000-161550000_chr1:161620000-161630000	pp	0
chr1	161720000	161730000	promoter	chr1	161755000	161765000	promoter	chr1:161720000-161730000_chr1:161755000-161765000	pp	0
chr1	161725000	161735000	promoter	chr1	161750000	161760000	promoter	chr1:161725000-161735000_chr1:161750000-161760000	pp	0
chr1	161735000	161745000	distal	chr1	161755000	161765000	promoter	chr1:161735000-161745000_chr1:161755000-161765000	pe	0
chr1	161730000	161740000	distal	chr1	161760000	161770000	promoter	chr1:161730000-161740000_chr1:161760000-161770000	pe	0
chr1	161735000	161745000	distal	chr1	161760000	161770000	promoter	chr1:161735000-161745000_chr1:161760000-161770000	pe	0
chr1	161740000	161750000	promoter	chr1	161760000	161770000	promoter	chr1:161740000-161750000_chr1:161760000-161770000	pp	0
chr1	161790000	161800000	terminator	chr1	162030000	162040000	distal	chr1:161790000-161800000_chr1:162030000-162040000	others	0
chr1	161900000	161910000	gene.body	chr1	162030000	162040000	distal	chr1:161900000-161910000_chr1:162030000-162040000	others	0
chr1	16205000	16215000	distal	chr1	16240000	16250000	distal	chr1:16205000-16215000_chr1:16240000-16250000	ee	0
chr1	162050000	162060000	distal	chr1	162270000	162280000	gene.body	chr1:162050000-162060000_chr1:162270000-162280000	others	0
chr1	162055000	162065000	distal	chr1	162270000	162280000	gene.body	chr1:162055000-162065000_chr1:162270000-162280000	others	0
chr1	162050000	162060000	distal	chr1	162390000	162400000	terminator	chr1:162050000-162060000_chr1:162390000-162400000	others	0
chr1	162060000	162070000	promoter	chr1	162270000	162280000	gene.body	chr1:162060000-162070000_chr1:162270000-162280000	pe	0
chr1	16355000	16365000	distal	chr1	16620000	16630000	promoter	chr1:16355000-16365000_chr1:16620000-16630000	pe	0
chr1	164090000	164100000	distal	chr1	165070000	165080000	distal	chr1:164090000-164100000_chr1:165070000-165080000	ee	0.000675298690919521
chr1	165140000	165150000	distal	chr1	165250000	165260000	gene.body	chr1:165140000-165150000_chr1:165250000-165260000	others	0.000675298690919521
chr1	165395000	165405000	terminator	chr1	165590000	165600000	distal	chr1:165395000-165405000_chr1:165590000-165600000	others	0.000675298690919521
chr1	165395000	165405000	terminator	chr1	165595000	165605000	distal	chr1:165395000-165405000_chr1:165595000-165605000	others	0.000675298690919521
chr1	165400000	165410000	terminator	chr1	165595000	165605000	distal	chr1:165400000-165410000_chr1:165595000-165605000	others	0
chr1	165595000	165605000	distal	chr1	165630000	165640000	promoter	chr1:165595000-165605000_chr1:165630000-165640000	pe	0.000675298690919521
chr1	165600000	165610000	distal	chr1	165630000	165640000	promoter	chr1:165600000-165610000_chr1:165630000-165640000	pe	0
chr1	165870000	165880000	gene.body	chr1	165915000	165925000	distal	chr1:165870000-165880000_chr1:165915000-165925000	others	0
chr1	165870000	165880000	gene.body	chr1	165920000	165930000	distal	chr1:165870000-165880000_chr1:165920000-165930000	others	0
chr1	166910000	166920000	promoter	chr1	167050000	167060000	promoter	chr1:166910000-166920000_chr1:167050000-167060000	pp	0
chr1	166910000	166920000	promoter	chr1	167055000	167065000	terminator	chr1:166910000-166920000_chr1:167055000-167065000	pe	0
chr1	167650000	167660000	gene.body	chr1	167680000	167690000	gene.body	chr1:167650000-167660000_chr1:167680000-167690000	others	0
chr1	168080000	168090000	promoter	chr1	168170000	168180000	promoter	chr1:168080000-168090000_chr1:168170000-168180000	pp	0
chr1	168435000	168445000	gene.body	chr1	168600000	168610000	distal	chr1:168435000-168445000_chr1:168600000-168610000	others	0
chr1	168435000	168445000	gene.body	chr1	168605000	168615000	distal	chr1:168435000-168445000_chr1:168605000-168615000	others	0
chr1	16880000	16890000	promoter	chr1	16900000	16910000	gene.body	chr1:16880000-16890000_chr1:16900000-16910000	pe	0.000675298690919521
chr1	16905000	16915000	gene.body	chr1	16955000	16965000	promoter	chr1:16905000-16915000_chr1:16955000-16965000	pe	0
chr1	16905000	16915000	gene.body	chr1	17045000	17055000	promoter	chr1:16905000-16915000_chr1:17045000-17055000	pe	0
chr1	169460000	169470000	promoter	chr1	169550000	169560000	gene.body	chr1:169460000-169470000_chr1:169550000-169560000	pe	0
chr1	17120000	17130000	distal	chr1	17330000	17340000	distal	chr1:17120000-17130000_chr1:17330000-17340000	ee	0
chr1	171790000	171800000	promoter	chr1	171990000	172000000	gene.body	chr1:171790000-171800000_chr1:171990000-1.72e+08	pe	0
chr1	171800000	171810000	gene.body	chr1	171980000	171990000	gene.body	chr1:171800000-171810000_chr1:171980000-171990000	others	0
chr1	171800000	171810000	gene.body	chr1	171990000	172000000	gene.body	chr1:171800000-171810000_chr1:171990000-1.72e+08	others	0
chr1	172430000	172440000	terminator	chr1	172530000	172540000	promoter	chr1:172430000-172440000_chr1:172530000-172540000	pe	0
chr1	172440000	172450000	promoter	chr1	172720000	172730000	distal	chr1:172440000-172450000_chr1:172720000-172730000	pe	0
chr1	172445000	172455000	promoter	chr1	172715000	172725000	distal	chr1:172445000-172455000_chr1:172715000-172725000	pe	0
chr1	172730000	172740000	distal	chr1	173200000	173210000	promoter	chr1:172730000-172740000_chr1:173200000-173210000	pe	0
chr1	172730000	172740000	distal	chr1	173205000	173215000	promoter	chr1:172730000-172740000_chr1:173205000-173215000	pe	0
chr1	173425000	173435000	gene.body	chr1	173860000	173870000	promoter	chr1:173425000-173435000_chr1:173860000-173870000	pe	0
chr1	17400000	17410000	distal	chr1	17420000	17430000	distal	chr1:17400000-17410000_chr1:17420000-17430000	ee	0
chr1	17400000	17410000	distal	chr1	17430000	17440000	distal	chr1:17400000-17410000_chr1:17430000-17440000	ee	0
chr1	17400000	17410000	distal	chr1	17480000	17490000	distal	chr1:17400000-17410000_chr1:17480000-17490000	ee	0
chr1	17405000	17415000	distal	chr1	17485000	17495000	distal	chr1:17405000-17415000_chr1:17485000-17495000	ee	0
chr1	17410000	17420000	distal	chr1	17485000	17495000	distal	chr1:17410000-17420000_chr1:17485000-17495000	ee	0
chr1	17415000	17425000	distal	chr1	17485000	17495000	distal	chr1:17415000-17425000_chr1:17485000-17495000	ee	0
chr1	17430000	17440000	distal	chr1	17475000	17485000	distal	chr1:17430000-17440000_chr1:17475000-17485000	ee	0
chr1	17440000	17450000	distal	chr1	17470000	17480000	distal	chr1:17440000-17450000_chr1:17470000-17480000	ee	0
chr1	17430000	17440000	distal	chr1	17480000	17490000	distal	chr1:17430000-17440000_chr1:17480000-17490000	ee	0
chr1	17440000	17450000	distal	chr1	17475000	17485000	distal	chr1:17440000-17450000_chr1:17475000-17485000	ee	0
chr1	17480000	17490000	distal	chr1	17500000	17510000	distal	chr1:17480000-17490000_chr1:17500000-17510000	ee	0
chr1	17495000	17505000	distal	chr1	17600000	17610000	promoter	chr1:17495000-17505000_chr1:17600000-17610000	pe	0
chr1	17500000	17510000	distal	chr1	17600000	17610000	promoter	chr1:17500000-17510000_chr1:17600000-17610000	pe	0
chr1	17500000	17510000	distal	chr1	17610000	17620000	promoter	chr1:17500000-17510000_chr1:17610000-17620000	pe	0
chr1	175750000	175760000	distal	chr1	175880000	175890000	terminator	chr1:175750000-175760000_chr1:175880000-175890000	others	0
chr1	17595000	17605000	promoter	chr1	17620000	17630000	promoter	chr1:17595000-17605000_chr1:17620000-17630000	pp	0
chr1	176890000	176900000	gene.body	chr1	177180000	177190000	gene.body	chr1:176890000-176900000_chr1:177180000-177190000	others	0
chr1	178290000	178300000	terminator	chr1	178730000	178740000	gene.body	chr1:178290000-178300000_chr1:178730000-178740000	others	0
chr1	179070000	179080000	terminator	chr1	179360000	179370000	promoter	chr1:179070000-179080000_chr1:179360000-179370000	pe	0
chr1	179070000	179080000	terminator	chr1	179365000	179375000	promoter	chr1:179070000-179080000_chr1:179365000-179375000	pe	0
chr1	179120000	179130000	promoter	chr1	179290000	179300000	promoter	chr1:179120000-179130000_chr1:179290000-179300000	pp	0
chr1	179120000	179130000	promoter	chr1	179360000	179370000	promoter	chr1:179120000-179130000_chr1:179360000-179370000	pp	0
chr1	179290000	179300000	promoter	chr1	179365000	179375000	promoter	chr1:179290000-179300000_chr1:179365000-179375000	pp	0
chr1	180510000	180520000	promoter	chr1	180880000	180890000	terminator	chr1:180510000-180520000_chr1:180880000-180890000	pe	0
chr1	180520000	180530000	gene.body	chr1	181150000	181160000	distal	chr1:180520000-180530000_chr1:181150000-181160000	others	0
chr1	180530000	180540000	gene.body	chr1	181140000	181150000	distal	chr1:180530000-180540000_chr1:181140000-181150000	others	0
chr1	181080000	181090000	promoter	chr1	181140000	181150000	distal	chr1:181080000-181090000_chr1:181140000-181150000	pe	0
chr1	181080000	181090000	promoter	chr1	181150000	181160000	distal	chr1:181080000-181090000_chr1:181150000-181160000	pe	0
chr1	181190000	181200000	distal	chr1	182440000	182450000	promoter	chr1:181190000-181200000_chr1:182440000-182450000	pe	0
chr1	181470000	181480000	gene.body	chr1	181670000	181680000	gene.body	chr1:181470000-181480000_chr1:181670000-181680000	others	0
chr1	1.82e+08	182010000	distal	chr1	182050000	182060000	promoter	chr1:1.82e+08-182010000_chr1:182050000-182060000	pe	0
chr1	182070000	182080000	promoter	chr1	182780000	182790000	promoter	chr1:182070000-182080000_chr1:182780000-182790000	pp	0
chr1	182080000	182090000	distal	chr1	182780000	182790000	promoter	chr1:182080000-182090000_chr1:182780000-182790000	pe	0
chr1	182600000	182610000	promoter	chr1	182780000	182790000	promoter	chr1:182600000-182610000_chr1:182780000-182790000	pp	0
chr1	182960000	182970000	distal	chr1	183225000	183235000	gene.body	chr1:182960000-182970000_chr1:183225000-183235000	others	0
chr1	183280000	183290000	promoter	chr1	183640000	183650000	terminator	chr1:183280000-183290000_chr1:183640000-183650000	pe	0
chr1	183650000	183660000	promoter	chr1	183910000	183920000	gene.body	chr1:183650000-183660000_chr1:183910000-183920000	pe	0
chr1	183680000	183690000	gene.body	chr1	183910000	183920000	gene.body	chr1:183680000-183690000_chr1:183910000-183920000	others	0
chr1	18380000	18390000	promoter	chr1	18450000	18460000	distal	chr1:18380000-18390000_chr1:18450000-18460000	pe	0
chr1	18550000	18560000	distal	chr1	18575000	18585000	distal	chr1:18550000-18560000_chr1:18575000-18585000	ee	0
chr1	18550000	18560000	distal	chr1	18580000	18590000	distal	chr1:18550000-18560000_chr1:18580000-18590000	ee	0
chr1	185680000	185690000	distal	chr1	185720000	185730000	distal	chr1:185680000-185690000_chr1:185720000-185730000	ee	0
chr1	185710000	185720000	distal	chr1	185730000	185740000	promoter	chr1:185710000-185720000_chr1:185730000-185740000	pe	0
chr1	18580000	18590000	distal	chr1	18820000	18830000	distal	chr1:18580000-18590000_chr1:18820000-18830000	ee	0
chr1	18585000	18595000	distal	chr1	18820000	18830000	distal	chr1:18585000-18595000_chr1:18820000-18830000	ee	0
chr1	186150000	186160000	promoter	chr1	186210000	186220000	distal	chr1:186150000-186160000_chr1:186210000-186220000	pe	0
chr1	18910000	18920000	promoter	chr1	18960000	18970000	distal	chr1:18910000-18920000_chr1:18960000-18970000	pe	0
chr1	1910000	1920000	promoter	chr1	1960000	1970000	promoter	chr1:1910000-1920000_chr1:1960000-1970000	pp	0
chr1	193060000	193070000	promoter	chr1	193120000	193130000	promoter	chr1:193060000-193070000_chr1:193120000-193130000	pp	0
chr1	19310000	19320000	promoter	chr1	19335000	19345000	promoter	chr1:19310000-19320000_chr1:19335000-19345000	pp	0
chr1	1940000	1950000	terminator	chr1	1960000	1970000	promoter	chr1:1940000-1950000_chr1:1960000-1970000	pe	0
chr1	1955000	1965000	promoter	chr1	2040000	2050000	promoter	chr1:1955000-1965000_chr1:2040000-2050000	pp	0
chr1	1955000	1965000	promoter	chr1	2045000	2055000	promoter	chr1:1955000-1965000_chr1:2045000-2055000	pp	0
chr1	1960000	1970000	promoter	chr1	2040000	2050000	promoter	chr1:1960000-1970000_chr1:2040000-2050000	pp	0
chr1	1960000	1970000	promoter	chr1	2045000	2055000	promoter	chr1:1960000-1970000_chr1:2045000-2055000	pp	0
chr1	1960000	1970000	promoter	chr1	2050000	2060000	promoter	chr1:1960000-1970000_chr1:2050000-2060000	pp	0
chr1	19760000	19770000	promoter	chr1	19810000	19820000	promoter	chr1:19760000-19770000_chr1:19810000-19820000	pp	0
chr1	200260000	200270000	gene.body	chr1	200280000	200290000	gene.body	chr1:200260000-200270000_chr1:200280000-200290000	others	0
chr1	200260000	200270000	gene.body	chr1	200285000	200295000	gene.body	chr1:200260000-200270000_chr1:200285000-200295000	others	0
chr1	200260000	200270000	gene.body	chr1	200295000	200305000	gene.body	chr1:200260000-200270000_chr1:200295000-200305000	others	0
chr1	200270000	200280000	gene.body	chr1	200480000	200490000	promoter	chr1:200270000-200280000_chr1:200480000-200490000	pe	0
chr1	200280000	200290000	gene.body	chr1	200480000	200490000	promoter	chr1:200280000-200290000_chr1:200480000-200490000	pe	0
chr1	200280000	200290000	gene.body	chr1	200490000	200500000	distal	chr1:200280000-200290000_chr1:200490000-200500000	others	0
chr1	200290000	200300000	gene.body	chr1	200490000	200500000	distal	chr1:200290000-200300000_chr1:200490000-200500000	others	0
chr1	200290000	200300000	gene.body	chr1	200500000	200510000	distal	chr1:200290000-200300000_chr1:200500000-200510000	others	0
chr1	200290000	200300000	gene.body	chr1	200505000	200515000	distal	chr1:200290000-200300000_chr1:200505000-200515000	others	0
chr1	200300000	200310000	gene.body	chr1	200490000	200500000	distal	chr1:200300000-200310000_chr1:200490000-200500000	others	0
chr1	200290000	200300000	gene.body	chr1	200510000	200520000	distal	chr1:200290000-200300000_chr1:200510000-200520000	others	0
chr1	200295000	200305000	gene.body	chr1	200485000	200495000	promoter	chr1:200295000-200305000_chr1:200485000-200495000	pe	0
chr1	200295000	200305000	gene.body	chr1	200505000	200515000	distal	chr1:200295000-200305000_chr1:200505000-200515000	others	0
chr1	200295000	200305000	gene.body	chr1	200510000	200520000	distal	chr1:200295000-200305000_chr1:200510000-200520000	others	0
chr1	200620000	200630000	promoter	chr1	200800000	200810000	gene.body	chr1:200620000-200630000_chr1:200800000-200810000	pe	0
chr1	200970000	200980000	terminator	chr1	201040000	201050000	terminator	chr1:200970000-200980000_chr1:201040000-201050000	others	0
chr1	20100000	20110000	distal	chr1	20250000	20260000	distal	chr1:20100000-20110000_chr1:20250000-20260000	ee	0
chr1	201080000	201090000	gene.body	chr1	201110000	201120000	promoter	chr1:201080000-201090000_chr1:201110000-201120000	pe	0
chr1	201110000	201120000	promoter	chr1	201140000	201150000	promoter	chr1:201110000-201120000_chr1:201140000-201150000	pp	0
chr1	201145000	201155000	promoter	chr1	201400000	201410000	promoter	chr1:201145000-201155000_chr1:201400000-201410000	pp	0
chr1	201250000	201260000	distal	chr1	201365000	201375000	promoter	chr1:201250000-201260000_chr1:201365000-201375000	pe	0
chr1	201350000	201360000	promoter	chr1	201380000	201390000	promoter	chr1:201350000-201360000_chr1:201380000-201390000	pp	0
chr1	201440000	201450000	distal	chr1	201480000	201490000	terminator	chr1:201440000-201450000_chr1:201480000-201490000	others	0
chr1	201435000	201445000	distal	chr1	201510000	201520000	promoter	chr1:201435000-201445000_chr1:201510000-201520000	pe	0
chr1	201440000	201450000	distal	chr1	201520000	201530000	promoter	chr1:201440000-201450000_chr1:201520000-201530000	pe	0
chr1	201700000	201710000	gene.body	chr1	201720000	201730000	promoter	chr1:201700000-201710000_chr1:201720000-201730000	pe	0
chr1	201700000	201710000	gene.body	chr1	201750000	201760000	gene.body	chr1:201700000-201710000_chr1:201750000-201760000	others	0
chr1	201710000	201720000	promoter	chr1	201750000	201760000	gene.body	chr1:201710000-201720000_chr1:201750000-201760000	pe	0
chr1	201700000	201710000	gene.body	chr1	204200000	204210000	promoter	chr1:201700000-201710000_chr1:204200000-204210000	pe	0
chr1	201870000	201880000	promoter	chr1	201890000	201900000	promoter	chr1:201870000-201880000_chr1:201890000-201900000	pp	0
chr1	201880000	201890000	promoter	chr1	201960000	201970000	promoter	chr1:201880000-201890000_chr1:201960000-201970000	pp	0
chr1	201890000	201900000	promoter	chr1	201970000	201980000	promoter	chr1:201890000-201900000_chr1:201970000-201980000	pp	0
chr1	201890000	201900000	promoter	chr1	201980000	201990000	promoter	chr1:201890000-201900000_chr1:201980000-201990000	pp	0
chr1	201980000	201990000	promoter	chr1	202120000	202130000	promoter	chr1:201980000-201990000_chr1:202120000-202130000	pp	0
chr1	201990000	202000000	promoter	chr1	202110000	202120000	distal	chr1:201990000-2.02e+08_chr1:202110000-202120000	pe	0
chr1	201995000	202005000	promoter	chr1	202110000	202120000	distal	chr1:201995000-202005000_chr1:202110000-202120000	pe	0
chr1	2.02e+08	202010000	promoter	chr1	202110000	202120000	distal	chr1:2.02e+08-202010000_chr1:202110000-202120000	pe	0
chr1	20210000	20220000	distal	chr1	20430000	20440000	promoter	chr1:20210000-20220000_chr1:20430000-20440000	pe	0
chr1	202110000	202120000	distal	chr1	202140000	202150000	promoter	chr1:202110000-202120000_chr1:202140000-202150000	pe	0
chr1	202120000	202130000	promoter	chr1	202150000	202160000	promoter	chr1:202120000-202130000_chr1:202150000-202160000	pp	0
chr1	202140000	202150000	promoter	chr1	202180000	202190000	promoter	chr1:202140000-202150000_chr1:202180000-202190000	pp	0
chr1	202150000	202160000	promoter	chr1	202180000	202190000	promoter	chr1:202150000-202160000_chr1:202180000-202190000	pp	0
chr1	202810000	202820000	promoter	chr1	202850000	202860000	promoter	chr1:202810000-202820000_chr1:202850000-202860000	pp	0
chr1	202810000	202820000	promoter	chr1	202855000	202865000	promoter	chr1:202810000-202820000_chr1:202855000-202865000	pp	0
chr1	20290000	20300000	promoter	chr1	20360000	20370000	terminator	chr1:20290000-20300000_chr1:20360000-20370000	pe	0
chr1	203020000	203030000	promoter	chr1	203040000	203050000	promoter	chr1:203020000-203030000_chr1:203040000-203050000	pp	0
chr1	203025000	203035000	promoter	chr1	203330000	203340000	terminator	chr1:203025000-203035000_chr1:203330000-203340000	pe	0
chr1	203110000	203120000	gene.body	chr1	203170000	203180000	promoter	chr1:203110000-203120000_chr1:203170000-203180000	pe	0
chr1	203115000	203125000	gene.body	chr1	203170000	203180000	promoter	chr1:203115000-203125000_chr1:203170000-203180000	pe	0
chr1	203110000	203120000	gene.body	chr1	203210000	203220000	promoter	chr1:203110000-203120000_chr1:203210000-203220000	pe	0
chr1	203210000	203220000	promoter	chr1	203260000	203270000	promoter	chr1:203210000-203220000_chr1:203260000-203270000	pp	0
chr1	203265000	203275000	promoter	chr1	203325000	203335000	distal	chr1:203265000-203275000_chr1:203325000-203335000	pe	0
chr1	203265000	203275000	promoter	chr1	203335000	203345000	terminator	chr1:203265000-203275000_chr1:203335000-203345000	pe	0
chr1	203270000	203280000	promoter	chr1	203340000	203350000	promoter	chr1:203270000-203280000_chr1:203340000-203350000	pp	0
chr1	20360000	20370000	terminator	chr1	20490000	20500000	terminator	chr1:20360000-20370000_chr1:20490000-20500000	others	0
chr1	203620000	203630000	promoter	chr1	204200000	204210000	promoter	chr1:203620000-203630000_chr1:204200000-204210000	pp	0
chr1	203860000	203870000	promoter	chr1	204120000	204130000	promoter	chr1:203860000-203870000_chr1:204120000-204130000	pp	0
chr1	203865000	203875000	promoter	chr1	204120000	204130000	promoter	chr1:203865000-203875000_chr1:204120000-204130000	pp	0
chr1	203870000	203880000	terminator	chr1	204120000	204130000	promoter	chr1:203870000-203880000_chr1:204120000-204130000	pe	0
chr1	204160000	204170000	promoter	chr1	204205000	204215000	promoter	chr1:204160000-204170000_chr1:204205000-204215000	pp	0
chr1	204205000	204215000	promoter	chr1	204360000	204370000	promoter	chr1:204205000-204215000_chr1:204360000-204370000	pp	0
chr1	204250000	204260000	terminator	chr1	204360000	204370000	promoter	chr1:204250000-204260000_chr1:204360000-204370000	pe	0
chr1	204420000	204430000	terminator	chr1	204510000	204520000	promoter	chr1:204420000-204430000_chr1:204510000-204520000	pe	0
chr1	204430000	204440000	promoter	chr1	204505000	204515000	promoter	chr1:204430000-204440000_chr1:204505000-204515000	pp	0
chr1	204435000	204445000	gene.body	chr1	204500000	204510000	distal	chr1:204435000-204445000_chr1:204500000-204510000	others	0
chr1	204435000	204445000	gene.body	chr1	204505000	204515000	promoter	chr1:204435000-204445000_chr1:204505000-204515000	pe	0
chr1	204435000	204445000	gene.body	chr1	204495000	204505000	promoter	chr1:204435000-204445000_chr1:204495000-204505000	pe	0
chr1	204440000	204450000	promoter	chr1	204490000	204500000	promoter	chr1:204440000-204450000_chr1:204490000-204500000	pp	0
chr1	204440000	204450000	promoter	chr1	204500000	204510000	distal	chr1:204440000-204450000_chr1:204500000-204510000	pe	0
chr1	204440000	204450000	promoter	chr1	204505000	204515000	promoter	chr1:204440000-204450000_chr1:204505000-204515000	pp	0
chr1	204560000	204570000	distal	chr1	204800000	204810000	distal	chr1:204560000-204570000_chr1:204800000-204810000	ee	0
chr1	204630000	204640000	terminator	chr1	204740000	204750000	distal	chr1:204630000-204640000_chr1:204740000-204750000	others	0
chr1	204800000	204810000	distal	chr1	204820000	204830000	promoter	chr1:204800000-204810000_chr1:204820000-204830000	pe	0
chr1	20495000	20505000	terminator	chr1	20520000	20530000	distal	chr1:20495000-20505000_chr1:20520000-20530000	others	0
chr1	205130000	205140000	distal	chr1	205250000	205260000	promoter	chr1:205130000-205140000_chr1:205250000-205260000	pe	0
chr1	20520000	20530000	distal	chr1	20630000	20640000	promoter	chr1:20520000-20530000_chr1:20630000-20640000	pe	0.000675298690919521
chr1	205215000	205225000	distal	chr1	205250000	205260000	promoter	chr1:205215000-205225000_chr1:205250000-205260000	pe	0
chr1	205220000	205230000	promoter	chr1	205250000	205260000	promoter	chr1:205220000-205230000_chr1:205250000-205260000	pp	0
chr1	205260000	205270000	terminator	chr1	205320000	205330000	promoter	chr1:205260000-205270000_chr1:205320000-205330000	pe	0
chr1	205260000	205270000	terminator	chr1	205325000	205335000	distal	chr1:205260000-205270000_chr1:205325000-205335000	others	0
chr1	205270000	205280000	terminator	chr1	205325000	205335000	distal	chr1:205270000-205280000_chr1:205325000-205335000	others	0
chr1	205330000	205340000	promoter	chr1	205390000	205400000	gene.body	chr1:205330000-205340000_chr1:205390000-205400000	pe	0
chr1	205390000	205400000	gene.body	chr1	205480000	205490000	distal	chr1:205390000-205400000_chr1:205480000-205490000	others	0
chr1	205390000	205400000	gene.body	chr1	205970000	205980000	terminator	chr1:205390000-205400000_chr1:205970000-205980000	others	0
chr1	205480000	205490000	distal	chr1	205520000	205530000	promoter	chr1:205480000-205490000_chr1:205520000-205530000	pe	0
chr1	205590000	205600000	promoter	chr1	205640000	205650000	distal	chr1:205590000-205600000_chr1:205640000-205650000	pe	0
chr1	205590000	205600000	promoter	chr1	205645000	205655000	distal	chr1:205590000-205600000_chr1:205645000-205655000	pe	0
chr1	205590000	205600000	promoter	chr1	205650000	205660000	terminator	chr1:205590000-205600000_chr1:205650000-205660000	pe	0
chr1	205740000	205750000	promoter	chr1	205910000	205920000	terminator	chr1:205740000-205750000_chr1:205910000-205920000	pe	0
chr1	205790000	205800000	promoter	chr1	205810000	205820000	promoter	chr1:205790000-205800000_chr1:205810000-205820000	pp	0
chr1	205905000	205915000	terminator	chr1	205975000	205985000	terminator	chr1:205905000-205915000_chr1:205975000-205985000	others	0
chr1	205910000	205920000	terminator	chr1	205970000	205980000	terminator	chr1:205910000-205920000_chr1:205970000-205980000	others	0
chr1	206030000	206040000	distal	chr1	206100000	206110000	terminator	chr1:206030000-206040000_chr1:206100000-206110000	others	0
chr1	206480000	206490000	gene.body	chr1	206590000	206600000	promoter	chr1:206480000-206490000_chr1:206590000-206600000	pe	0.000675298690919521
chr1	206580000	206590000	promoter	chr1	207320000	207330000	promoter	chr1:206580000-206590000_chr1:207320000-207330000	pp	0
chr1	206595000	206605000	promoter	chr1	206655000	206665000	terminator	chr1:206595000-206605000_chr1:206655000-206665000	pe	0
chr1	206600000	206610000	promoter	chr1	206650000	206660000	terminator	chr1:206600000-206610000_chr1:206650000-206660000	pe	0.000675298690919521
chr1	206605000	206615000	promoter	chr1	206640000	206650000	terminator	chr1:206605000-206615000_chr1:206640000-206650000	pe	0.000675298690919521
chr1	206620000	206630000	distal	chr1	206640000	206650000	terminator	chr1:206620000-206630000_chr1:206640000-206650000	others	0
chr1	206630000	206640000	promoter	chr1	206650000	206660000	terminator	chr1:206630000-206640000_chr1:206650000-206660000	pe	0
chr1	206630000	206640000	promoter	chr1	206655000	206665000	terminator	chr1:206630000-206640000_chr1:206655000-206665000	pe	0
chr1	206655000	206665000	terminator	chr1	206725000	206735000	promoter	chr1:206655000-206665000_chr1:206725000-206735000	pe	0
chr1	206725000	206735000	promoter	chr1	206920000	206930000	promoter	chr1:206725000-206735000_chr1:206920000-206930000	pp	0
chr1	206725000	206735000	promoter	chr1	206930000	206940000	promoter	chr1:206725000-206735000_chr1:206930000-206940000	pp	0
chr1	206730000	206740000	promoter	chr1	2.07e+08	207010000	distal	chr1:206730000-206740000_chr1:2.07e+08-207010000	pe	0
chr1	206760000	206770000	promoter	chr1	206790000	206800000	gene.body	chr1:206760000-206770000_chr1:206790000-206800000	pe	0
chr1	206920000	206930000	promoter	chr1	206980000	206990000	distal	chr1:206920000-206930000_chr1:206980000-206990000	pe	0
chr1	206930000	206940000	promoter	chr1	206980000	206990000	distal	chr1:206930000-206940000_chr1:206980000-206990000	pe	0
chr1	206930000	206940000	promoter	chr1	206990000	207000000	distal	chr1:206930000-206940000_chr1:206990000-2.07e+08	pe	0
chr1	207050000	207060000	promoter	chr1	207075000	207085000	terminator	chr1:207050000-207060000_chr1:207075000-207085000	pe	0
chr1	207070000	207080000	promoter	chr1	207640000	207650000	promoter	chr1:207070000-207080000_chr1:207640000-207650000	pp	0
chr1	207075000	207085000	terminator	chr1	207640000	207650000	promoter	chr1:207075000-207085000_chr1:207640000-207650000	pe	0
chr1	207320000	207330000	promoter	chr1	207400000	207410000	terminator	chr1:207320000-207330000_chr1:207400000-207410000	pe	0
chr1	207990000	208000000	distal	chr1	208245000	208255000	promoter	chr1:207990000-2.08e+08_chr1:208245000-208255000	pe	0
chr1	208020000	208030000	promoter	chr1	208080000	208090000	gene.body	chr1:208020000-208030000_chr1:208080000-208090000	pe	0.000675298690919521
chr1	208080000	208090000	gene.body	chr1	208235000	208245000	promoter	chr1:208080000-208090000_chr1:208235000-208245000	pe	0
chr1	208085000	208095000	gene.body	chr1	208235000	208245000	promoter	chr1:208085000-208095000_chr1:208235000-208245000	pe	0
chr1	208085000	208095000	gene.body	chr1	208130000	208140000	gene.body	chr1:208085000-208095000_chr1:208130000-208140000	others	0
chr1	208085000	208095000	gene.body	chr1	208240000	208250000	promoter	chr1:208085000-208095000_chr1:208240000-208250000	pe	0
chr1	208090000	208100000	gene.body	chr1	208240000	208250000	promoter	chr1:208090000-208100000_chr1:208240000-208250000	pe	0
chr1	209190000	209200000	gene.body	chr1	209350000	209360000	distal	chr1:209190000-209200000_chr1:209350000-209360000	others	0
chr1	209200000	209210000	gene.body	chr1	209550000	209560000	gene.body	chr1:209200000-209210000_chr1:209550000-209560000	others	0
chr1	209200000	209210000	gene.body	chr1	209560000	209570000	promoter	chr1:209200000-209210000_chr1:209560000-209570000	pe	0
chr1	209350000	209360000	distal	chr1	209430000	209440000	promoter	chr1:209350000-209360000_chr1:209430000-209440000	pe	0
chr1	209550000	209560000	gene.body	chr1	209610000	209620000	promoter	chr1:209550000-209560000_chr1:209610000-209620000	pe	0
chr1	209560000	209570000	promoter	chr1	209585000	209595000	promoter	chr1:209560000-209570000_chr1:209585000-209595000	pp	0
chr1	209560000	209570000	promoter	chr1	209690000	209700000	gene.body	chr1:209560000-209570000_chr1:209690000-209700000	pe	0
chr1	209565000	209575000	promoter	chr1	209585000	209595000	promoter	chr1:209565000-209575000_chr1:209585000-209595000	pp	0
chr1	209565000	209575000	promoter	chr1	209595000	209605000	gene.body	chr1:209565000-209575000_chr1:209595000-209605000	pe	0
chr1	2100000	2110000	promoter	chr1	2170000	2180000	promoter	chr1:2100000-2110000_chr1:2170000-2180000	pp	0
chr1	210140000	210150000	gene.body	chr1	210310000	210320000	distal	chr1:210140000-210150000_chr1:210310000-210320000	others	0
chr1	210370000	210380000	distal	chr1	210400000	210410000	distal	chr1:210370000-210380000_chr1:210400000-210410000	ee	0
chr1	210580000	210590000	distal	chr1	211130000	211140000	promoter	chr1:210580000-210590000_chr1:211130000-211140000	pe	0
chr1	211255000	211265000	promoter	chr1	211310000	211320000	promoter	chr1:211255000-211265000_chr1:211310000-211320000	pp	0
chr1	211250000	211260000	promoter	chr1	211350000	211360000	terminator	chr1:211250000-211260000_chr1:211350000-211360000	pe	0
chr1	211260000	211270000	promoter	chr1	211310000	211320000	promoter	chr1:211260000-211270000_chr1:211310000-211320000	pp	0
chr1	211310000	211320000	promoter	chr1	211510000	211520000	distal	chr1:211310000-211320000_chr1:211510000-211520000	pe	0
chr1	211510000	211520000	distal	chr1	211650000	211660000	promoter	chr1:211510000-211520000_chr1:211650000-211660000	pe	0
chr1	211680000	211690000	promoter	chr1	212060000	212070000	gene.body	chr1:211680000-211690000_chr1:212060000-212070000	pe	0
chr1	21230000	21240000	promoter	chr1	21250000	21260000	promoter	chr1:21230000-21240000_chr1:21250000-21260000	pp	0
chr1	21240000	21250000	promoter	chr1	21260000	21270000	promoter	chr1:21240000-21250000_chr1:21260000-21270000	pp	0
chr1	21240000	21250000	promoter	chr1	21330000	21340000	gene.body	chr1:21240000-21250000_chr1:21330000-21340000	pe	0
chr1	212410000	212420000	promoter	chr1	212660000	212670000	promoter	chr1:212410000-212420000_chr1:212660000-212670000	pp	0
chr1	212460000	212470000	promoter	chr1	212550000	212560000	terminator	chr1:212460000-212470000_chr1:212550000-212560000	pe	0
chr1	212470000	212480000	promoter	chr1	212550000	212560000	terminator	chr1:212470000-212480000_chr1:212550000-212560000	pe	0.000675298690919521
chr1	21250000	21260000	promoter	chr1	21330000	21340000	gene.body	chr1:21250000-21260000_chr1:21330000-21340000	pe	0
chr1	21240000	21250000	promoter	chr1	21365000	21375000	distal	chr1:21240000-21250000_chr1:21365000-21375000	pe	0
chr1	212550000	212560000	terminator	chr1	212595000	212605000	gene.body	chr1:212550000-212560000_chr1:212595000-212605000	others	0
chr1	212555000	212565000	promoter	chr1	212590000	212600000	gene.body	chr1:212555000-212565000_chr1:212590000-212600000	pe	0
chr1	212555000	212565000	promoter	chr1	212595000	212605000	gene.body	chr1:212555000-212565000_chr1:212595000-212605000	pe	0
chr1	212560000	212570000	promoter	chr1	212590000	212600000	gene.body	chr1:212560000-212570000_chr1:212590000-212600000	pe	0
chr1	212740000	212750000	gene.body	chr1	212950000	212960000	promoter	chr1:212740000-212750000_chr1:212950000-212960000	pe	0
chr1	213240000	213250000	promoter	chr1	214120000	214130000	gene.body	chr1:213240000-213250000_chr1:214120000-214130000	pe	0
chr1	214210000	214220000	distal	chr1	214330000	214340000	promoter	chr1:214210000-214220000_chr1:214330000-214340000	pe	0
chr1	214260000	214270000	distal	chr1	214325000	214335000	promoter	chr1:214260000-214270000_chr1:214325000-214335000	pe	0
chr1	214330000	214340000	promoter	chr1	214580000	214590000	distal	chr1:214330000-214340000_chr1:214580000-214590000	pe	0
chr1	214330000	214340000	promoter	chr1	214590000	214600000	distal	chr1:214330000-214340000_chr1:214590000-214600000	pe	0
chr1	218550000	218560000	distal	chr1	219650000	219660000	distal	chr1:218550000-218560000_chr1:219650000-219660000	ee	0
chr1	220685000	220695000	promoter	chr1	220770000	220780000	promoter	chr1:220685000-220695000_chr1:220770000-220780000	pp	0.000675298690919521
chr1	220690000	220700000	promoter	chr1	220770000	220780000	promoter	chr1:220690000-220700000_chr1:220770000-220780000	pp	0.000675298690919521
chr1	220740000	220750000	promoter	chr1	220770000	220780000	promoter	chr1:220740000-220750000_chr1:220770000-220780000	pp	0
chr1	220880000	220890000	promoter	chr1	221200000	221210000	distal	chr1:220880000-220890000_chr1:221200000-221210000	pe	0
chr1	22100000	22110000	terminator	chr1	22420000	22430000	promoter	chr1:22100000-22110000_chr1:22420000-22430000	pe	0.000675298690919521
chr1	222090000	222100000	terminator	chr1	222120000	222130000	gene.body	chr1:222090000-222100000_chr1:222120000-222130000	others	0
chr1	222165000	222175000	gene.body	chr1	222450000	222460000	distal	chr1:222165000-222175000_chr1:222450000-222460000	others	0
chr1	222630000	222640000	promoter	chr1	222730000	222740000	promoter	chr1:222630000-222640000_chr1:222730000-222740000	pp	0
chr1	223090000	223100000	terminator	chr1	223125000	223135000	promoter	chr1:223090000-223100000_chr1:223125000-223135000	pe	0
chr1	223090000	223100000	terminator	chr1	223130000	223140000	promoter	chr1:223090000-223100000_chr1:223130000-223140000	pe	0
chr1	223090000	223100000	terminator	chr1	223135000	223145000	promoter	chr1:223090000-223100000_chr1:223135000-223145000	pe	0
chr1	223085000	223095000	terminator	chr1	223680000	223690000	distal	chr1:223085000-223095000_chr1:223680000-223690000	others	0
chr1	223130000	223140000	promoter	chr1	223620000	223630000	promoter	chr1:223130000-223140000_chr1:223620000-223630000	pp	0
chr1	223125000	223135000	promoter	chr1	223150000	223160000	distal	chr1:223125000-223135000_chr1:223150000-223160000	pe	0
chr1	223130000	223140000	promoter	chr1	223160000	223170000	distal	chr1:223130000-223140000_chr1:223160000-223170000	pe	0
chr1	223135000	223145000	promoter	chr1	223675000	223685000	distal	chr1:223135000-223145000_chr1:223675000-223685000	pe	0
chr1	223135000	223145000	promoter	chr1	223680000	223690000	distal	chr1:223135000-223145000_chr1:223680000-223690000	pe	0
chr1	223135000	223145000	promoter	chr1	223690000	223700000	promoter	chr1:223135000-223145000_chr1:223690000-223700000	pp	0
chr1	223130000	223140000	promoter	chr1	225980000	225990000	terminator	chr1:223130000-223140000_chr1:225980000-225990000	pe	0.000675298690919521
chr1	223135000	223145000	promoter	chr1	223530000	223540000	terminator	chr1:223135000-223145000_chr1:223530000-223540000	pe	0
chr1	223140000	223150000	promoter	chr1	223530000	223540000	terminator	chr1:223140000-223150000_chr1:223530000-223540000	pe	0
chr1	223140000	223150000	promoter	chr1	223685000	223695000	distal	chr1:223140000-223150000_chr1:223685000-223695000	pe	0
chr1	223540000	223550000	promoter	chr1	223680000	223690000	distal	chr1:223540000-223550000_chr1:223680000-223690000	pe	0
chr1	223540000	223550000	promoter	chr1	223695000	223705000	promoter	chr1:223540000-223550000_chr1:223695000-223705000	pp	0
chr1	223690000	223700000	promoter	chr1	223740000	223750000	promoter	chr1:223690000-223700000_chr1:223740000-223750000	pp	0
chr1	223695000	223705000	promoter	chr1	223740000	223750000	promoter	chr1:223695000-223705000_chr1:223740000-223750000	pp	0
chr1	223740000	223750000	promoter	chr1	223840000	223850000	promoter	chr1:223740000-223750000_chr1:223840000-223850000	pp	0
chr1	224170000	224180000	promoter	chr1	224340000	224350000	distal	chr1:224170000-224180000_chr1:224340000-224350000	pe	0
chr1	224515000	224525000	promoter	chr1	224640000	224650000	gene.body	chr1:224515000-224525000_chr1:224640000-224650000	pe	0
chr1	224850000	224860000	gene.body	chr1	224870000	224880000	promoter	chr1:224850000-224860000_chr1:224870000-224880000	pe	0
chr1	224850000	224860000	gene.body	chr1	224880000	224890000	promoter	chr1:224850000-224860000_chr1:224880000-224890000	pe	0
chr1	224860000	224870000	gene.body	chr1	224880000	224890000	promoter	chr1:224860000-224870000_chr1:224880000-224890000	pe	0
chr1	224850000	224860000	gene.body	chr1	224920000	224930000	promoter	chr1:224850000-224860000_chr1:224920000-224930000	pe	0
chr1	225310000	225320000	gene.body	chr1	225430000	225440000	promoter	chr1:225310000-225320000_chr1:225430000-225440000	pe	0
chr1	225310000	225320000	gene.body	chr1	225880000	225890000	promoter	chr1:225310000-225320000_chr1:225880000-225890000	pe	0
chr1	225370000	225380000	gene.body	chr1	225470000	225480000	distal	chr1:225370000-225380000_chr1:225470000-225480000	others	0
chr1	225430000	225440000	promoter	chr1	225470000	225480000	distal	chr1:225430000-225440000_chr1:225470000-225480000	pe	0
chr1	225470000	225480000	distal	chr1	225500000	225510000	promoter	chr1:225470000-225480000_chr1:225500000-225510000	pe	0
chr1	225470000	225480000	distal	chr1	225770000	225780000	promoter	chr1:225470000-225480000_chr1:225770000-225780000	pe	0
chr1	225470000	225480000	distal	chr1	225805000	225815000	promoter	chr1:225470000-225480000_chr1:225805000-225815000	pe	0
chr1	225470000	225480000	distal	chr1	225840000	225850000	promoter	chr1:225470000-225480000_chr1:225840000-225850000	pe	0
chr1	225470000	225480000	distal	chr1	225875000	225885000	promoter	chr1:225470000-225480000_chr1:225875000-225885000	pe	0.000675298690919521
chr1	225470000	225480000	distal	chr1	225960000	225970000	distal	chr1:225470000-225480000_chr1:225960000-225970000	ee	0
chr1	225470000	225480000	distal	chr1	225965000	225975000	distal	chr1:225470000-225480000_chr1:225965000-225975000	ee	0
chr1	225470000	225480000	distal	chr1	225975000	225985000	terminator	chr1:225470000-225480000_chr1:225975000-225985000	others	0
chr1	225475000	225485000	distal	chr1	225975000	225985000	terminator	chr1:225475000-225485000_chr1:225975000-225985000	others	0
chr1	225475000	225485000	distal	chr1	225550000	225560000	gene.body	chr1:225475000-225485000_chr1:225550000-225560000	others	0
chr1	225475000	225485000	distal	chr1	225980000	225990000	terminator	chr1:225475000-225485000_chr1:225980000-225990000	others	0
chr1	225480000	225490000	terminator	chr1	225980000	225990000	terminator	chr1:225480000-225490000_chr1:225980000-225990000	others	0
chr1	225880000	225890000	promoter	chr1	225965000	225975000	distal	chr1:225880000-225890000_chr1:225965000-225975000	pe	0
chr1	225880000	225890000	promoter	chr1	225980000	225990000	terminator	chr1:225880000-225890000_chr1:225980000-225990000	pe	0
chr1	225965000	225975000	distal	chr1	225985000	225995000	gene.body	chr1:225965000-225975000_chr1:225985000-225995000	others	0
chr1	225975000	225985000	terminator	chr1	225995000	226005000	promoter	chr1:225975000-225985000_chr1:225995000-226005000	pe	0
chr1	225980000	225990000	terminator	chr1	226060000	226070000	promoter	chr1:225980000-225990000_chr1:226060000-226070000	pe	0
chr1	225980000	225990000	terminator	chr1	226600000	226610000	promoter	chr1:225980000-225990000_chr1:226600000-226610000	pe	0
chr1	225990000	226000000	promoter	chr1	226060000	226070000	promoter	chr1:225990000-2.26e+08_chr1:226060000-226070000	pp	0
chr1	225990000	226000000	promoter	chr1	226080000	226090000	promoter	chr1:225990000-2.26e+08_chr1:226080000-226090000	pp	0
chr1	225995000	226005000	promoter	chr1	226060000	226070000	promoter	chr1:225995000-226005000_chr1:226060000-226070000	pp	0
chr1	226060000	226070000	promoter	chr1	226120000	226130000	distal	chr1:226060000-226070000_chr1:226120000-226130000	pe	0
chr1	226070000	226080000	terminator	chr1	226110000	226120000	distal	chr1:226070000-226080000_chr1:226110000-226120000	others	0
chr1	226080000	226090000	promoter	chr1	226110000	226120000	distal	chr1:226080000-226090000_chr1:226110000-226120000	pe	0
chr1	226120000	226130000	distal	chr1	226190000	226200000	distal	chr1:226120000-226130000_chr1:226190000-226200000	ee	0
chr1	226425000	226435000	distal	chr1	226610000	226620000	terminator	chr1:226425000-226435000_chr1:226610000-226620000	others	0
chr1	226430000	226440000	distal	chr1	226610000	226620000	terminator	chr1:226430000-226440000_chr1:226610000-226620000	others	0
chr1	226430000	226440000	distal	chr1	226620000	226630000	distal	chr1:226430000-226440000_chr1:226620000-226630000	ee	0
chr1	226570000	226580000	gene.body	chr1	226610000	226620000	terminator	chr1:226570000-226580000_chr1:226610000-226620000	others	0
chr1	22665000	22675000	distal	chr1	22700000	22710000	promoter	chr1:22665000-22675000_chr1:22700000-22710000	pe	0
chr1	226625000	226635000	terminator	chr1	226820000	226830000	promoter	chr1:226625000-226635000_chr1:226820000-226830000	pe	0
chr1	226630000	226640000	terminator	chr1	226820000	226830000	promoter	chr1:226630000-226640000_chr1:226820000-226830000	pe	0
chr1	226710000	226720000	gene.body	chr1	227230000	227240000	gene.body	chr1:226710000-226720000_chr1:227230000-227240000	others	0.000675298690919521
chr1	22700000	22710000	promoter	chr1	22860000	22870000	promoter	chr1:22700000-22710000_chr1:22860000-22870000	pp	0
chr1	22700000	22710000	promoter	chr1	22870000	22880000	gene.body	chr1:22700000-22710000_chr1:22870000-22880000	pe	0
chr1	227760000	227770000	promoter	chr1	227940000	227950000	promoter	chr1:227760000-227770000_chr1:227940000-227950000	pp	0
chr1	22780000	22790000	gene.body	chr1	22870000	22880000	gene.body	chr1:22780000-22790000_chr1:22870000-22880000	others	0
chr1	228130000	228140000	promoter	chr1	228160000	228170000	promoter	chr1:228130000-228140000_chr1:228160000-228170000	pp	0
chr1	228135000	228145000	promoter	chr1	228160000	228170000	promoter	chr1:228135000-228145000_chr1:228160000-228170000	pp	0
chr1	228140000	228150000	promoter	chr1	228160000	228170000	promoter	chr1:228140000-228150000_chr1:228160000-228170000	pp	0
chr1	228170000	228180000	promoter	chr1	228220000	228230000	gene.body	chr1:228170000-228180000_chr1:228220000-228230000	pe	0.000675298690919521
chr1	228180000	228190000	terminator	chr1	228510000	228520000	distal	chr1:228180000-228190000_chr1:228510000-228520000	others	0
chr1	228210000	228220000	promoter	chr1	228230000	228240000	terminator	chr1:228210000-228220000_chr1:228230000-228240000	pe	0
chr1	228380000	228390000	distal	chr1	228450000	228460000	promoter	chr1:228380000-228390000_chr1:228450000-228460000	pe	0
chr1	228475000	228485000	distal	chr1	228505000	228515000	distal	chr1:228475000-228485000_chr1:228505000-228515000	ee	0
chr1	228480000	228490000	distal	chr1	228500000	228510000	distal	chr1:228480000-228490000_chr1:228500000-228510000	ee	0
chr1	228690000	228700000	distal	chr1	228730000	228740000	distal	chr1:228690000-228700000_chr1:228730000-228740000	ee	0
chr1	228730000	228740000	distal	chr1	229220000	229230000	distal	chr1:228730000-228740000_chr1:229220000-229230000	ee	0
chr1	229250000	229260000	promoter	chr1	229450000	229460000	promoter	chr1:229250000-229260000_chr1:229450000-229460000	pp	0
chr1	22970000	22980000	promoter	chr1	23170000	23180000	promoter	chr1:22970000-22980000_chr1:23170000-23180000	pp	0.000675298690919521
chr1	230630000	230640000	gene.body	chr1	231210000	231220000	terminator	chr1:230630000-230640000_chr1:231210000-231220000	others	0
chr1	230790000	230800000	promoter	chr1	231590000	231600000	terminator	chr1:230790000-230800000_chr1:231590000-231600000	pe	0
chr1	23090000	23100000	terminator	chr1	23165000	23175000	promoter	chr1:23090000-23100000_chr1:23165000-23175000	pe	0
chr1	23090000	23100000	terminator	chr1	23170000	23180000	promoter	chr1:23090000-23100000_chr1:23170000-23180000	pe	0
chr1	23095000	23105000	terminator	chr1	23160000	23170000	promoter	chr1:23095000-23105000_chr1:23160000-23170000	pe	0
chr1	231300000	231310000	distal	chr1	231590000	231600000	terminator	chr1:231300000-231310000_chr1:231590000-231600000	others	0
chr1	231300000	231310000	distal	chr1	231595000	231605000	gene.body	chr1:231300000-231310000_chr1:231595000-231605000	others	0
chr1	231300000	231310000	distal	chr1	231340000	231350000	promoter	chr1:231300000-231310000_chr1:231340000-231350000	pe	0
chr1	231310000	231320000	distal	chr1	231590000	231600000	terminator	chr1:231310000-231320000_chr1:231590000-231600000	others	0
chr1	231310000	231320000	distal	chr1	231595000	231605000	gene.body	chr1:231310000-231320000_chr1:231595000-231605000	others	0
chr1	231310000	231320000	distal	chr1	231600000	231610000	gene.body	chr1:231310000-231320000_chr1:231600000-231610000	others	0
chr1	231350000	231360000	terminator	chr1	231380000	231390000	gene.body	chr1:231350000-231360000_chr1:231380000-231390000	others	0
chr1	231350000	231360000	terminator	chr1	231590000	231600000	terminator	chr1:231350000-231360000_chr1:231590000-231600000	others	0
chr1	231750000	231760000	terminator	chr1	231860000	231870000	terminator	chr1:231750000-231760000_chr1:231860000-231870000	others	0.000675298690919521
chr1	233390000	233400000	distal	chr1	234115000	234125000	gene.body	chr1:233390000-233400000_chr1:234115000-234125000	others	0
chr1	23340000	23350000	distal	chr1	23360000	23370000	distal	chr1:23340000-23350000_chr1:23360000-23370000	ee	0
chr1	234090000	234100000	gene.body	chr1	234110000	234120000	gene.body	chr1:234090000-234100000_chr1:234110000-234120000	others	0
chr1	234115000	234125000	gene.body	chr1	234320000	234330000	terminator	chr1:234115000-234125000_chr1:234320000-234330000	others	0
chr1	234115000	234125000	gene.body	chr1	235095000	235105000	distal	chr1:234115000-234125000_chr1:235095000-235105000	others	0
chr1	234120000	234130000	gene.body	chr1	234320000	234330000	terminator	chr1:234120000-234130000_chr1:234320000-234330000	others	0
chr1	234120000	234130000	gene.body	chr1	235090000	235100000	distal	chr1:234120000-234130000_chr1:235090000-235100000	others	0
chr1	234150000	234160000	gene.body	chr1	235090000	235100000	distal	chr1:234150000-234160000_chr1:235090000-235100000	others	0
chr1	234210000	234220000	promoter	chr1	234315000	234325000	terminator	chr1:234210000-234220000_chr1:234315000-234325000	pe	0
chr1	234210000	234220000	promoter	chr1	234490000	234500000	distal	chr1:234210000-234220000_chr1:234490000-234500000	pe	0
chr1	234320000	234330000	terminator	chr1	234370000	234380000	promoter	chr1:234320000-234330000_chr1:234370000-234380000	pe	0
chr1	234490000	234500000	distal	chr1	234520000	234530000	promoter	chr1:234490000-234500000_chr1:234520000-234530000	pe	0
chr1	234490000	234500000	distal	chr1	234590000	234600000	promoter	chr1:234490000-234500000_chr1:234590000-234600000	pe	0
chr1	234490000	234500000	distal	chr1	234595000	234605000	promoter	chr1:234490000-234500000_chr1:234595000-234605000	pe	0
chr1	234490000	234500000	distal	chr1	234600000	234610000	promoter	chr1:234490000-234500000_chr1:234600000-234610000	pe	0
chr1	234490000	234500000	distal	chr1	235080000	235090000	distal	chr1:234490000-234500000_chr1:235080000-235090000	ee	0
chr1	234595000	234605000	promoter	chr1	235100000	235110000	terminator	chr1:234595000-234605000_chr1:235100000-235110000	pe	0
chr1	234590000	234600000	promoter	chr1	235090000	235100000	distal	chr1:234590000-234600000_chr1:235090000-235100000	pe	0
chr1	234600000	234610000	promoter	chr1	235090000	235100000	distal	chr1:234600000-234610000_chr1:235090000-235100000	pe	0
chr1	234600000	234610000	promoter	chr1	235100000	235110000	terminator	chr1:234600000-234610000_chr1:235100000-235110000	pe	0
chr1	23480000	23490000	distal	chr1	23630000	23640000	terminator	chr1:23480000-23490000_chr1:23630000-23640000	others	0
chr1	23480000	23490000	distal	chr1	23640000	23650000	terminator	chr1:23480000-23490000_chr1:23640000-23650000	others	0
chr1	23480000	23490000	distal	chr1	23650000	23660000	distal	chr1:23480000-23490000_chr1:23650000-23660000	ee	0
chr1	23490000	23500000	distal	chr1	23530000	23540000	distal	chr1:23490000-23500000_chr1:23530000-23540000	ee	0
chr1	23485000	23495000	distal	chr1	23630000	23640000	terminator	chr1:23485000-23495000_chr1:23630000-23640000	others	0
chr1	23485000	23495000	distal	chr1	23640000	23650000	terminator	chr1:23485000-23495000_chr1:23640000-23650000	others	0
chr1	235080000	235090000	distal	chr1	235100000	235110000	terminator	chr1:235080000-235090000_chr1:235100000-235110000	others	0
chr1	235085000	235095000	distal	chr1	235110000	235120000	promoter	chr1:235085000-235095000_chr1:235110000-235120000	pe	0
chr1	235095000	235105000	distal	chr1	235120000	235130000	promoter	chr1:235095000-235105000_chr1:235120000-235130000	pe	0
chr1	235190000	235200000	promoter	chr1	235250000	235260000	gene.body	chr1:235190000-235200000_chr1:235250000-235260000	pe	0
chr1	23540000	23550000	distal	chr1	23630000	23640000	terminator	chr1:23540000-23550000_chr1:23630000-23640000	others	0
chr1	23545000	23555000	distal	chr1	23660000	23670000	distal	chr1:23545000-23555000_chr1:23660000-23670000	ee	0
chr1	23550000	23560000	distal	chr1	23660000	23670000	distal	chr1:23550000-23560000_chr1:23660000-23670000	ee	0.000675298690919521
chr1	23550000	23560000	distal	chr1	23630000	23640000	terminator	chr1:23550000-23560000_chr1:23630000-23640000	others	0
chr1	236100000	236110000	distal	chr1	236125000	236135000	distal	chr1:236100000-236110000_chr1:236125000-236135000	ee	0
chr1	236100000	236110000	distal	chr1	236490000	236500000	gene.body	chr1:236100000-236110000_chr1:236490000-236500000	others	0
chr1	236490000	236500000	gene.body	chr1	236530000	236540000	promoter	chr1:236490000-236500000_chr1:236530000-236540000	pe	0
chr1	23800000	23810000	promoter	chr1	23820000	23830000	promoter	chr1:23800000-23810000_chr1:23820000-23830000	pp	0
chr1	23940000	23950000	distal	chr1	25520000	25530000	distal	chr1:23940000-23950000_chr1:25520000-25530000	ee	0
chr1	239950000	239960000	distal	chr1	239970000	239980000	distal	chr1:239950000-239960000_chr1:239970000-239980000	ee	0
chr1	239950000	239960000	distal	chr1	239975000	239985000	distal	chr1:239950000-239960000_chr1:239975000-239985000	ee	0
chr1	239960000	239970000	distal	chr1	239980000	239990000	distal	chr1:239960000-239970000_chr1:239980000-239990000	ee	0
chr1	239950000	239960000	distal	chr1	239980000	239990000	distal	chr1:239950000-239960000_chr1:239980000-239990000	ee	0
chr1	239960000	239970000	distal	chr1	239985000	239995000	distal	chr1:239960000-239970000_chr1:239985000-239995000	ee	0
chr1	239960000	239970000	distal	chr1	239990000	240000000	distal	chr1:239960000-239970000_chr1:239990000-2.4e+08	ee	0
chr1	239950000	239960000	distal	chr1	239985000	239995000	distal	chr1:239950000-239960000_chr1:239985000-239995000	ee	0
chr1	239960000	239970000	distal	chr1	239995000	240005000	distal	chr1:239960000-239970000_chr1:239995000-240005000	ee	0
chr1	239950000	239960000	distal	chr1	240190000	240200000	promoter	chr1:239950000-239960000_chr1:240190000-240200000	pe	0
chr1	239960000	239970000	distal	chr1	240190000	240200000	promoter	chr1:239960000-239970000_chr1:240190000-240200000	pe	0
chr1	239975000	239985000	distal	chr1	239995000	240005000	distal	chr1:239975000-239985000_chr1:239995000-240005000	ee	0
chr1	239975000	239985000	distal	chr1	2.4e+08	240010000	distal	chr1:239975000-239985000_chr1:2.4e+08-240010000	ee	0
chr1	239975000	239985000	distal	chr1	240010000	240020000	promoter	chr1:239975000-239985000_chr1:240010000-240020000	pe	0
chr1	239985000	239995000	distal	chr1	240010000	240020000	promoter	chr1:239985000-239995000_chr1:240010000-240020000	pe	0
chr1	239990000	240000000	distal	chr1	240010000	240020000	promoter	chr1:239990000-2.4e+08_chr1:240010000-240020000	pe	0
chr1	239975000	239985000	distal	chr1	240020000	240030000	gene.body	chr1:239975000-239985000_chr1:240020000-240030000	others	0
chr1	239985000	239995000	distal	chr1	240020000	240030000	gene.body	chr1:239985000-239995000_chr1:240020000-240030000	others	0
chr1	239990000	240000000	distal	chr1	240020000	240030000	gene.body	chr1:239990000-2.4e+08_chr1:240020000-240030000	others	0
chr1	239980000	239990000	distal	chr1	240020000	240030000	gene.body	chr1:239980000-239990000_chr1:240020000-240030000	others	0
chr1	239995000	240005000	distal	chr1	240020000	240030000	gene.body	chr1:239995000-240005000_chr1:240020000-240030000	others	0
chr1	2.4e+08	240010000	distal	chr1	240020000	240030000	gene.body	chr1:2.4e+08-240010000_chr1:240020000-240030000	others	0
chr1	240010000	240020000	promoter	chr1	240100000	240110000	gene.body	chr1:240010000-240020000_chr1:240100000-240110000	pe	0
chr1	240020000	240030000	gene.body	chr1	240090000	240100000	promoter	chr1:240020000-240030000_chr1:240090000-240100000	pe	0
chr1	240020000	240030000	gene.body	chr1	240100000	240110000	gene.body	chr1:240020000-240030000_chr1:240100000-240110000	others	0
chr1	240185000	240195000	promoter	chr1	240490000	240500000	terminator	chr1:240185000-240195000_chr1:240490000-240500000	pe	0
chr1	24070000	24080000	gene.body	chr1	24385000	24395000	promoter	chr1:24070000-24080000_chr1:24385000-24395000	pe	0
chr1	240730000	240740000	terminator	chr1	240940000	240950000	gene.body	chr1:240730000-240740000_chr1:240940000-240950000	others	0
chr1	241890000	241900000	terminator	chr1	241990000	242000000	promoter	chr1:241890000-241900000_chr1:241990000-2.42e+08	pe	0
chr1	241890000	241900000	terminator	chr1	2.42e+08	242010000	promoter	chr1:241890000-241900000_chr1:2.42e+08-242010000	pe	0
chr1	24190000	24200000	promoter	chr1	24540000	24550000	terminator	chr1:24190000-24200000_chr1:24540000-24550000	pe	0
chr1	24195000	24205000	promoter	chr1	24380000	24390000	promoter	chr1:24195000-24205000_chr1:24380000-24390000	pp	0
chr1	24200000	24210000	promoter	chr1	24385000	24395000	promoter	chr1:24200000-24210000_chr1:24385000-24395000	pp	0
chr1	24195000	24205000	promoter	chr1	24540000	24550000	terminator	chr1:24195000-24205000_chr1:24540000-24550000	pe	0
chr1	244600000	244610000	terminator	chr1	244795000	244805000	distal	chr1:244600000-244610000_chr1:244795000-244805000	others	0
chr1	244830000	244840000	promoter	chr1	245040000	245050000	gene.body	chr1:244830000-244840000_chr1:245040000-245050000	pe	0
chr1	24540000	24550000	terminator	chr1	24830000	24840000	terminator	chr1:24540000-24550000_chr1:24830000-24840000	others	0
chr1	24680000	24690000	distal	chr1	24835000	24845000	terminator	chr1:24680000-24690000_chr1:24835000-24845000	others	0
chr1	24690000	24700000	distal	chr1	24830000	24840000	terminator	chr1:24690000-24700000_chr1:24830000-24840000	others	0
chr1	24690000	24700000	distal	chr1	24835000	24845000	terminator	chr1:24690000-24700000_chr1:24835000-24845000	others	0
chr1	24930000	24940000	promoter	chr1	25195000	25205000	distal	chr1:24930000-24940000_chr1:25195000-25205000	pe	0
chr1	25605000	25615000	promoter	chr1	25790000	25800000	promoter	chr1:25605000-25615000_chr1:25790000-25800000	pp	0
chr1	25670000	25680000	gene.body	chr1	25690000	25700000	gene.body	chr1:25670000-25680000_chr1:25690000-25700000	others	0
chr1	25690000	25700000	gene.body	chr1	28660000	28670000	promoter	chr1:25690000-25700000_chr1:28660000-28670000	pe	0
chr1	25890000	25900000	promoter	chr1	25995000	26005000	promoter	chr1:25890000-25900000_chr1:25995000-26005000	pp	0
chr1	25885000	25895000	promoter	chr1	25995000	26005000	promoter	chr1:25885000-25895000_chr1:25995000-26005000	pp	0
chr1	25895000	25905000	promoter	chr1	25990000	26000000	promoter	chr1:25895000-25905000_chr1:25990000-2.6e+07	pp	0
chr1	25895000	25905000	promoter	chr1	2.6e+07	26010000	promoter	chr1:25895000-25905000_chr1:2.6e+07-26010000	pp	0
chr1	26005000	26015000	promoter	chr1	26100000	26110000	promoter	chr1:26005000-26015000_chr1:26100000-26110000	pp	0
chr1	26020000	26030000	promoter	chr1	26150000	26160000	promoter	chr1:26020000-26030000_chr1:26150000-26160000	pp	0
chr1	26010000	26020000	promoter	chr1	28510000	28520000	promoter	chr1:26010000-26020000_chr1:28510000-28520000	pp	0.000675298690919521
chr1	26100000	26110000	promoter	chr1	26150000	26160000	promoter	chr1:26100000-26110000_chr1:26150000-26160000	pp	0
chr1	26100000	26110000	promoter	chr1	26160000	26170000	promoter	chr1:26100000-26110000_chr1:26160000-26170000	pp	0
chr1	26190000	26200000	promoter	chr1	26400000	26410000	promoter	chr1:26190000-26200000_chr1:26400000-26410000	pp	0
chr1	26275000	26285000	promoter	chr1	26310000	26320000	promoter	chr1:26275000-26285000_chr1:26310000-26320000	pp	0
chr1	26280000	26290000	promoter	chr1	26310000	26320000	promoter	chr1:26280000-26290000_chr1:26310000-26320000	pp	0
chr1	26390000	26400000	distal	chr1	26810000	26820000	distal	chr1:26390000-26400000_chr1:26810000-26820000	ee	0
chr1	26815000	26825000	promoter	chr1	26875000	26885000	promoter	chr1:26815000-26825000_chr1:26875000-26885000	pp	0
chr1	26850000	26860000	promoter	chr1	26870000	26880000	terminator	chr1:26850000-26860000_chr1:26870000-26880000	pe	0
chr1	27040000	27050000	distal	chr1	27380000	27390000	promoter	chr1:27040000-27050000_chr1:27380000-27390000	pe	0
chr1	27040000	27050000	distal	chr1	27390000	27400000	promoter	chr1:27040000-27050000_chr1:27390000-27400000	pe	0
chr1	27095000	27105000	promoter	chr1	27380000	27390000	promoter	chr1:27095000-27105000_chr1:27380000-27390000	pp	0
chr1	27100000	27110000	promoter	chr1	27380000	27390000	promoter	chr1:27100000-27110000_chr1:27380000-27390000	pp	0
chr1	27190000	27200000	distal	chr1	27280000	27290000	promoter	chr1:27190000-27200000_chr1:27280000-27290000	pe	0
chr1	27285000	27295000	promoter	chr1	27665000	27675000	promoter	chr1:27285000-27295000_chr1:27665000-27675000	pp	0
chr1	27290000	27300000	gene.body	chr1	27670000	27680000	promoter	chr1:27290000-27300000_chr1:27670000-27680000	pe	0
chr1	27290000	27300000	gene.body	chr1	27390000	27400000	promoter	chr1:27290000-27300000_chr1:27390000-27400000	pe	0
chr1	27295000	27305000	promoter	chr1	27385000	27395000	promoter	chr1:27295000-27305000_chr1:27385000-27395000	pp	0
chr1	27290000	27300000	gene.body	chr1	27650000	27660000	terminator	chr1:27290000-27300000_chr1:27650000-27660000	others	0
chr1	27295000	27305000	promoter	chr1	27390000	27400000	promoter	chr1:27295000-27305000_chr1:27390000-27400000	pp	0
chr1	27300000	27310000	promoter	chr1	27385000	27395000	promoter	chr1:27300000-27310000_chr1:27385000-27395000	pp	0
chr1	27325000	27335000	promoter	chr1	27360000	27370000	promoter	chr1:27325000-27335000_chr1:27360000-27370000	pp	0
chr1	27330000	27340000	promoter	chr1	27380000	27390000	promoter	chr1:27330000-27340000_chr1:27380000-27390000	pp	0
chr1	27340000	27350000	promoter	chr1	27370000	27380000	promoter	chr1:27340000-27350000_chr1:27370000-27380000	pp	0
chr1	27340000	27350000	promoter	chr1	27375000	27385000	promoter	chr1:27340000-27350000_chr1:27375000-27385000	pp	0
chr1	27340000	27350000	promoter	chr1	27380000	27390000	promoter	chr1:27340000-27350000_chr1:27380000-27390000	pp	0
chr1	27330000	27340000	promoter	chr1	27385000	27395000	promoter	chr1:27330000-27340000_chr1:27385000-27395000	pp	0
chr1	27340000	27350000	promoter	chr1	27385000	27395000	promoter	chr1:27340000-27350000_chr1:27385000-27395000	pp	0.000675298690919521
chr1	27330000	27340000	promoter	chr1	27390000	27400000	promoter	chr1:27330000-27340000_chr1:27390000-27400000	pp	0
chr1	27330000	27340000	promoter	chr1	27400000	27410000	terminator	chr1:27330000-27340000_chr1:27400000-27410000	pe	0
chr1	27340000	27350000	promoter	chr1	27390000	27400000	promoter	chr1:27340000-27350000_chr1:27390000-27400000	pp	0
chr1	27340000	27350000	promoter	chr1	27400000	27410000	terminator	chr1:27340000-27350000_chr1:27400000-27410000	pe	0
chr1	27330000	27340000	promoter	chr1	27410000	27420000	gene.body	chr1:27330000-27340000_chr1:27410000-27420000	pe	0
chr1	27340000	27350000	promoter	chr1	27410000	27420000	gene.body	chr1:27340000-27350000_chr1:27410000-27420000	pe	0
chr1	27350000	27360000	promoter	chr1	27380000	27390000	promoter	chr1:27350000-27360000_chr1:27380000-27390000	pp	0
chr1	27350000	27360000	promoter	chr1	27385000	27395000	promoter	chr1:27350000-27360000_chr1:27385000-27395000	pp	0
chr1	27355000	27365000	promoter	chr1	27380000	27390000	promoter	chr1:27355000-27365000_chr1:27380000-27390000	pp	0
chr1	27350000	27360000	promoter	chr1	27390000	27400000	promoter	chr1:27350000-27360000_chr1:27390000-27400000	pp	0
chr1	27350000	27360000	promoter	chr1	27400000	27410000	terminator	chr1:27350000-27360000_chr1:27400000-27410000	pe	0
chr1	27355000	27365000	promoter	chr1	27385000	27395000	promoter	chr1:27355000-27365000_chr1:27385000-27395000	pp	0
chr1	27350000	27360000	promoter	chr1	27410000	27420000	gene.body	chr1:27350000-27360000_chr1:27410000-27420000	pe	0
chr1	27355000	27365000	promoter	chr1	27375000	27385000	promoter	chr1:27355000-27365000_chr1:27375000-27385000	pp	0
chr1	27360000	27370000	promoter	chr1	27380000	27390000	promoter	chr1:27360000-27370000_chr1:27380000-27390000	pp	0
chr1	27355000	27365000	promoter	chr1	27390000	27400000	promoter	chr1:27355000-27365000_chr1:27390000-27400000	pp	0
chr1	27355000	27365000	promoter	chr1	27400000	27410000	terminator	chr1:27355000-27365000_chr1:27400000-27410000	pe	0
chr1	27360000	27370000	promoter	chr1	27385000	27395000	promoter	chr1:27360000-27370000_chr1:27385000-27395000	pp	0
chr1	27360000	27370000	promoter	chr1	27600000	27610000	promoter	chr1:27360000-27370000_chr1:27600000-27610000	pp	0
chr1	27370000	27380000	promoter	chr1	27600000	27610000	promoter	chr1:27370000-27380000_chr1:27600000-27610000	pp	0
chr1	27360000	27370000	promoter	chr1	27390000	27400000	promoter	chr1:27360000-27370000_chr1:27390000-27400000	pp	0
chr1	27360000	27370000	promoter	chr1	27400000	27410000	terminator	chr1:27360000-27370000_chr1:27400000-27410000	pe	0
chr1	27365000	27375000	promoter	chr1	27385000	27395000	promoter	chr1:27365000-27375000_chr1:27385000-27395000	pp	0
chr1	27380000	27390000	promoter	chr1	27550000	27560000	promoter	chr1:27380000-27390000_chr1:27550000-27560000	pp	0
chr1	27385000	27395000	promoter	chr1	27555000	27565000	promoter	chr1:27385000-27395000_chr1:27555000-27565000	pp	0
chr1	27405000	27415000	terminator	chr1	27560000	27570000	promoter	chr1:27405000-27415000_chr1:27560000-27570000	pe	0
chr1	27390000	27400000	promoter	chr1	27600000	27610000	promoter	chr1:27390000-27400000_chr1:27600000-27610000	pp	0.000675298690919521
chr1	27395000	27405000	terminator	chr1	27600000	27610000	promoter	chr1:27395000-27405000_chr1:27600000-27610000	pe	0
chr1	27400000	27410000	terminator	chr1	27560000	27570000	promoter	chr1:27400000-27410000_chr1:27560000-27570000	pe	0
chr1	27410000	27420000	gene.body	chr1	27560000	27570000	promoter	chr1:27410000-27420000_chr1:27560000-27570000	pe	0
chr1	27560000	27570000	promoter	chr1	27600000	27610000	promoter	chr1:27560000-27570000_chr1:27600000-27610000	pp	0
chr1	27555000	27565000	promoter	chr1	27640000	27650000	distal	chr1:27555000-27565000_chr1:27640000-27650000	pe	0
chr1	27600000	27610000	promoter	chr1	27660000	27670000	promoter	chr1:27600000-27610000_chr1:27660000-27670000	pp	0
chr1	27600000	27610000	promoter	chr1	27665000	27675000	promoter	chr1:27600000-27610000_chr1:27665000-27675000	pp	0
chr1	28080000	28090000	promoter	chr1	28200000	28210000	promoter	chr1:28080000-28090000_chr1:28200000-28210000	pp	0
chr1	28090000	28100000	promoter	chr1	28110000	28120000	distal	chr1:28090000-28100000_chr1:28110000-28120000	pe	0
chr1	28085000	28095000	promoter	chr1	28200000	28210000	promoter	chr1:28085000-28095000_chr1:28200000-28210000	pp	0
chr1	28240000	28250000	distal	chr1	28360000	28370000	promoter	chr1:28240000-28250000_chr1:28360000-28370000	pe	0
chr1	28350000	28360000	distal	chr1	28505000	28515000	promoter	chr1:28350000-28360000_chr1:28505000-28515000	pe	0
chr1	28360000	28370000	promoter	chr1	28510000	28520000	promoter	chr1:28360000-28370000_chr1:28510000-28520000	pp	0
chr1	28410000	28420000	gene.body	chr1	28880000	28890000	promoter	chr1:28410000-28420000_chr1:28880000-28890000	pe	0
chr1	28550000	28560000	promoter	chr1	28645000	28655000	promoter	chr1:28550000-28560000_chr1:28645000-28655000	pp	0
chr1	28640000	28650000	promoter	chr1	28660000	28670000	promoter	chr1:28640000-28650000_chr1:28660000-28670000	pp	0
chr1	28780000	28790000	distal	chr1	28870000	28880000	terminator	chr1:28780000-28790000_chr1:28870000-28880000	others	0
chr1	28780000	28790000	distal	chr1	28875000	28885000	distal	chr1:28780000-28790000_chr1:28875000-28885000	ee	0
chr1	28780000	28790000	distal	chr1	28880000	28890000	promoter	chr1:28780000-28790000_chr1:28880000-28890000	pe	0
chr1	28880000	28890000	promoter	chr1	29030000	29040000	promoter	chr1:28880000-28890000_chr1:29030000-29040000	pp	0
chr1	28885000	28895000	promoter	chr1	29190000	29200000	promoter	chr1:28885000-28895000_chr1:29190000-29200000	pp	0
chr1	28885000	28895000	promoter	chr1	29200000	29210000	promoter	chr1:28885000-28895000_chr1:29200000-29210000	pp	0.000675298690919521
chr1	28900000	28910000	gene.body	chr1	29200000	29210000	promoter	chr1:28900000-28910000_chr1:29200000-29210000	pe	0
chr1	29230000	29240000	promoter	chr1	30105000	30115000	distal	chr1:29230000-29240000_chr1:30105000-30115000	pe	0
chr1	29450000	29460000	distal	chr1	29790000	29800000	distal	chr1:29450000-29460000_chr1:29790000-29800000	ee	0
chr1	29510000	29520000	distal	chr1	30110000	30120000	distal	chr1:29510000-29520000_chr1:30110000-30120000	ee	0
chr1	29790000	29800000	distal	chr1	30105000	30115000	distal	chr1:29790000-29800000_chr1:30105000-30115000	ee	0
chr1	29790000	29800000	distal	chr1	30110000	30120000	distal	chr1:29790000-29800000_chr1:30110000-30120000	ee	0
chr1	30705000	30715000	promoter	chr1	30775000	30785000	distal	chr1:30705000-30715000_chr1:30775000-30785000	pe	0
chr1	30710000	30720000	promoter	chr1	30770000	30780000	distal	chr1:30710000-30720000_chr1:30770000-30780000	pe	0
chr1	30710000	30720000	promoter	chr1	30775000	30785000	distal	chr1:30710000-30720000_chr1:30775000-30785000	pe	0
chr1	30710000	30720000	promoter	chr1	30790000	30800000	distal	chr1:30710000-30720000_chr1:30790000-30800000	pe	0.000675298690919521
chr1	30710000	30720000	promoter	chr1	30915000	30925000	distal	chr1:30710000-30720000_chr1:30915000-30925000	pe	0
chr1	30710000	30720000	promoter	chr1	30920000	30930000	distal	chr1:30710000-30720000_chr1:30920000-30930000	pe	0
chr1	30775000	30785000	distal	chr1	30810000	30820000	distal	chr1:30775000-30785000_chr1:30810000-30820000	ee	0.000675298690919521
chr1	30770000	30780000	distal	chr1	30915000	30925000	distal	chr1:30770000-30780000_chr1:30915000-30925000	ee	0
chr1	30775000	30785000	distal	chr1	30910000	30920000	promoter	chr1:30775000-30785000_chr1:30910000-30920000	pe	0
chr1	30775000	30785000	distal	chr1	30915000	30925000	distal	chr1:30775000-30785000_chr1:30915000-30925000	ee	0
chr1	30780000	30790000	distal	chr1	30910000	30920000	promoter	chr1:30780000-30790000_chr1:30910000-30920000	pe	0
chr1	30790000	30800000	distal	chr1	30910000	30920000	promoter	chr1:30790000-30800000_chr1:30910000-30920000	pe	0
chr1	30775000	30785000	distal	chr1	30920000	30930000	distal	chr1:30775000-30785000_chr1:30920000-30930000	ee	0
chr1	30780000	30790000	distal	chr1	30915000	30925000	distal	chr1:30780000-30790000_chr1:30915000-30925000	ee	0
chr1	30790000	30800000	distal	chr1	30915000	30925000	distal	chr1:30790000-30800000_chr1:30915000-30925000	ee	0
chr1	30800000	30810000	distal	chr1	30910000	30920000	promoter	chr1:30800000-30810000_chr1:30910000-30920000	pe	0
chr1	30800000	30810000	distal	chr1	30915000	30925000	distal	chr1:30800000-30810000_chr1:30915000-30925000	ee	0
chr1	30920000	30930000	distal	chr1	31420000	31430000	terminator	chr1:30920000-30930000_chr1:31420000-31430000	others	0
chr1	31160000	31170000	distal	chr1	31180000	31190000	promoter	chr1:31160000-31170000_chr1:31180000-31190000	pe	0
chr1	31160000	31170000	distal	chr1	31185000	31195000	promoter	chr1:31160000-31170000_chr1:31185000-31195000	pe	0
chr1	31160000	31170000	distal	chr1	31390000	31400000	distal	chr1:31160000-31170000_chr1:31390000-31400000	ee	0
chr1	31190000	31200000	promoter	chr1	31710000	31720000	distal	chr1:31190000-31200000_chr1:31710000-31720000	pe	0
chr1	31390000	31400000	distal	chr1	31420000	31430000	terminator	chr1:31390000-31400000_chr1:31420000-31430000	others	0
chr1	31390000	31400000	distal	chr1	31540000	31550000	terminator	chr1:31390000-31400000_chr1:31540000-31550000	others	0
chr1	31500000	31510000	promoter	chr1	31570000	31580000	promoter	chr1:31500000-31510000_chr1:31570000-31580000	pp	0
chr1	31560000	31570000	terminator	chr1	31580000	31590000	promoter	chr1:31560000-31570000_chr1:31580000-31590000	pe	0
chr1	31560000	31570000	terminator	chr1	31585000	31595000	promoter	chr1:31560000-31570000_chr1:31585000-31595000	pe	0
chr1	31670000	31680000	promoter	chr1	31710000	31720000	distal	chr1:31670000-31680000_chr1:31710000-31720000	pe	0
chr1	31660000	31670000	promoter	chr1	31780000	31790000	terminator	chr1:31660000-31670000_chr1:31780000-31790000	pe	0
chr1	31670000	31680000	promoter	chr1	31780000	31790000	terminator	chr1:31670000-31680000_chr1:31780000-31790000	pe	0
chr1	31750000	31760000	promoter	chr1	31770000	31780000	distal	chr1:31750000-31760000_chr1:31770000-31780000	pe	0
chr1	31810000	31820000	promoter	chr1	31950000	31960000	distal	chr1:31810000-31820000_chr1:31950000-31960000	pe	0
chr1	31810000	31820000	promoter	chr1	31960000	31970000	distal	chr1:31810000-31820000_chr1:31960000-31970000	pe	0
chr1	31950000	31960000	distal	chr1	3.2e+07	32010000	distal	chr1:31950000-31960000_chr1:3.2e+07-32010000	ee	0
chr1	31935000	31945000	promoter	chr1	32065000	32075000	promoter	chr1:31935000-31945000_chr1:32065000-32075000	pp	0
chr1	31960000	31970000	distal	chr1	3.2e+07	32010000	distal	chr1:31960000-31970000_chr1:3.2e+07-32010000	ee	0
chr1	32395000	32405000	promoter	chr1	32440000	32450000	distal	chr1:32395000-32405000_chr1:32440000-32450000	pe	0
chr1	32400000	32410000	distal	chr1	32440000	32450000	distal	chr1:32400000-32410000_chr1:32440000-32450000	ee	0.000675298690919521
chr1	32405000	32415000	distal	chr1	32440000	32450000	distal	chr1:32405000-32415000_chr1:32440000-32450000	ee	0
chr1	32440000	32450000	distal	chr1	32460000	32470000	promoter	chr1:32440000-32450000_chr1:32460000-32470000	pe	0
chr1	32440000	32450000	distal	chr1	32530000	32540000	promoter	chr1:32440000-32450000_chr1:32530000-32540000	pe	0
chr1	32450000	32460000	distal	chr1	32530000	32540000	promoter	chr1:32450000-32460000_chr1:32530000-32540000	pe	0
chr1	32460000	32470000	promoter	chr1	32530000	32540000	promoter	chr1:32460000-32470000_chr1:32530000-32540000	pp	0
chr1	32520000	32530000	gene.body	chr1	32540000	32550000	promoter	chr1:32520000-32530000_chr1:32540000-32550000	pe	0
chr1	32520000	32530000	gene.body	chr1	32545000	32555000	gene.body	chr1:32520000-32530000_chr1:32545000-32555000	others	0.000675298690919521
chr1	32880000	32890000	promoter	chr1	33050000	33060000	gene.body	chr1:32880000-32890000_chr1:33050000-33060000	pe	0
chr1	32880000	32890000	promoter	chr1	33080000	33090000	promoter	chr1:32880000-32890000_chr1:33080000-33090000	pp	0
chr1	32880000	32890000	promoter	chr1	33085000	33095000	promoter	chr1:32880000-32890000_chr1:33085000-33095000	pp	0
chr1	32875000	32885000	promoter	chr1	33125000	33135000	distal	chr1:32875000-32885000_chr1:33125000-33135000	pe	0
chr1	3.3e+07	33010000	terminator	chr1	33080000	33090000	promoter	chr1:3.3e+07-33010000_chr1:33080000-33090000	pe	0
chr1	33050000	33060000	gene.body	chr1	33090000	33100000	promoter	chr1:33050000-33060000_chr1:33090000-33100000	pe	0
chr1	33050000	33060000	gene.body	chr1	33460000	33470000	distal	chr1:33050000-33060000_chr1:33460000-33470000	others	0
chr1	33080000	33090000	promoter	chr1	33120000	33130000	terminator	chr1:33080000-33090000_chr1:33120000-33130000	pe	0
chr1	33085000	33095000	promoter	chr1	33125000	33135000	distal	chr1:33085000-33095000_chr1:33125000-33135000	pe	0
chr1	33355000	33365000	promoter	chr1	33625000	33635000	promoter	chr1:33355000-33365000_chr1:33625000-33635000	pp	0
chr1	33440000	33450000	distal	chr1	33470000	33480000	promoter	chr1:33440000-33450000_chr1:33470000-33480000	pe	0
chr1	33440000	33450000	distal	chr1	33635000	33645000	gene.body	chr1:33440000-33450000_chr1:33635000-33645000	others	0.000675298690919521
chr1	3345000	3355000	gene.body	chr1	3400000	3410000	gene.body	chr1:3345000-3355000_chr1:3400000-3410000	others	0
chr1	3405000	3415000	gene.body	chr1	3480000	3490000	terminator	chr1:3405000-3415000_chr1:3480000-3490000	others	0
chr1	3450000	3460000	promoter	chr1	3480000	3490000	terminator	chr1:3450000-3460000_chr1:3480000-3490000	pe	0
chr1	35195000	35205000	promoter	chr1	35260000	35270000	promoter	chr1:35195000-35205000_chr1:35260000-35270000	pp	0
chr1	35560000	35570000	promoter	chr1	35715000	35725000	promoter	chr1:35560000-35570000_chr1:35715000-35725000	pp	0
chr1	35640000	35650000	promoter	chr1	35715000	35725000	promoter	chr1:35640000-35650000_chr1:35715000-35725000	pp	0
chr1	36080000	36090000	promoter	chr1	36550000	36560000	distal	chr1:36080000-36090000_chr1:36550000-36560000	pe	0.000675298690919521
chr1	36090000	36100000	promoter	chr1	36420000	36430000	promoter	chr1:36090000-36100000_chr1:36420000-36430000	pp	0
chr1	36295000	36305000	promoter	chr1	36360000	36370000	promoter	chr1:36295000-36305000_chr1:36360000-36370000	pp	0
chr1	36370000	36380000	gene.body	chr1	36420000	36430000	promoter	chr1:36370000-36380000_chr1:36420000-36430000	pe	0
chr1	36385000	36395000	promoter	chr1	36420000	36430000	promoter	chr1:36385000-36395000_chr1:36420000-36430000	pp	0
chr1	36390000	36400000	promoter	chr1	36420000	36430000	promoter	chr1:36390000-36400000_chr1:36420000-36430000	pp	0
chr1	36545000	36555000	distal	chr1	36600000	36610000	distal	chr1:36545000-36555000_chr1:36600000-36610000	ee	0
chr1	36560000	36570000	distal	chr1	36600000	36610000	distal	chr1:36560000-36570000_chr1:36600000-36610000	ee	0
chr1	36570000	36580000	distal	chr1	36650000	36660000	distal	chr1:36570000-36580000_chr1:36650000-36660000	ee	0.000675298690919521
chr1	36600000	36610000	distal	chr1	37320000	37330000	distal	chr1:36600000-36610000_chr1:37320000-37330000	ee	0.000675298690919521
chr1	3690000	3700000	promoter	chr1	3720000	3730000	promoter	chr1:3690000-3700000_chr1:3720000-3730000	pp	0
chr1	38040000	38050000	promoter	chr1	39530000	39540000	promoter	chr1:38040000-38050000_chr1:39530000-39540000	pp	0.000675298690919521
chr1	38480000	38490000	gene.body	chr1	38810000	38820000	distal	chr1:38480000-38490000_chr1:38810000-38820000	others	0
chr1	38820000	38830000	distal	chr1	38850000	38860000	promoter	chr1:38820000-38830000_chr1:38850000-38860000	pe	0
chr1	38830000	38840000	terminator	chr1	38850000	38860000	promoter	chr1:38830000-38840000_chr1:38850000-38860000	pe	0
chr1	39090000	39100000	gene.body	chr1	39180000	39190000	gene.body	chr1:39090000-39100000_chr1:39180000-39190000	others	0
chr1	39095000	39105000	promoter	chr1	39170000	39180000	gene.body	chr1:39095000-39105000_chr1:39170000-39180000	pe	0
chr1	39375000	39385000	promoter	chr1	39400000	39410000	promoter	chr1:39375000-39385000_chr1:39400000-39410000	pp	0
chr1	39385000	39395000	promoter	chr1	39410000	39420000	promoter	chr1:39385000-39395000_chr1:39410000-39420000	pp	0
chr1	39390000	39400000	gene.body	chr1	39530000	39540000	promoter	chr1:39390000-39400000_chr1:39530000-39540000	pe	0
chr1	39600000	39610000	distal	chr1	39630000	39640000	promoter	chr1:39600000-39610000_chr1:39630000-39640000	pe	0
chr1	39600000	39610000	distal	chr1	39640000	39650000	promoter	chr1:39600000-39610000_chr1:39640000-39650000	pe	0
chr1	39600000	39610000	distal	chr1	39650000	39660000	terminator	chr1:39600000-39610000_chr1:39650000-39660000	others	0
chr1	39600000	39610000	distal	chr1	39660000	39670000	gene.body	chr1:39600000-39610000_chr1:39660000-39670000	others	0
chr1	39600000	39610000	distal	chr1	39710000	39720000	gene.body	chr1:39600000-39610000_chr1:39710000-39720000	others	0
chr1	39600000	39610000	distal	chr1	39725000	39735000	gene.body	chr1:39600000-39610000_chr1:39725000-39735000	others	0
chr1	39600000	39610000	distal	chr1	39800000	39810000	distal	chr1:39600000-39610000_chr1:39800000-39810000	ee	0
chr1	39600000	39610000	distal	chr1	39810000	39820000	distal	chr1:39600000-39610000_chr1:39810000-39820000	ee	0
chr1	39635000	39645000	promoter	chr1	39660000	39670000	gene.body	chr1:39635000-39645000_chr1:39660000-39670000	pe	0
chr1	39640000	39650000	promoter	chr1	39660000	39670000	gene.body	chr1:39640000-39650000_chr1:39660000-39670000	pe	0
chr1	39670000	39680000	promoter	chr1	39800000	39810000	distal	chr1:39670000-39680000_chr1:39800000-39810000	pe	0
chr1	39710000	39720000	gene.body	chr1	39795000	39805000	distal	chr1:39710000-39720000_chr1:39795000-39805000	others	0
chr1	39710000	39720000	gene.body	chr1	39800000	39810000	distal	chr1:39710000-39720000_chr1:39800000-39810000	others	0
chr1	39720000	39730000	gene.body	chr1	39795000	39805000	distal	chr1:39720000-39730000_chr1:39795000-39805000	others	0
chr1	39725000	39735000	gene.body	chr1	39795000	39805000	distal	chr1:39725000-39735000_chr1:39795000-39805000	others	0
chr1	39720000	39730000	gene.body	chr1	39800000	39810000	distal	chr1:39720000-39730000_chr1:39800000-39810000	others	0
chr1	39720000	39730000	gene.body	chr1	39805000	39815000	distal	chr1:39720000-39730000_chr1:39805000-39815000	others	0
chr1	39725000	39735000	gene.body	chr1	39805000	39815000	distal	chr1:39725000-39735000_chr1:39805000-39815000	others	0
chr1	39725000	39735000	gene.body	chr1	39790000	39800000	promoter	chr1:39725000-39735000_chr1:39790000-39800000	pe	0
chr1	39730000	39740000	promoter	chr1	39795000	39805000	distal	chr1:39730000-39740000_chr1:39795000-39805000	pe	0
chr1	39800000	39810000	distal	chr1	39895000	39905000	promoter	chr1:39800000-39810000_chr1:39895000-39905000	pe	0
chr1	39800000	39810000	distal	chr1	39900000	39910000	promoter	chr1:39800000-39810000_chr1:39900000-39910000	pe	0
chr1	39800000	39810000	distal	chr1	39905000	39915000	distal	chr1:39800000-39810000_chr1:39905000-39915000	ee	0
chr1	39800000	39810000	distal	chr1	39910000	39920000	distal	chr1:39800000-39810000_chr1:39910000-39920000	ee	0
chr1	39805000	39815000	distal	chr1	39970000	39980000	terminator	chr1:39805000-39815000_chr1:39970000-39980000	others	0
chr1	39810000	39820000	distal	chr1	39970000	39980000	terminator	chr1:39810000-39820000_chr1:39970000-39980000	others	0
chr1	39905000	39915000	distal	chr1	39960000	39970000	promoter	chr1:39905000-39915000_chr1:39960000-39970000	pe	0
chr1	39970000	39980000	terminator	chr1	40040000	40050000	promoter	chr1:39970000-39980000_chr1:40040000-40050000	pe	0
chr1	40085000	40095000	promoter	chr1	40320000	40330000	distal	chr1:40085000-40095000_chr1:40320000-40330000	pe	0
chr1	40085000	40095000	promoter	chr1	40140000	40150000	distal	chr1:40085000-40095000_chr1:40140000-40150000	pe	0
chr1	40090000	40100000	promoter	chr1	40145000	40155000	distal	chr1:40090000-40100000_chr1:40145000-40155000	pe	0
chr1	40145000	40155000	distal	chr1	40170000	40180000	gene.body	chr1:40145000-40155000_chr1:40170000-40180000	others	0
chr1	40145000	40155000	distal	chr1	40330000	40340000	distal	chr1:40145000-40155000_chr1:40330000-40340000	ee	0
chr1	40430000	40440000	distal	chr1	40660000	40670000	promoter	chr1:40430000-40440000_chr1:40660000-40670000	pe	0
chr1	40600000	40610000	distal	chr1	40770000	40780000	promoter	chr1:40600000-40610000_chr1:40770000-40780000	pe	0
chr1	40770000	40780000	promoter	chr1	40850000	40860000	distal	chr1:40770000-40780000_chr1:40850000-40860000	pe	0
chr1	40845000	40855000	distal	chr1	40945000	40955000	distal	chr1:40845000-40855000_chr1:40945000-40955000	ee	0
chr1	40850000	40860000	distal	chr1	40945000	40955000	distal	chr1:40850000-40860000_chr1:40945000-40955000	ee	0
chr1	40945000	40955000	distal	chr1	40970000	40980000	promoter	chr1:40945000-40955000_chr1:40970000-40980000	pe	0
chr1	41260000	41270000	promoter	chr1	41310000	41320000	gene.body	chr1:41260000-41270000_chr1:41310000-41320000	pe	0
chr1	41270000	41280000	terminator	chr1	41310000	41320000	gene.body	chr1:41270000-41280000_chr1:41310000-41320000	others	0.000675298690919521
chr1	41260000	41270000	promoter	chr1	41410000	41420000	distal	chr1:41260000-41270000_chr1:41410000-41420000	pe	0
chr1	41260000	41270000	promoter	chr1	41420000	41430000	distal	chr1:41260000-41270000_chr1:41420000-41430000	pe	0
chr1	41280000	41290000	gene.body	chr1	41310000	41320000	gene.body	chr1:41280000-41290000_chr1:41310000-41320000	others	0
chr1	41360000	41370000	distal	chr1	41410000	41420000	distal	chr1:41360000-41370000_chr1:41410000-41420000	ee	0
chr1	41430000	41440000	distal	chr1	41500000	41510000	terminator	chr1:41430000-41440000_chr1:41500000-41510000	others	0
chr1	41490000	41500000	distal	chr1	41510000	41520000	terminator	chr1:41490000-41500000_chr1:41510000-41520000	others	0
chr1	41500000	41510000	terminator	chr1	41520000	41530000	gene.body	chr1:41500000-41510000_chr1:41520000-41530000	others	0
chr1	42310000	42320000	promoter	chr1	42340000	42350000	distal	chr1:42310000-42320000_chr1:42340000-42350000	pe	0
chr1	43760000	43770000	gene.body	chr1	43930000	43940000	promoter	chr1:43760000-43770000_chr1:43930000-43940000	pe	0
chr1	43930000	43940000	promoter	chr1	43960000	43970000	promoter	chr1:43930000-43940000_chr1:43960000-43970000	pp	0
chr1	4.4e+07	44010000	terminator	chr1	44030000	44040000	promoter	chr1:4.4e+07-44010000_chr1:44030000-44040000	pe	0.000675298690919521
chr1	4.4e+07	44010000	terminator	chr1	44035000	44045000	promoter	chr1:4.4e+07-44010000_chr1:44035000-44045000	pe	0
chr1	44210000	44220000	promoter	chr1	44230000	44240000	gene.body	chr1:44210000-44220000_chr1:44230000-44240000	pe	0
chr1	44230000	44240000	gene.body	chr1	44490000	44500000	gene.body	chr1:44230000-44240000_chr1:44490000-44500000	others	0
chr1	44600000	44610000	gene.body	chr1	44650000	44660000	promoter	chr1:44600000-44610000_chr1:44650000-44660000	pe	0
chr1	44650000	44660000	promoter	chr1	44670000	44680000	promoter	chr1:44650000-44660000_chr1:44670000-44680000	pp	0
chr1	44660000	44670000	gene.body	chr1	44700000	44710000	promoter	chr1:44660000-44670000_chr1:44700000-44710000	pe	0
chr1	44670000	44680000	promoter	chr1	44700000	44710000	promoter	chr1:44670000-44680000_chr1:44700000-44710000	pp	0
chr1	44720000	44730000	promoter	chr1	44830000	44840000	gene.body	chr1:44720000-44730000_chr1:44830000-44840000	pe	0
chr1	44780000	44790000	promoter	chr1	44800000	44810000	promoter	chr1:44780000-44790000_chr1:44800000-44810000	pp	0
chr1	44790000	44800000	promoter	chr1	44810000	44820000	promoter	chr1:44790000-44800000_chr1:44810000-44820000	pp	0
chr1	44795000	44805000	promoter	chr1	44820000	44830000	promoter	chr1:44795000-44805000_chr1:44820000-44830000	pp	0
chr1	45360000	45370000	gene.body	chr1	45680000	45690000	promoter	chr1:45360000-45370000_chr1:45680000-45690000	pe	0
chr1	45370000	45380000	gene.body	chr1	45680000	45690000	promoter	chr1:45370000-45380000_chr1:45680000-45690000	pe	0
chr1	45490000	45500000	promoter	chr1	45570000	45580000	promoter	chr1:45490000-45500000_chr1:45570000-45580000	pp	0
chr1	45490000	45500000	promoter	chr1	45580000	45590000	promoter	chr1:45490000-45500000_chr1:45580000-45590000	pp	0
chr1	45500000	45510000	promoter	chr1	45570000	45580000	promoter	chr1:45500000-45510000_chr1:45570000-45580000	pp	0
chr1	45510000	45520000	promoter	chr1	45880000	45890000	gene.body	chr1:45510000-45520000_chr1:45880000-45890000	pe	0
chr1	46335000	46345000	promoter	chr1	46440000	46450000	promoter	chr1:46335000-46345000_chr1:46440000-46450000	pp	0.000675298690919521
chr1	46440000	46450000	promoter	chr1	46470000	46480000	gene.body	chr1:46440000-46450000_chr1:46470000-46480000	pe	0
chr1	46440000	46450000	promoter	chr1	46475000	46485000	terminator	chr1:46440000-46450000_chr1:46475000-46485000	pe	0
chr1	46440000	46450000	promoter	chr1	46480000	46490000	promoter	chr1:46440000-46450000_chr1:46480000-46490000	pp	0.000675298690919521
chr1	46440000	46450000	promoter	chr1	46520000	46530000	distal	chr1:46440000-46450000_chr1:46520000-46530000	pe	0
chr1	46440000	46450000	promoter	chr1	46530000	46540000	promoter	chr1:46440000-46450000_chr1:46530000-46540000	pp	0
chr1	46440000	46450000	promoter	chr1	46525000	46535000	promoter	chr1:46440000-46450000_chr1:46525000-46535000	pp	0
chr1	46440000	46450000	promoter	chr1	46535000	46545000	promoter	chr1:46440000-46450000_chr1:46535000-46545000	pp	0
chr1	46440000	46450000	promoter	chr1	46540000	46550000	promoter	chr1:46440000-46450000_chr1:46540000-46550000	pp	0
chr1	46470000	46480000	gene.body	chr1	46530000	46540000	promoter	chr1:46470000-46480000_chr1:46530000-46540000	pe	0
chr1	46475000	46485000	terminator	chr1	46530000	46540000	promoter	chr1:46475000-46485000_chr1:46530000-46540000	pe	0
chr1	46530000	46540000	promoter	chr1	46600000	46610000	promoter	chr1:46530000-46540000_chr1:46600000-46610000	pp	0
chr1	47425000	47435000	promoter	chr1	47715000	47725000	distal	chr1:47425000-47435000_chr1:47715000-47725000	pe	0
chr1	47425000	47435000	promoter	chr1	47725000	47735000	distal	chr1:47425000-47435000_chr1:47725000-47735000	pe	0
chr1	47525000	47535000	distal	chr1	47715000	47725000	distal	chr1:47525000-47535000_chr1:47715000-47725000	ee	0
chr1	47530000	47540000	distal	chr1	47715000	47725000	distal	chr1:47530000-47540000_chr1:47715000-47725000	ee	0
chr1	48060000	48070000	terminator	chr1	48095000	48105000	terminator	chr1:48060000-48070000_chr1:48095000-48105000	others	0
chr1	48570000	48580000	gene.body	chr1	48670000	48680000	gene.body	chr1:48570000-48580000_chr1:48670000-48680000	others	0
chr1	48570000	48580000	gene.body	chr1	48675000	48685000	gene.body	chr1:48570000-48580000_chr1:48675000-48685000	others	0
chr1	48570000	48580000	gene.body	chr1	48680000	48690000	gene.body	chr1:48570000-48580000_chr1:48680000-48690000	others	0
chr1	50270000	50280000	promoter	chr1	50340000	50350000	distal	chr1:50270000-50280000_chr1:50340000-50350000	pe	0
chr1	51890000	51900000	distal	chr1	5.2e+07	52010000	distal	chr1:51890000-51900000_chr1:5.2e+07-52010000	ee	0
chr1	53450000	53460000	promoter	chr1	53475000	53485000	distal	chr1:53450000-53460000_chr1:53475000-53485000	pe	0
chr1	53480000	53490000	distal	chr1	53680000	53690000	gene.body	chr1:53480000-53490000_chr1:53680000-53690000	others	0
chr1	53680000	53690000	gene.body	chr1	53730000	53740000	promoter	chr1:53680000-53690000_chr1:53730000-53740000	pe	0.000675298690919521
chr1	53680000	53690000	gene.body	chr1	53740000	53750000	promoter	chr1:53680000-53690000_chr1:53740000-53750000	pe	0
chr1	53830000	53840000	promoter	chr1	53860000	53870000	terminator	chr1:53830000-53840000_chr1:53860000-53870000	pe	0
chr1	53830000	53840000	promoter	chr1	53865000	53875000	terminator	chr1:53830000-53840000_chr1:53865000-53875000	pe	0
chr1	54080000	54090000	gene.body	chr1	54180000	54190000	promoter	chr1:54080000-54090000_chr1:54180000-54190000	pe	0
chr1	54120000	54130000	distal	chr1	54180000	54190000	promoter	chr1:54120000-54130000_chr1:54180000-54190000	pe	0
chr1	54760000	54770000	promoter	chr1	54945000	54955000	gene.body	chr1:54760000-54770000_chr1:54945000-54955000	pe	0
chr1	54940000	54950000	gene.body	chr1	54990000	55000000	promoter	chr1:54940000-54950000_chr1:54990000-5.5e+07	pe	0
chr1	54945000	54955000	gene.body	chr1	54990000	55000000	promoter	chr1:54945000-54955000_chr1:54990000-5.5e+07	pe	0
chr1	55140000	55150000	terminator	chr1	56820000	56830000	promoter	chr1:55140000-55150000_chr1:56820000-56830000	pe	0
chr1	55280000	55290000	gene.body	chr1	56820000	56830000	promoter	chr1:55280000-55290000_chr1:56820000-56830000	pe	0
chr1	55870000	55880000	promoter	chr1	55890000	55900000	gene.body	chr1:55870000-55880000_chr1:55890000-55900000	pe	0
chr1	56430000	56440000	gene.body	chr1	56800000	56810000	gene.body	chr1:56430000-56440000_chr1:56800000-56810000	others	0
chr1	56430000	56440000	gene.body	chr1	56810000	56820000	promoter	chr1:56430000-56440000_chr1:56810000-56820000	pe	0
chr1	58735000	58745000	gene.body	chr1	58760000	58770000	terminator	chr1:58735000-58745000_chr1:58760000-58770000	others	0
chr1	58740000	58750000	gene.body	chr1	59290000	59300000	promoter	chr1:58740000-58750000_chr1:59290000-59300000	pe	0
chr1	59290000	59300000	promoter	chr1	59750000	59760000	promoter	chr1:59290000-59300000_chr1:59750000-59760000	pp	0
chr1	60970000	60980000	promoter	chr1	61040000	61050000	gene.body	chr1:60970000-60980000_chr1:61040000-61050000	pe	0
chr1	60970000	60980000	promoter	chr1	61045000	61055000	promoter	chr1:60970000-60980000_chr1:61045000-61055000	pp	0
chr1	61045000	61055000	promoter	chr1	61070000	61080000	promoter	chr1:61045000-61055000_chr1:61070000-61080000	pp	0
chr1	61045000	61055000	promoter	chr1	61075000	61085000	promoter	chr1:61045000-61055000_chr1:61075000-61085000	pp	0
chr1	61270000	61280000	promoter	chr1	61340000	61350000	gene.body	chr1:61270000-61280000_chr1:61340000-61350000	pe	0
chr1	61450000	61460000	terminator	chr1	61580000	61590000	distal	chr1:61450000-61460000_chr1:61580000-61590000	others	0
chr1	61580000	61590000	distal	chr1	61850000	61860000	gene.body	chr1:61580000-61590000_chr1:61850000-61860000	others	0.000675298690919521
chr1	6195000	6205000	promoter	chr1	6475000	6485000	promoter	chr1:6195000-6205000_chr1:6475000-6485000	pp	0
chr1	61920000	61930000	gene.body	chr1	62070000	62080000	promoter	chr1:61920000-61930000_chr1:62070000-62080000	pe	0
chr1	62080000	62090000	promoter	chr1	62130000	62140000	gene.body	chr1:62080000-62090000_chr1:62130000-62140000	pe	0
chr1	62080000	62090000	promoter	chr1	62135000	62145000	gene.body	chr1:62080000-62090000_chr1:62135000-62145000	pe	0
chr1	62170000	62180000	terminator	chr1	62400000	62410000	distal	chr1:62170000-62180000_chr1:62400000-62410000	others	0
chr1	6230000	6240000	promoter	chr1	6425000	6435000	promoter	chr1:6230000-6240000_chr1:6425000-6435000	pp	0
chr1	6240000	6250000	promoter	chr1	6410000	6420000	promoter	chr1:6240000-6250000_chr1:6410000-6420000	pp	0
chr1	6235000	6245000	promoter	chr1	6480000	6490000	promoter	chr1:6235000-6245000_chr1:6480000-6490000	pp	0
chr1	6240000	6250000	promoter	chr1	6350000	6360000	promoter	chr1:6240000-6250000_chr1:6350000-6360000	pp	0
chr1	6245000	6255000	promoter	chr1	6400000	6410000	distal	chr1:6245000-6255000_chr1:6400000-6410000	pe	0
chr1	6250000	6260000	promoter	chr1	6400000	6410000	distal	chr1:6250000-6260000_chr1:6400000-6410000	pe	0
chr1	6240000	6250000	promoter	chr1	6405000	6415000	terminator	chr1:6240000-6250000_chr1:6405000-6415000	pe	0
chr1	6240000	6250000	promoter	chr1	6420000	6430000	promoter	chr1:6240000-6250000_chr1:6420000-6430000	pp	0
chr1	6250000	6260000	promoter	chr1	6405000	6415000	terminator	chr1:6250000-6260000_chr1:6405000-6415000	pe	0
chr1	62740000	62750000	distal	chr1	62780000	62790000	promoter	chr1:62740000-62750000_chr1:62780000-62790000	pe	0
chr1	6350000	6360000	promoter	chr1	6380000	6390000	promoter	chr1:6350000-6360000_chr1:6380000-6390000	pp	0
chr1	6340000	6350000	gene.body	chr1	6395000	6405000	promoter	chr1:6340000-6350000_chr1:6395000-6405000	pe	0
chr1	6340000	6350000	gene.body	chr1	6405000	6415000	terminator	chr1:6340000-6350000_chr1:6405000-6415000	others	0
chr1	6350000	6360000	promoter	chr1	6395000	6405000	promoter	chr1:6350000-6360000_chr1:6395000-6405000	pp	0
chr1	6350000	6360000	promoter	chr1	6400000	6410000	distal	chr1:6350000-6360000_chr1:6400000-6410000	pe	0
chr1	6340000	6350000	gene.body	chr1	6420000	6430000	promoter	chr1:6340000-6350000_chr1:6420000-6430000	pe	0
chr1	6350000	6360000	promoter	chr1	6430000	6440000	promoter	chr1:6350000-6360000_chr1:6430000-6440000	pp	0
chr1	6350000	6360000	promoter	chr1	6410000	6420000	promoter	chr1:6350000-6360000_chr1:6410000-6420000	pp	0
chr1	6360000	6370000	promoter	chr1	6400000	6410000	distal	chr1:6360000-6370000_chr1:6400000-6410000	pe	0
chr1	6360000	6370000	promoter	chr1	6405000	6415000	terminator	chr1:6360000-6370000_chr1:6405000-6415000	pe	0
chr1	6360000	6370000	promoter	chr1	6420000	6430000	promoter	chr1:6360000-6370000_chr1:6420000-6430000	pp	0
chr1	6365000	6375000	gene.body	chr1	6415000	6425000	promoter	chr1:6365000-6375000_chr1:6415000-6425000	pe	0
chr1	6365000	6375000	gene.body	chr1	6395000	6405000	promoter	chr1:6365000-6375000_chr1:6395000-6405000	pe	0
chr1	6365000	6375000	gene.body	chr1	6400000	6410000	distal	chr1:6365000-6375000_chr1:6400000-6410000	others	0
chr1	6370000	6380000	gene.body	chr1	6410000	6420000	promoter	chr1:6370000-6380000_chr1:6410000-6420000	pe	0
chr1	6365000	6375000	gene.body	chr1	6405000	6415000	terminator	chr1:6365000-6375000_chr1:6405000-6415000	others	0
chr1	6365000	6375000	gene.body	chr1	6420000	6430000	promoter	chr1:6365000-6375000_chr1:6420000-6430000	pe	0
chr1	6370000	6380000	gene.body	chr1	6415000	6425000	promoter	chr1:6370000-6380000_chr1:6415000-6425000	pe	0
chr1	6380000	6390000	promoter	chr1	6420000	6430000	promoter	chr1:6380000-6390000_chr1:6420000-6430000	pp	0
chr1	6390000	6400000	promoter	chr1	6420000	6430000	promoter	chr1:6390000-6400000_chr1:6420000-6430000	pp	0
chr1	6420000	6430000	promoter	chr1	6475000	6485000	promoter	chr1:6420000-6430000_chr1:6475000-6485000	pp	0
chr1	64130000	64140000	terminator	chr1	64240000	64250000	terminator	chr1:64130000-64140000_chr1:64240000-64250000	others	0
chr1	6480000	6490000	promoter	chr1	6520000	6530000	promoter	chr1:6480000-6490000_chr1:6520000-6530000	pp	0
chr1	65200000	65210000	gene.body	chr1	65260000	65270000	promoter	chr1:65200000-65210000_chr1:65260000-65270000	pe	0
chr1	65200000	65210000	gene.body	chr1	66600000	66610000	gene.body	chr1:65200000-65210000_chr1:66600000-66610000	others	0
chr1	65230000	65240000	terminator	chr1	65680000	65690000	distal	chr1:65230000-65240000_chr1:65680000-65690000	others	0
chr1	65430000	65440000	terminator	chr1	65680000	65690000	distal	chr1:65430000-65440000_chr1:65680000-65690000	others	0
chr1	66240000	66250000	terminator	chr1	66440000	66450000	distal	chr1:66240000-66250000_chr1:66440000-66450000	others	0
chr1	66245000	66255000	terminator	chr1	66440000	66450000	distal	chr1:66245000-66255000_chr1:66440000-66450000	others	0
chr1	66250000	66260000	promoter	chr1	66440000	66450000	distal	chr1:66250000-66260000_chr1:66440000-66450000	pe	0
chr1	66720000	66730000	promoter	chr1	66765000	66775000	promoter	chr1:66720000-66730000_chr1:66765000-66775000	pp	0
chr1	66720000	66730000	promoter	chr1	66770000	66780000	promoter	chr1:66720000-66730000_chr1:66770000-66780000	pp	0
chr1	66720000	66730000	promoter	chr1	67220000	67230000	promoter	chr1:66720000-66730000_chr1:67220000-67230000	pp	0
chr1	6710000	6720000	distal	chr1	6780000	6790000	promoter	chr1:6710000-6720000_chr1:6780000-6790000	pe	0
chr1	67210000	67220000	gene.body	chr1	67230000	67240000	promoter	chr1:67210000-67220000_chr1:67230000-67240000	pe	0
chr1	67340000	67350000	promoter	chr1	67500000	67510000	distal	chr1:67340000-67350000_chr1:67500000-67510000	pe	0
chr1	67500000	67510000	distal	chr1	67520000	67530000	promoter	chr1:67500000-67510000_chr1:67520000-67530000	pe	0
chr1	67510000	67520000	distal	chr1	67560000	67570000	distal	chr1:67510000-67520000_chr1:67560000-67570000	ee	0
chr1	67510000	67520000	distal	chr1	67760000	67770000	gene.body	chr1:67510000-67520000_chr1:67760000-67770000	others	0
chr1	67520000	67530000	promoter	chr1	67560000	67570000	distal	chr1:67520000-67530000_chr1:67560000-67570000	pe	0
chr1	67525000	67535000	terminator	chr1	67560000	67570000	distal	chr1:67525000-67535000_chr1:67560000-67570000	others	0
chr1	67520000	67530000	promoter	chr1	67760000	67770000	gene.body	chr1:67520000-67530000_chr1:67760000-67770000	pe	0
chr1	67525000	67535000	terminator	chr1	67760000	67770000	gene.body	chr1:67525000-67535000_chr1:67760000-67770000	others	0
chr1	67530000	67540000	terminator	chr1	67560000	67570000	distal	chr1:67530000-67540000_chr1:67560000-67570000	others	0.000675298690919521
chr1	67530000	67540000	terminator	chr1	67760000	67770000	gene.body	chr1:67530000-67540000_chr1:67760000-67770000	others	0
chr1	67560000	67570000	distal	chr1	67700000	67710000	terminator	chr1:67560000-67570000_chr1:67700000-67710000	others	0
chr1	67850000	67860000	gene.body	chr1	68120000	68130000	terminator	chr1:67850000-67860000_chr1:68120000-68130000	others	0.000675298690919521
chr1	68010000	68020000	gene.body	chr1	68110000	68120000	gene.body	chr1:68010000-68020000_chr1:68110000-68120000	others	0
chr1	68110000	68120000	gene.body	chr1	68340000	68350000	distal	chr1:68110000-68120000_chr1:68340000-68350000	others	0
chr1	68115000	68125000	terminator	chr1	68340000	68350000	distal	chr1:68115000-68125000_chr1:68340000-68350000	others	0
chr1	68110000	68120000	gene.body	chr1	68445000	68455000	promoter	chr1:68110000-68120000_chr1:68445000-68455000	pe	0
chr1	68115000	68125000	terminator	chr1	68330000	68340000	distal	chr1:68115000-68125000_chr1:68330000-68340000	others	0
chr1	68120000	68130000	terminator	chr1	68330000	68340000	distal	chr1:68120000-68130000_chr1:68330000-68340000	others	0
chr1	68120000	68130000	terminator	chr1	68340000	68350000	distal	chr1:68120000-68130000_chr1:68340000-68350000	others	0
chr1	68320000	68330000	distal	chr1	68340000	68350000	distal	chr1:68320000-68330000_chr1:68340000-68350000	ee	0
chr1	7040000	7050000	gene.body	chr1	7070000	7080000	gene.body	chr1:7040000-7050000_chr1:7070000-7080000	others	0
chr1	75240000	75250000	terminator	chr1	75620000	75630000	distal	chr1:75240000-75250000_chr1:75620000-75630000	others	0
chr1	75250000	75260000	gene.body	chr1	75610000	75620000	promoter	chr1:75250000-75260000_chr1:75610000-75620000	pe	0
chr1	76150000	76160000	gene.body	chr1	76900000	76910000	gene.body	chr1:76150000-76160000_chr1:76900000-76910000	others	0
chr1	7660000	7670000	promoter	chr1	7750000	7760000	promoter	chr1:7660000-7670000_chr1:7750000-7760000	pp	0
chr1	7660000	7670000	promoter	chr1	7965000	7975000	promoter	chr1:7660000-7670000_chr1:7965000-7975000	pp	0
chr1	7660000	7670000	promoter	chr1	7970000	7980000	terminator	chr1:7660000-7670000_chr1:7970000-7980000	pe	0
chr1	77410000	77420000	promoter	chr1	78110000	78120000	gene.body	chr1:77410000-77420000_chr1:78110000-78120000	pe	0.000675298690919521
chr1	77940000	77950000	promoter	chr1	78110000	78120000	gene.body	chr1:77940000-77950000_chr1:78110000-78120000	pe	0
chr1	78120000	78130000	gene.body	chr1	78670000	78680000	distal	chr1:78120000-78130000_chr1:78670000-78680000	others	0
chr1	78130000	78140000	terminator	chr1	78670000	78680000	distal	chr1:78130000-78140000_chr1:78670000-78680000	others	0
chr1	78135000	78145000	terminator	chr1	78670000	78680000	distal	chr1:78135000-78145000_chr1:78670000-78680000	others	0
chr1	8030000	8040000	gene.body	chr1	8310000	8320000	promoter	chr1:8030000-8040000_chr1:8310000-8320000	pe	0
chr1	83900000	83910000	promoter	chr1	84430000	84440000	distal	chr1:83900000-83910000_chr1:84430000-84440000	pe	0
chr1	83930000	83940000	gene.body	chr1	84120000	84130000	gene.body	chr1:83930000-83940000_chr1:84120000-84130000	others	0
chr1	84440000	84450000	distal	chr1	84610000	84620000	promoter	chr1:84440000-84450000_chr1:84610000-84620000	pe	0
chr1	84495000	84505000	promoter	chr1	84590000	84600000	distal	chr1:84495000-84505000_chr1:84590000-84600000	pe	0
chr1	84500000	84510000	promoter	chr1	84540000	84550000	promoter	chr1:84500000-84510000_chr1:84540000-84550000	pp	0
chr1	84620000	84630000	promoter	chr1	84750000	84760000	distal	chr1:84620000-84630000_chr1:84750000-84760000	pe	0
chr1	84620000	84630000	promoter	chr1	84760000	84770000	distal	chr1:84620000-84630000_chr1:84760000-84770000	pe	0
chr1	84620000	84630000	promoter	chr1	84775000	84785000	distal	chr1:84620000-84630000_chr1:84775000-84785000	pe	0
chr1	84620000	84630000	promoter	chr1	84780000	84790000	distal	chr1:84620000-84630000_chr1:84780000-84790000	pe	0
chr1	84620000	84630000	promoter	chr1	84785000	84795000	distal	chr1:84620000-84630000_chr1:84785000-84795000	pe	0
chr1	84690000	84700000	promoter	chr1	84720000	84730000	distal	chr1:84690000-84700000_chr1:84720000-84730000	pe	0
chr1	84690000	84700000	promoter	chr1	84760000	84770000	distal	chr1:84690000-84700000_chr1:84760000-84770000	pe	0
chr1	84770000	84780000	distal	chr1	84930000	84940000	promoter	chr1:84770000-84780000_chr1:84930000-84940000	pe	0
chr1	84780000	84790000	distal	chr1	84930000	84940000	promoter	chr1:84780000-84790000_chr1:84930000-84940000	pe	0
chr1	84935000	84945000	terminator	chr1	84960000	84970000	terminator	chr1:84935000-84945000_chr1:84960000-84970000	others	0
chr1	84935000	84945000	terminator	chr1	85245000	85255000	terminator	chr1:84935000-84945000_chr1:85245000-85255000	others	0
chr1	85260000	85270000	promoter	chr1	85880000	85890000	gene.body	chr1:85260000-85270000_chr1:85880000-85890000	pe	0
chr1	85300000	85310000	gene.body	chr1	85570000	85580000	promoter	chr1:85300000-85310000_chr1:85570000-85580000	pe	0
chr1	85300000	85310000	gene.body	chr1	85575000	85585000	promoter	chr1:85300000-85310000_chr1:85575000-85585000	pe	0
chr1	85300000	85310000	gene.body	chr1	85580000	85590000	promoter	chr1:85300000-85310000_chr1:85580000-85590000	pe	0
chr1	85300000	85310000	gene.body	chr1	85880000	85890000	gene.body	chr1:85300000-85310000_chr1:85880000-85890000	others	0
chr1	85570000	85580000	promoter	chr1	87320000	87330000	promoter	chr1:85570000-85580000_chr1:87320000-87330000	pp	0
chr1	86380000	86390000	promoter	chr1	86470000	86480000	promoter	chr1:86380000-86390000_chr1:86470000-86480000	pp	0
chr1	86380000	86390000	promoter	chr1	87020000	87030000	gene.body	chr1:86380000-86390000_chr1:87020000-87030000	pe	0
chr1	8670000	8680000	gene.body	chr1	8850000	8860000	promoter	chr1:8670000-8680000_chr1:8850000-8860000	pe	0
chr1	8670000	8680000	gene.body	chr1	8855000	8865000	promoter	chr1:8670000-8680000_chr1:8855000-8865000	pe	0
chr1	87120000	87130000	promoter	chr1	88180000	88190000	gene.body	chr1:87120000-87130000_chr1:88180000-88190000	pe	0
chr1	8720000	8730000	promoter	chr1	8840000	8850000	promoter	chr1:8720000-8730000_chr1:8840000-8850000	pp	0.000675298690919521
chr1	8840000	8850000	promoter	chr1	8860000	8870000	promoter	chr1:8840000-8850000_chr1:8860000-8870000	pp	0
chr1	8865000	8875000	promoter	chr1	9000000	9010000	terminator	chr1:8865000-8875000_chr1:9e+06-9010000	pe	0
chr1	8870000	8880000	promoter	chr1	9005000	9015000	gene.body	chr1:8870000-8880000_chr1:9005000-9015000	pe	0
chr1	88930000	88940000	terminator	chr1	89450000	89460000	gene.body	chr1:88930000-88940000_chr1:89450000-89460000	others	0
chr1	88990000	89000000	promoter	chr1	89450000	89460000	gene.body	chr1:88990000-8.9e+07_chr1:89450000-89460000	pe	0
chr1	8910000	8920000	distal	chr1	8990000	9000000	distal	chr1:8910000-8920000_chr1:8990000-9e+06	ee	0
chr1	8910000	8920000	distal	chr1	9000000	9010000	terminator	chr1:8910000-8920000_chr1:9e+06-9010000	others	0
chr1	8910000	8920000	distal	chr1	9005000	9015000	gene.body	chr1:8910000-8920000_chr1:9005000-9015000	others	0
chr1	89480000	89490000	gene.body	chr1	89760000	89770000	terminator	chr1:89480000-89490000_chr1:89760000-89770000	others	0
chr1	900000	910000	promoter	chr1	930000	940000	promoter	chr1:9e+05-910000_chr1:930000-940000	pp	0
chr1	900000	910000	promoter	chr1	935000	945000	promoter	chr1:9e+05-910000_chr1:935000-945000	pp	0
chr1	900000	910000	promoter	chr1	940000	950000	promoter	chr1:9e+05-910000_chr1:940000-950000	pp	0
chr1	910000	920000	promoter	chr1	935000	945000	promoter	chr1:910000-920000_chr1:935000-945000	pp	0
chr1	910000	920000	promoter	chr1	940000	950000	promoter	chr1:910000-920000_chr1:940000-950000	pp	0
chr1	900000	910000	promoter	chr1	960000	970000	promoter	chr1:9e+05-910000_chr1:960000-970000	pp	0
chr1	910000	920000	promoter	chr1	960000	970000	promoter	chr1:910000-920000_chr1:960000-970000	pp	0
chr1	910000	920000	promoter	chr1	970000	980000	promoter	chr1:910000-920000_chr1:970000-980000	pp	0
chr1	90040000	90050000	distal	chr1	90130000	90140000	distal	chr1:90040000-90050000_chr1:90130000-90140000	ee	0
chr1	90110000	90120000	distal	chr1	90610000	90620000	distal	chr1:90110000-90120000_chr1:90610000-90620000	ee	0
chr1	90120000	90130000	distal	chr1	90610000	90620000	distal	chr1:90120000-90130000_chr1:90610000-90620000	ee	0
chr1	90710000	90720000	promoter	chr1	91020000	91030000	promoter	chr1:90710000-90720000_chr1:91020000-91030000	pp	0
chr1	9110000	9120000	promoter	chr1	9185000	9195000	promoter	chr1:9110000-9120000_chr1:9185000-9195000	pp	0
chr1	9140000	9150000	promoter	chr1	9190000	9200000	promoter	chr1:9140000-9150000_chr1:9190000-9200000	pp	0
chr1	91790000	91800000	terminator	chr1	91880000	91890000	promoter	chr1:91790000-91800000_chr1:91880000-91890000	pe	0
chr1	9180000	9190000	promoter	chr1	9720000	9730000	promoter	chr1:9180000-9190000_chr1:9720000-9730000	pp	0.000675298690919521
chr1	91800000	91810000	gene.body	chr1	91880000	91890000	promoter	chr1:91800000-91810000_chr1:91880000-91890000	pe	0
chr1	92780000	92790000	promoter	chr1	92830000	92840000	promoter	chr1:92780000-92790000_chr1:92830000-92840000	pp	0
chr1	92790000	92800000	promoter	chr1	92830000	92840000	promoter	chr1:92790000-92800000_chr1:92830000-92840000	pp	0
chr1	92960000	92970000	promoter	chr1	92990000	93000000	distal	chr1:92960000-92970000_chr1:92990000-9.3e+07	pe	0
chr1	93620000	93630000	gene.body	chr1	93810000	93820000	gene.body	chr1:93620000-93630000_chr1:93810000-93820000	others	0
chr1	93620000	93630000	gene.body	chr1	93845000	93855000	promoter	chr1:93620000-93630000_chr1:93845000-93855000	pe	0
chr1	93985000	93995000	terminator	chr1	94330000	94340000	terminator	chr1:93985000-93995000_chr1:94330000-94340000	others	0
chr1	93990000	94000000	terminator	chr1	94330000	94340000	terminator	chr1:93990000-9.4e+07_chr1:94330000-94340000	others	0
chr1	94020000	94030000	promoter	chr1	94040000	94050000	terminator	chr1:94020000-94030000_chr1:94040000-94050000	pe	0
chr1	94020000	94030000	promoter	chr1	94050000	94060000	promoter	chr1:94020000-94030000_chr1:94050000-94060000	pp	0
chr1	94035000	94045000	terminator	chr1	94330000	94340000	terminator	chr1:94035000-94045000_chr1:94330000-94340000	others	0
chr1	94030000	94040000	gene.body	chr1	94050000	94060000	promoter	chr1:94030000-94040000_chr1:94050000-94060000	pe	0
chr1	94040000	94050000	terminator	chr1	94330000	94340000	terminator	chr1:94040000-94050000_chr1:94330000-94340000	others	0
chr1	94850000	94860000	promoter	chr1	95040000	95050000	gene.body	chr1:94850000-94860000_chr1:95040000-95050000	pe	0
chr1	94920000	94930000	promoter	chr1	95040000	95050000	gene.body	chr1:94920000-94930000_chr1:95040000-95050000	pe	0
chr1	95040000	95050000	gene.body	chr1	95230000	95240000	promoter	chr1:95040000-95050000_chr1:95230000-95240000	pe	0
chr1	95080000	95090000	distal	chr1	95230000	95240000	promoter	chr1:95080000-95090000_chr1:95230000-95240000	pe	0
chr1	9530000	9540000	promoter	chr1	9575000	9585000	terminator	chr1:9530000-9540000_chr1:9575000-9585000	pe	0
chr1	9535000	9545000	promoter	chr1	9570000	9580000	gene.body	chr1:9535000-9545000_chr1:9570000-9580000	pe	0
chr1	9575000	9585000	terminator	chr1	9620000	9630000	promoter	chr1:9575000-9585000_chr1:9620000-9630000	pe	0
chr1	9580000	9590000	promoter	chr1	9620000	9630000	promoter	chr1:9580000-9590000_chr1:9620000-9630000	pp	0.000675298690919521
chr1	9620000	9630000	promoter	chr1	9860000	9870000	gene.body	chr1:9620000-9630000_chr1:9860000-9870000	pe	0
chr1	9700000	9710000	promoter	chr1	9720000	9730000	promoter	chr1:9700000-9710000_chr1:9720000-9730000	pp	0
chr1	9870000	9880000	promoter	chr1	9920000	9930000	terminator	chr1:9870000-9880000_chr1:9920000-9930000	pe	0
chr1	98990000	99000000	terminator	chr1	99730000	99740000	gene.body	chr1:98990000-9.9e+07_chr1:99730000-99740000	others	0
chr1	99320000	99330000	distal	chr1	99690000	99700000	terminator	chr1:99320000-99330000_chr1:99690000-99700000	others	0
chr1	99690000	99700000	terminator	chr1	99710000	99720000	promoter	chr1:99690000-99700000_chr1:99710000-99720000	pe	0
chr1	99700000	99710000	terminator	chr1	99720000	99730000	gene.body	chr1:99700000-99710000_chr1:99720000-99730000	others	0
chr1	99700000	99710000	terminator	chr1	99725000	99735000	gene.body	chr1:99700000-99710000_chr1:99725000-99735000	others	0
chr1	99800000	99810000	distal	chr1	100030000	100040000	promoter	chr1:99800000-99810000_chr1:100030000-100040000	pe	0
chr10	100250000	100260000	promoter	chr10	100445000	100455000	terminator	chr10:100250000-100260000_chr10:100445000-100455000	pe	0
chr10	100290000	100300000	terminator	chr10	100330000	100340000	promoter	chr10:100290000-100300000_chr10:100330000-100340000	pe	0
chr10	100300000	100310000	terminator	chr10	100330000	100340000	promoter	chr10:100300000-100310000_chr10:100330000-100340000	pe	0
chr10	100330000	100340000	promoter	chr10	100430000	100440000	gene.body	chr10:100330000-100340000_chr10:100430000-100440000	pe	0
chr10	100335000	100345000	distal	chr10	100430000	100440000	gene.body	chr10:100335000-100345000_chr10:100430000-100440000	others	0
chr10	100335000	100345000	distal	chr10	100435000	100445000	terminator	chr10:100335000-100345000_chr10:100435000-100445000	others	0
chr10	100340000	100350000	promoter	chr10	100430000	100440000	gene.body	chr10:100340000-100350000_chr10:100430000-100440000	pe	0
chr10	100430000	100440000	gene.body	chr10	100490000	100500000	promoter	chr10:100430000-100440000_chr10:100490000-100500000	pe	0
chr10	100430000	100440000	gene.body	chr10	100505000	100515000	promoter	chr10:100430000-100440000_chr10:100505000-100515000	pe	0
chr10	100430000	100440000	gene.body	chr10	100510000	100520000	promoter	chr10:100430000-100440000_chr10:100510000-100520000	pe	0
chr10	100435000	100445000	terminator	chr10	100500000	100510000	promoter	chr10:100435000-100445000_chr10:100500000-100510000	pe	0
chr10	100435000	100445000	terminator	chr10	100505000	100515000	promoter	chr10:100435000-100445000_chr10:100505000-100515000	pe	0
chr10	100720000	100730000	distal	chr10	100740000	100750000	promoter	chr10:100720000-100730000_chr10:100740000-100750000	pe	0
chr10	100720000	100730000	distal	chr10	100870000	100880000	distal	chr10:100720000-100730000_chr10:100870000-100880000	ee	0
chr10	100910000	100920000	promoter	chr10	1.01e+08	101010000	promoter	chr10:100910000-100920000_chr10:1.01e+08-101010000	pp	0
chr10	100920000	100930000	terminator	chr10	100990000	101000000	promoter	chr10:100920000-100930000_chr10:100990000-1.01e+08	pe	0
chr10	100920000	100930000	terminator	chr10	1.01e+08	101010000	promoter	chr10:100920000-100930000_chr10:1.01e+08-101010000	pe	0
chr10	100910000	100920000	promoter	chr10	101010000	101020000	terminator	chr10:100910000-100920000_chr10:101010000-101020000	pe	0
chr10	100920000	100930000	terminator	chr10	101010000	101020000	terminator	chr10:100920000-100930000_chr10:101010000-101020000	others	0
chr10	100930000	100940000	gene.body	chr10	100990000	101000000	promoter	chr10:100930000-100940000_chr10:100990000-1.01e+08	pe	0
chr10	100930000	100940000	gene.body	chr10	1.01e+08	101010000	promoter	chr10:100930000-100940000_chr10:1.01e+08-101010000	pe	0
chr10	100985000	100995000	promoter	chr10	101010000	101020000	terminator	chr10:100985000-100995000_chr10:101010000-101020000	pe	0
chr10	100970000	100980000	promoter	chr10	101045000	101055000	distal	chr10:100970000-100980000_chr10:101045000-101055000	pe	0
chr10	100990000	101000000	promoter	chr10	101010000	101020000	terminator	chr10:100990000-1.01e+08_chr10:101010000-101020000	pe	0
chr10	100990000	101000000	promoter	chr10	101480000	101490000	gene.body	chr10:100990000-1.01e+08_chr10:101480000-101490000	pe	0
chr10	1.01e+08	101010000	promoter	chr10	101055000	101065000	promoter	chr10:1.01e+08-101010000_chr10:101055000-101065000	pp	0
chr10	101040000	101050000	terminator	chr10	101060000	101070000	promoter	chr10:101040000-101050000_chr10:101060000-101070000	pe	0
chr10	101040000	101050000	terminator	chr10	101140000	101150000	distal	chr10:101040000-101050000_chr10:101140000-101150000	others	0
chr10	101050000	101060000	promoter	chr10	101140000	101150000	distal	chr10:101050000-101060000_chr10:101140000-101150000	pe	0
chr10	101045000	101055000	distal	chr10	101140000	101150000	distal	chr10:101045000-101055000_chr10:101140000-101150000	ee	0
chr10	101055000	101065000	promoter	chr10	101140000	101150000	distal	chr10:101055000-101065000_chr10:101140000-101150000	pe	0
chr10	101055000	101065000	promoter	chr10	101455000	101465000	gene.body	chr10:101055000-101065000_chr10:101455000-101465000	pe	0
chr10	101060000	101070000	promoter	chr10	101090000	101100000	terminator	chr10:101060000-101070000_chr10:101090000-101100000	pe	0
chr10	101140000	101150000	distal	chr10	101160000	101170000	distal	chr10:101140000-101150000_chr10:101160000-101170000	ee	0
chr10	101210000	101220000	distal	chr10	101295000	101305000	distal	chr10:101210000-101220000_chr10:101295000-101305000	ee	0
chr10	101210000	101220000	distal	chr10	101300000	101310000	distal	chr10:101210000-101220000_chr10:101300000-101310000	ee	0
chr10	101210000	101220000	distal	chr10	101435000	101445000	gene.body	chr10:101210000-101220000_chr10:101435000-101445000	others	0
chr10	101210000	101220000	distal	chr10	101440000	101450000	gene.body	chr10:101210000-101220000_chr10:101440000-101450000	others	0
chr10	101210000	101220000	distal	chr10	101445000	101455000	gene.body	chr10:101210000-101220000_chr10:101445000-101455000	others	0
chr10	101210000	101220000	distal	chr10	101490000	101500000	gene.body	chr10:101210000-101220000_chr10:101490000-101500000	others	0
chr10	101210000	101220000	distal	chr10	101570000	101580000	promoter	chr10:101210000-101220000_chr10:101570000-101580000	pe	0
chr10	101210000	101220000	distal	chr10	101575000	101585000	promoter	chr10:101210000-101220000_chr10:101575000-101585000	pe	0
chr10	101210000	101220000	distal	chr10	101580000	101590000	promoter	chr10:101210000-101220000_chr10:101580000-101590000	pe	0
chr10	101270000	101280000	distal	chr10	101290000	101300000	distal	chr10:101270000-101280000_chr10:101290000-101300000	ee	0
chr10	101280000	101290000	promoter	chr10	101440000	101450000	gene.body	chr10:101280000-101290000_chr10:101440000-101450000	pe	0.000675298690919521
chr10	101290000	101300000	distal	chr10	101440000	101450000	gene.body	chr10:101290000-101300000_chr10:101440000-101450000	others	0
chr10	101295000	101305000	distal	chr10	101445000	101455000	gene.body	chr10:101295000-101305000_chr10:101445000-101455000	others	0.000675298690919521
chr10	101290000	101300000	distal	chr10	101450000	101460000	gene.body	chr10:101290000-101300000_chr10:101450000-101460000	others	0
chr10	101290000	101300000	distal	chr10	101570000	101580000	promoter	chr10:101290000-101300000_chr10:101570000-101580000	pe	0
chr10	101295000	101305000	distal	chr10	101570000	101580000	promoter	chr10:101295000-101305000_chr10:101570000-101580000	pe	0
chr10	101430000	101440000	gene.body	chr10	101450000	101460000	gene.body	chr10:101430000-101440000_chr10:101450000-101460000	others	0
chr10	101450000	101460000	gene.body	chr10	101480000	101490000	gene.body	chr10:101450000-101460000_chr10:101480000-101490000	others	0
chr10	101485000	101495000	gene.body	chr10	101570000	101580000	promoter	chr10:101485000-101495000_chr10:101570000-101580000	pe	0
chr10	101490000	101500000	gene.body	chr10	101570000	101580000	promoter	chr10:101490000-101500000_chr10:101570000-101580000	pe	0
chr10	101570000	101580000	promoter	chr10	101600000	101610000	promoter	chr10:101570000-101580000_chr10:101600000-101610000	pp	0
chr10	101570000	101580000	promoter	chr10	101775000	101785000	promoter	chr10:101570000-101580000_chr10:101775000-101785000	pp	0
chr10	101580000	101590000	promoter	chr10	101780000	101790000	promoter	chr10:101580000-101590000_chr10:101780000-101790000	pp	0
chr10	101595000	101605000	promoter	chr10	101780000	101790000	promoter	chr10:101595000-101605000_chr10:101780000-101790000	pp	0
chr10	101600000	101610000	promoter	chr10	101780000	101790000	promoter	chr10:101600000-101610000_chr10:101780000-101790000	pp	0
chr10	101605000	101615000	promoter	chr10	101780000	101790000	promoter	chr10:101605000-101615000_chr10:101780000-101790000	pp	0
chr10	101740000	101750000	distal	chr10	101780000	101790000	promoter	chr10:101740000-101750000_chr10:101780000-101790000	pe	0
chr10	101780000	101790000	promoter	chr10	101810000	101820000	promoter	chr10:101780000-101790000_chr10:101810000-101820000	pp	0
chr10	101810000	101820000	promoter	chr10	101835000	101845000	promoter	chr10:101810000-101820000_chr10:101835000-101845000	pp	0
chr10	101820000	101830000	promoter	chr10	102055000	102065000	promoter	chr10:101820000-101830000_chr10:102055000-102065000	pp	0
chr10	101830000	101840000	promoter	chr10	102050000	102060000	promoter	chr10:101830000-101840000_chr10:102050000-102060000	pp	0
chr10	101835000	101845000	promoter	chr10	102005000	102015000	gene.body	chr10:101835000-101845000_chr10:102005000-102015000	pe	0
chr10	101835000	101845000	promoter	chr10	102050000	102060000	promoter	chr10:101835000-101845000_chr10:102050000-102060000	pp	0
chr10	101835000	101845000	promoter	chr10	102055000	102065000	promoter	chr10:101835000-101845000_chr10:102055000-102065000	pp	0
chr10	102160000	102170000	promoter	chr10	102380000	102390000	promoter	chr10:102160000-102170000_chr10:102380000-102390000	pp	0
chr10	102160000	102170000	promoter	chr10	102390000	102400000	promoter	chr10:102160000-102170000_chr10:102390000-102400000	pp	0
chr10	102225000	102235000	promoter	chr10	102380000	102390000	promoter	chr10:102225000-102235000_chr10:102380000-102390000	pp	0
chr10	102230000	102240000	promoter	chr10	102380000	102390000	promoter	chr10:102230000-102240000_chr10:102380000-102390000	pp	0
chr10	102225000	102235000	promoter	chr10	102460000	102470000	promoter	chr10:102225000-102235000_chr10:102460000-102470000	pp	0
chr10	102225000	102235000	promoter	chr10	102470000	102480000	promoter	chr10:102225000-102235000_chr10:102470000-102480000	pp	0
chr10	102235000	102245000	promoter	chr10	102380000	102390000	promoter	chr10:102235000-102245000_chr10:102380000-102390000	pp	0
chr10	102230000	102240000	promoter	chr10	102470000	102480000	promoter	chr10:102230000-102240000_chr10:102470000-102480000	pp	0
chr10	102235000	102245000	promoter	chr10	102585000	102595000	promoter	chr10:102235000-102245000_chr10:102585000-102595000	pp	0
chr10	102360000	102370000	promoter	chr10	102390000	102400000	promoter	chr10:102360000-102370000_chr10:102390000-102400000	pp	0
chr10	102390000	102400000	promoter	chr10	102420000	102430000	promoter	chr10:102390000-102400000_chr10:102420000-102430000	pp	0
chr10	102390000	102400000	promoter	chr10	102425000	102435000	promoter	chr10:102390000-102400000_chr10:102425000-102435000	pp	0
chr10	102395000	102405000	promoter	chr10	102425000	102435000	promoter	chr10:102395000-102405000_chr10:102425000-102435000	pp	0
chr10	102395000	102405000	promoter	chr10	102430000	102440000	promoter	chr10:102395000-102405000_chr10:102430000-102440000	pp	0
chr10	102410000	102420000	promoter	chr10	102585000	102595000	promoter	chr10:102410000-102420000_chr10:102585000-102595000	pp	0.000675298690919521
chr10	102500000	102510000	promoter	chr10	102580000	102590000	promoter	chr10:102500000-102510000_chr10:102580000-102590000	pp	0
chr10	102500000	102510000	promoter	chr10	102585000	102595000	promoter	chr10:102500000-102510000_chr10:102585000-102595000	pp	0
chr10	102665000	102675000	terminator	chr10	102715000	102725000	promoter	chr10:102665000-102675000_chr10:102715000-102725000	pe	0
chr10	102670000	102680000	terminator	chr10	102710000	102720000	promoter	chr10:102670000-102680000_chr10:102710000-102720000	pe	0
chr10	102720000	102730000	promoter	chr10	102750000	102760000	gene.body	chr10:102720000-102730000_chr10:102750000-102760000	pe	0
chr10	102740000	102750000	promoter	chr10	102830000	102840000	promoter	chr10:102740000-102750000_chr10:102830000-102840000	pp	0
chr10	103590000	103600000	terminator	chr10	103670000	103680000	promoter	chr10:103590000-103600000_chr10:103670000-103680000	pe	0
chr10	103680000	103690000	promoter	chr10	103710000	103720000	gene.body	chr10:103680000-103690000_chr10:103710000-103720000	pe	0
chr10	103685000	103695000	promoter	chr10	103715000	103725000	gene.body	chr10:103685000-103695000_chr10:103715000-103725000	pe	0
chr10	103670000	103680000	promoter	chr10	103845000	103855000	promoter	chr10:103670000-103680000_chr10:103845000-103855000	pp	0
chr10	103685000	103695000	promoter	chr10	103880000	103890000	terminator	chr10:103685000-103695000_chr10:103880000-103890000	pe	0
chr10	103685000	103695000	promoter	chr10	103710000	103720000	gene.body	chr10:103685000-103695000_chr10:103710000-103720000	pe	0
chr10	103690000	103700000	promoter	chr10	103715000	103725000	gene.body	chr10:103690000-103700000_chr10:103715000-103725000	pe	0
chr10	103690000	103700000	promoter	chr10	103880000	103890000	terminator	chr10:103690000-103700000_chr10:103880000-103890000	pe	0
chr10	103700000	103710000	gene.body	chr10	103880000	103890000	terminator	chr10:103700000-103710000_chr10:103880000-103890000	others	0
chr10	103700000	103710000	gene.body	chr10	103725000	103735000	promoter	chr10:103700000-103710000_chr10:103725000-103735000	pe	0
chr10	103710000	103720000	gene.body	chr10	103880000	103890000	terminator	chr10:103710000-103720000_chr10:103880000-103890000	others	0
chr10	103720000	103730000	gene.body	chr10	103880000	103890000	terminator	chr10:103720000-103730000_chr10:103880000-103890000	others	0
chr10	103715000	103725000	gene.body	chr10	103850000	103860000	promoter	chr10:103715000-103725000_chr10:103850000-103860000	pe	0.000675298690919521
chr10	103715000	103725000	gene.body	chr10	103880000	103890000	terminator	chr10:103715000-103725000_chr10:103880000-103890000	others	0
chr10	103725000	103735000	promoter	chr10	103880000	103890000	terminator	chr10:103725000-103735000_chr10:103880000-103890000	pe	0
chr10	103720000	103730000	gene.body	chr10	104020000	104030000	terminator	chr10:103720000-103730000_chr10:104020000-104030000	others	0
chr10	104270000	104280000	promoter	chr10	104290000	104300000	promoter	chr10:104270000-104280000_chr10:104290000-104300000	pp	0
chr10	104290000	104300000	promoter	chr10	104330000	104340000	promoter	chr10:104290000-104300000_chr10:104330000-104340000	pp	0
chr10	104295000	104305000	promoter	chr10	104340000	104350000	promoter	chr10:104295000-104305000_chr10:104340000-104350000	pp	0
chr10	104300000	104310000	terminator	chr10	104350000	104360000	promoter	chr10:104300000-104310000_chr10:104350000-104360000	pe	0
chr10	105950000	105960000	distal	chr10	105970000	105980000	distal	chr10:105950000-105960000_chr10:105970000-105980000	ee	0.000675298690919521
chr10	109880000	109890000	promoter	chr10	109955000	109965000	promoter	chr10:109880000-109890000_chr10:109955000-109965000	pp	0
chr10	109880000	109890000	promoter	chr10	109960000	109970000	gene.body	chr10:109880000-109890000_chr10:109960000-109970000	pe	0
chr10	109880000	109890000	promoter	chr10	109995000	110005000	promoter	chr10:109880000-109890000_chr10:109995000-110005000	pp	0.000675298690919521
chr10	109880000	109890000	promoter	chr10	1.1e+08	110010000	promoter	chr10:109880000-109890000_chr10:1.1e+08-110010000	pp	0
chr10	109880000	109890000	promoter	chr10	110130000	110140000	terminator	chr10:109880000-109890000_chr10:110130000-110140000	pe	0
chr10	109955000	109965000	promoter	chr10	110010000	110020000	promoter	chr10:109955000-109965000_chr10:110010000-110020000	pp	0
chr10	109965000	109975000	gene.body	chr10	110005000	110015000	promoter	chr10:109965000-109975000_chr10:110005000-110015000	pe	0
chr10	109960000	109970000	gene.body	chr10	1.1e+08	110010000	promoter	chr10:109960000-109970000_chr10:1.1e+08-110010000	pe	0
chr10	109970000	109980000	gene.body	chr10	109995000	110005000	promoter	chr10:109970000-109980000_chr10:109995000-110005000	pe	0
chr10	109970000	109980000	gene.body	chr10	110005000	110015000	promoter	chr10:109970000-109980000_chr10:110005000-110015000	pe	0.000675298690919521
chr10	110130000	110140000	terminator	chr10	110195000	110205000	distal	chr10:110130000-110140000_chr10:110195000-110205000	others	0
chr10	110130000	110140000	terminator	chr10	110210000	110220000	promoter	chr10:110130000-110140000_chr10:110210000-110220000	pe	0
chr10	110130000	110140000	terminator	chr10	110220000	110230000	promoter	chr10:110130000-110140000_chr10:110220000-110230000	pe	0
chr10	110215000	110225000	promoter	chr10	110265000	110275000	promoter	chr10:110215000-110225000_chr10:110265000-110275000	pp	0
chr10	110220000	110230000	promoter	chr10	110270000	110280000	promoter	chr10:110220000-110230000_chr10:110270000-110280000	pp	0
chr10	110270000	110280000	promoter	chr10	110740000	110750000	gene.body	chr10:110270000-110280000_chr10:110740000-110750000	pe	0
chr10	110300000	110310000	promoter	chr10	110550000	110560000	distal	chr10:110300000-110310000_chr10:110550000-110560000	pe	0
chr10	110300000	110310000	promoter	chr10	110600000	110610000	promoter	chr10:110300000-110310000_chr10:110600000-110610000	pp	0
chr10	110305000	110315000	promoter	chr10	110545000	110555000	distal	chr10:110305000-110315000_chr10:110545000-110555000	pe	0
chr10	110305000	110315000	promoter	chr10	110555000	110565000	distal	chr10:110305000-110315000_chr10:110555000-110565000	pe	0
chr10	110610000	110620000	distal	chr10	110660000	110670000	gene.body	chr10:110610000-110620000_chr10:110660000-110670000	others	0
chr10	110880000	110890000	promoter	chr10	110910000	110920000	promoter	chr10:110880000-110890000_chr10:110910000-110920000	pp	0
chr10	110890000	110900000	promoter	chr10	110910000	110920000	promoter	chr10:110890000-110900000_chr10:110910000-110920000	pp	0
chr10	112110000	112120000	distal	chr10	112130000	112140000	distal	chr10:112110000-112120000_chr10:112130000-112140000	ee	0
chr10	112130000	112140000	distal	chr10	112950000	112960000	promoter	chr10:112130000-112140000_chr10:112950000-112960000	pe	0
chr10	112135000	112145000	distal	chr10	112950000	112960000	promoter	chr10:112135000-112145000_chr10:112950000-112960000	pe	0
chr10	112180000	112190000	promoter	chr10	112300000	112310000	promoter	chr10:112180000-112190000_chr10:112300000-112310000	pp	0
chr10	112630000	112640000	promoter	chr10	113520000	113530000	distal	chr10:112630000-112640000_chr10:113520000-113530000	pe	0
chr10	113100000	113110000	gene.body	chr10	113120000	113130000	promoter	chr10:113100000-113110000_chr10:113120000-113130000	pe	0
chr10	113380000	113390000	distal	chr10	113450000	113460000	distal	chr10:113380000-113390000_chr10:113450000-113460000	ee	0
chr10	113780000	113790000	promoter	chr10	114090000	114100000	distal	chr10:113780000-113790000_chr10:114090000-114100000	pe	0
chr10	113790000	113800000	distal	chr10	114080000	114090000	distal	chr10:113790000-113800000_chr10:114080000-114090000	ee	0
chr10	11510000	11520000	gene.body	chr10	11720000	11730000	distal	chr10:11510000-11520000_chr10:11720000-11730000	others	0
chr10	11510000	11520000	gene.body	chr10	11760000	11770000	terminator	chr10:11510000-11520000_chr10:11760000-11770000	others	0
chr10	116440000	116450000	gene.body	chr10	116490000	116500000	distal	chr10:116440000-116450000_chr10:116490000-116500000	others	0
chr10	116790000	116800000	gene.body	chr10	117165000	117175000	promoter	chr10:116790000-116800000_chr10:117165000-117175000	pe	0
chr10	116790000	116800000	gene.body	chr10	117170000	117180000	promoter	chr10:116790000-116800000_chr10:117170000-117180000	pe	0
chr10	116795000	116805000	gene.body	chr10	117170000	117180000	promoter	chr10:116795000-116805000_chr10:117170000-117180000	pe	0
chr10	1.17e+08	117010000	promoter	chr10	117165000	117175000	promoter	chr10:1.17e+08-117010000_chr10:117165000-117175000	pp	0
chr10	117170000	117180000	promoter	chr10	117220000	117230000	distal	chr10:117170000-117180000_chr10:117220000-117230000	pe	0
chr10	117210000	117220000	terminator	chr10	117440000	117450000	gene.body	chr10:117210000-117220000_chr10:117440000-117450000	others	0
chr10	117215000	117225000	distal	chr10	117330000	117340000	gene.body	chr10:117215000-117225000_chr10:117330000-117340000	others	0
chr10	117440000	117450000	gene.body	chr10	119200000	119210000	promoter	chr10:117440000-117450000_chr10:119200000-119210000	pe	0
chr10	11780000	11790000	distal	chr10	11815000	11825000	promoter	chr10:11780000-11790000_chr10:11815000-11825000	pe	0
chr10	11785000	11795000	distal	chr10	11815000	11825000	promoter	chr10:11785000-11795000_chr10:11815000-11825000	pe	0
chr10	11790000	11800000	distal	chr10	11815000	11825000	promoter	chr10:11790000-11800000_chr10:11815000-11825000	pe	0
chr10	11810000	11820000	distal	chr10	12060000	12070000	promoter	chr10:11810000-11820000_chr10:12060000-12070000	pe	0
chr10	118250000	118260000	gene.body	chr10	118420000	118430000	distal	chr10:118250000-118260000_chr10:118420000-118430000	others	0
chr10	118560000	118570000	distal	chr10	118800000	118810000	gene.body	chr10:118560000-118570000_chr10:118800000-118810000	others	0
chr10	118560000	118570000	distal	chr10	118850000	118860000	gene.body	chr10:118560000-118570000_chr10:118850000-118860000	others	0
chr10	119170000	119180000	promoter	chr10	119195000	119205000	distal	chr10:119170000-119180000_chr10:119195000-119205000	pe	0
chr10	119195000	119205000	distal	chr10	119440000	119450000	gene.body	chr10:119195000-119205000_chr10:119440000-119450000	others	0
chr10	119410000	119420000	gene.body	chr10	119440000	119450000	gene.body	chr10:119410000-119420000_chr10:119440000-119450000	others	0
chr10	119440000	119450000	gene.body	chr10	119475000	119485000	distal	chr10:119440000-119450000_chr10:119475000-119485000	others	0
chr10	119680000	119690000	distal	chr10	119750000	119760000	promoter	chr10:119680000-119690000_chr10:119750000-119760000	pe	0
chr10	119750000	119760000	promoter	chr10	119850000	119860000	promoter	chr10:119750000-119760000_chr10:119850000-119860000	pp	0
chr10	120940000	120950000	gene.body	chr10	120985000	120995000	distal	chr10:120940000-120950000_chr10:120985000-120995000	others	0
chr10	120940000	120950000	gene.body	chr10	120990000	121000000	distal	chr10:120940000-120950000_chr10:120990000-1.21e+08	others	0
chr10	120970000	120980000	promoter	chr10	121030000	121040000	distal	chr10:120970000-120980000_chr10:121030000-121040000	pe	0
chr10	12190000	12200000	promoter	chr10	12250000	12260000	terminator	chr10:12190000-12200000_chr10:12250000-12260000	pe	0
chr10	122280000	122290000	promoter	chr10	122435000	122445000	terminator	chr10:122280000-122290000_chr10:122435000-122445000	pe	0
chr10	122290000	122300000	promoter	chr10	122440000	122450000	terminator	chr10:122290000-122300000_chr10:122440000-122450000	pe	0
chr10	122290000	122300000	promoter	chr10	122560000	122570000	promoter	chr10:122290000-122300000_chr10:122560000-122570000	pp	0
chr10	12255000	12265000	distal	chr10	12700000	12710000	gene.body	chr10:12255000-12265000_chr10:12700000-12710000	others	0
chr10	12255000	12265000	distal	chr10	12710000	12720000	gene.body	chr10:12255000-12265000_chr10:12710000-12720000	others	0
chr10	12260000	12270000	distal	chr10	12700000	12710000	gene.body	chr10:12260000-12270000_chr10:12700000-12710000	others	0
chr10	12260000	12270000	distal	chr10	12710000	12720000	gene.body	chr10:12260000-12270000_chr10:12710000-12720000	others	0
chr10	123575000	123585000	distal	chr10	123960000	123970000	distal	chr10:123575000-123585000_chr10:123960000-123970000	ee	0
chr10	123580000	123590000	distal	chr10	123960000	123970000	distal	chr10:123580000-123590000_chr10:123960000-123970000	ee	0
chr10	123990000	124000000	distal	chr10	124390000	124400000	terminator	chr10:123990000-1.24e+08_chr10:124390000-124400000	others	0
chr10	123990000	124000000	distal	chr10	124400000	124410000	promoter	chr10:123990000-1.24e+08_chr10:124400000-124410000	pe	0
chr10	124380000	124390000	distal	chr10	124400000	124410000	promoter	chr10:124380000-124390000_chr10:124400000-124410000	pe	0
chr10	124380000	124390000	distal	chr10	124405000	124415000	promoter	chr10:124380000-124390000_chr10:124405000-124415000	pe	0
chr10	124380000	124390000	distal	chr10	124410000	124420000	promoter	chr10:124380000-124390000_chr10:124410000-124420000	pe	0
chr10	125440000	125450000	distal	chr10	125520000	125530000	distal	chr10:125440000-125450000_chr10:125520000-125530000	ee	0
chr10	125440000	125450000	distal	chr10	125620000	125630000	terminator	chr10:125440000-125450000_chr10:125620000-125630000	others	0
chr10	125440000	125450000	distal	chr10	125710000	125720000	promoter	chr10:125440000-125450000_chr10:125710000-125720000	pe	0
chr10	126160000	126170000	gene.body	chr10	126240000	126250000	gene.body	chr10:126160000-126170000_chr10:126240000-126250000	others	0
chr10	12650000	12660000	promoter	chr10	12705000	12715000	gene.body	chr10:12650000-12660000_chr10:12705000-12715000	pe	0
chr10	12700000	12710000	gene.body	chr10	12730000	12740000	gene.body	chr10:12700000-12710000_chr10:12730000-12740000	others	0
chr10	12710000	12720000	gene.body	chr10	12780000	12790000	gene.body	chr10:12710000-12720000_chr10:12780000-12790000	others	0
chr10	12730000	12740000	gene.body	chr10	13160000	13170000	promoter	chr10:12730000-12740000_chr10:13160000-13170000	pe	0
chr10	127690000	127700000	distal	chr10	127770000	127780000	distal	chr10:127690000-127700000_chr10:127770000-127780000	ee	0
chr10	128065000	128075000	promoter	chr10	128110000	128120000	promoter	chr10:128065000-128075000_chr10:128110000-128120000	pp	0
chr10	128110000	128120000	promoter	chr10	128150000	128160000	distal	chr10:128110000-128120000_chr10:128150000-128160000	pe	0
chr10	128110000	128120000	promoter	chr10	128160000	128170000	distal	chr10:128110000-128120000_chr10:128160000-128170000	pe	0
chr10	12840000	12850000	distal	chr10	13080000	13090000	gene.body	chr10:12840000-12850000_chr10:13080000-13090000	others	0
chr10	13070000	13080000	gene.body	chr10	13090000	13100000	promoter	chr10:13070000-13080000_chr10:13090000-13100000	pe	0
chr10	131900000	131910000	promoter	chr10	131935000	131945000	promoter	chr10:131900000-131910000_chr10:131935000-131945000	pp	0
chr10	131900000	131910000	promoter	chr10	131940000	131950000	promoter	chr10:131900000-131910000_chr10:131940000-131950000	pp	0
chr10	132630000	132640000	gene.body	chr10	132650000	132660000	gene.body	chr10:132630000-132640000_chr10:132650000-132660000	others	0
chr10	132830000	132840000	promoter	chr10	132900000	132910000	promoter	chr10:132830000-132840000_chr10:132900000-132910000	pp	0
chr10	133140000	133150000	distal	chr10	133320000	133330000	promoter	chr10:133140000-133150000_chr10:133320000-133330000	pe	0
chr10	13530000	13540000	promoter	chr10	14190000	14200000	gene.body	chr10:13530000-13540000_chr10:14190000-14200000	pe	0
chr10	13660000	13670000	terminator	chr10	13770000	13780000	gene.body	chr10:13660000-13670000_chr10:13770000-13780000	others	0
chr10	15425000	15435000	distal	chr10	15720000	15730000	promoter	chr10:15425000-15435000_chr10:15720000-15730000	pe	0
chr10	15425000	15435000	distal	chr10	15730000	15740000	distal	chr10:15425000-15435000_chr10:15730000-15740000	ee	0
chr10	15430000	15440000	distal	chr10	15730000	15740000	distal	chr10:15430000-15440000_chr10:15730000-15740000	ee	0
chr10	15430000	15440000	distal	chr10	15740000	15750000	distal	chr10:15430000-15440000_chr10:15740000-15750000	ee	0
chr10	15705000	15715000	gene.body	chr10	15730000	15740000	distal	chr10:15705000-15715000_chr10:15730000-15740000	others	0
chr10	15715000	15725000	promoter	chr10	15740000	15750000	distal	chr10:15715000-15725000_chr10:15740000-15750000	pe	0
chr10	15810000	15820000	promoter	chr10	15860000	15870000	promoter	chr10:15810000-15820000_chr10:15860000-15870000	pp	0
chr10	17250000	17260000	distal	chr10	18140000	18150000	promoter	chr10:17250000-17260000_chr10:18140000-18150000	pe	0
chr10	18150000	18160000	terminator	chr10	18210000	18220000	gene.body	chr10:18150000-18160000_chr10:18210000-18220000	others	0
chr10	21070000	21080000	gene.body	chr10	21270000	21280000	gene.body	chr10:21070000-21080000_chr10:21270000-21280000	others	0
chr10	21070000	21080000	gene.body	chr10	21280000	21290000	gene.body	chr10:21070000-21080000_chr10:21280000-21290000	others	0
chr10	21270000	21280000	gene.body	chr10	21290000	21300000	promoter	chr10:21270000-21280000_chr10:21290000-21300000	pe	0
chr10	21270000	21280000	gene.body	chr10	21725000	21735000	gene.body	chr10:21270000-21280000_chr10:21725000-21735000	others	0
chr10	21275000	21285000	gene.body	chr10	21725000	21735000	gene.body	chr10:21275000-21285000_chr10:21725000-21735000	others	0
chr10	21490000	21500000	promoter	chr10	21520000	21530000	promoter	chr10:21490000-21500000_chr10:21520000-21530000	pp	0
chr10	21490000	21500000	promoter	chr10	21525000	21535000	promoter	chr10:21490000-21500000_chr10:21525000-21535000	pp	0
chr10	21730000	21740000	gene.body	chr10	22910000	22920000	distal	chr10:21730000-21740000_chr10:22910000-22920000	others	0
chr10	23310000	23320000	terminator	chr10	23330000	23340000	gene.body	chr10:23310000-23320000_chr10:23330000-23340000	others	0.000675298690919521
chr10	23300000	23310000	terminator	chr10	23700000	23710000	gene.body	chr10:23300000-23310000_chr10:23700000-23710000	others	0.000675298690919521
chr10	25110000	25120000	promoter	chr10	25220000	25230000	gene.body	chr10:25110000-25120000_chr10:25220000-25230000	pe	0
chr10	26330000	26340000	distal	chr10	26550000	26560000	promoter	chr10:26330000-26340000_chr10:26550000-26560000	pe	0
chr10	28235000	28245000	promoter	chr10	28380000	28390000	distal	chr10:28235000-28245000_chr10:28380000-28390000	pe	0
chr10	28240000	28250000	promoter	chr10	28380000	28390000	distal	chr10:28240000-28250000_chr10:28380000-28390000	pe	0
chr10	28240000	28250000	promoter	chr10	28385000	28395000	distal	chr10:28240000-28250000_chr10:28385000-28395000	pe	0
chr10	28240000	28250000	promoter	chr10	28390000	28400000	distal	chr10:28240000-28250000_chr10:28390000-28400000	pe	0
chr10	28300000	28310000	promoter	chr10	28380000	28390000	distal	chr10:28300000-28310000_chr10:28380000-28390000	pe	0
chr10	28660000	28670000	distal	chr10	29230000	29240000	distal	chr10:28660000-28670000_chr10:29230000-29240000	ee	0
chr10	29230000	29240000	distal	chr10	29300000	29310000	gene.body	chr10:29230000-29240000_chr10:29300000-29310000	others	0
chr10	29235000	29245000	distal	chr10	29300000	29310000	gene.body	chr10:29235000-29245000_chr10:29300000-29310000	others	0
chr10	29240000	29250000	distal	chr10	29300000	29310000	gene.body	chr10:29240000-29250000_chr10:29300000-29310000	others	0
chr10	29300000	29310000	gene.body	chr10	29390000	29400000	gene.body	chr10:29300000-29310000_chr10:29390000-29400000	others	0
chr10	29440000	29450000	gene.body	chr10	29500000	29510000	promoter	chr10:29440000-29450000_chr10:29500000-29510000	pe	0
chr10	29440000	29450000	gene.body	chr10	29510000	29520000	promoter	chr10:29440000-29450000_chr10:29510000-29520000	pe	0.000675298690919521
chr10	29440000	29450000	gene.body	chr10	29520000	29530000	promoter	chr10:29440000-29450000_chr10:29520000-29530000	pe	0
chr10	29470000	29480000	promoter	chr10	29490000	29500000	promoter	chr10:29470000-29480000_chr10:29490000-29500000	pp	0
chr10	29995000	30005000	promoter	chr10	30355000	30365000	terminator	chr10:29995000-30005000_chr10:30355000-30365000	pe	0
chr10	29995000	30005000	promoter	chr10	30530000	30540000	promoter	chr10:29995000-30005000_chr10:30530000-30540000	pp	0
chr10	29995000	30005000	promoter	chr10	30585000	30595000	promoter	chr10:29995000-30005000_chr10:30585000-30595000	pp	0
chr10	30355000	30365000	terminator	chr10	30390000	30400000	distal	chr10:30355000-30365000_chr10:30390000-30400000	others	0
chr10	30360000	30370000	promoter	chr10	30420000	30430000	distal	chr10:30360000-30370000_chr10:30420000-30430000	pe	0
chr10	30360000	30370000	promoter	chr10	30430000	30440000	promoter	chr10:30360000-30370000_chr10:30430000-30440000	pp	0
chr10	30400000	30410000	distal	chr10	30430000	30440000	promoter	chr10:30400000-30410000_chr10:30430000-30440000	pe	0
chr10	30400000	30410000	distal	chr10	30530000	30540000	promoter	chr10:30400000-30410000_chr10:30530000-30540000	pe	0
chr10	30420000	30430000	distal	chr10	30530000	30540000	promoter	chr10:30420000-30430000_chr10:30530000-30540000	pe	0
chr10	33110000	33120000	promoter	chr10	33320000	33330000	gene.body	chr10:33110000-33120000_chr10:33320000-33330000	pe	0
chr10	33290000	33300000	gene.body	chr10	33330000	33340000	promoter	chr10:33290000-33300000_chr10:33330000-33340000	pe	0
chr10	34670000	34680000	promoter	chr10	35020000	35030000	promoter	chr10:34670000-34680000_chr10:35020000-35030000	pp	0
chr10	34680000	34690000	promoter	chr10	35020000	35030000	promoter	chr10:34680000-34690000_chr10:35020000-35030000	pp	0
chr10	35120000	35130000	promoter	chr10	35200000	35210000	terminator	chr10:35120000-35130000_chr10:35200000-35210000	pe	0
chr10	35120000	35130000	promoter	chr10	35210000	35220000	terminator	chr10:35120000-35130000_chr10:35210000-35220000	pe	0
chr10	42750000	42760000	promoter	chr10	43100000	43110000	promoter	chr10:42750000-42760000_chr10:43100000-43110000	pp	0
chr10	42860000	42870000	promoter	chr10	43100000	43110000	promoter	chr10:42860000-42870000_chr10:43100000-43110000	pp	0
chr10	43290000	43300000	distal	chr10	43455000	43465000	terminator	chr10:43290000-43300000_chr10:43455000-43465000	others	0
chr10	43290000	43300000	distal	chr10	43460000	43470000	gene.body	chr10:43290000-43300000_chr10:43460000-43470000	others	0.000675298690919521
chr10	43340000	43350000	promoter	chr10	43370000	43380000	promoter	chr10:43340000-43350000_chr10:43370000-43380000	pp	0
chr10	43675000	43685000	terminator	chr10	44050000	44060000	distal	chr10:43675000-43685000_chr10:44050000-44060000	others	0.000675298690919521
chr10	46030000	46040000	promoter	chr10	46220000	46230000	distal	chr10:46030000-46040000_chr10:46220000-46230000	pe	0
chr10	47040000	47050000	distal	chr10	47430000	47440000	distal	chr10:47040000-47050000_chr10:47430000-47440000	ee	0
chr10	47305000	47315000	terminator	chr10	47340000	47350000	promoter	chr10:47305000-47315000_chr10:47340000-47350000	pe	0
chr10	48550000	48560000	promoter	chr10	48650000	48660000	promoter	chr10:48550000-48560000_chr10:48650000-48660000	pp	0.000675298690919521
chr10	50550000	50560000	gene.body	chr10	50980000	50990000	promoter	chr10:50550000-50560000_chr10:50980000-50990000	pe	0
chr10	50930000	50940000	distal	chr10	5.1e+07	51010000	gene.body	chr10:50930000-50940000_chr10:5.1e+07-51010000	others	0.000675298690919521
chr10	50930000	50940000	distal	chr10	51005000	51015000	gene.body	chr10:50930000-50940000_chr10:51005000-51015000	others	0.000675298690919521
chr10	50980000	50990000	promoter	chr10	51005000	51015000	gene.body	chr10:50980000-50990000_chr10:51005000-51015000	pe	0
chr10	50995000	51005000	gene.body	chr10	52210000	52220000	gene.body	chr10:50995000-51005000_chr10:52210000-52220000	others	0
chr10	5.2e+07	52010000	gene.body	chr10	52810000	52820000	distal	chr10:5.2e+07-52010000_chr10:52810000-52820000	others	0
chr10	52210000	52220000	gene.body	chr10	52740000	52750000	gene.body	chr10:52210000-52220000_chr10:52740000-52750000	others	0
chr10	52305000	52315000	promoter	chr10	52720000	52730000	gene.body	chr10:52305000-52315000_chr10:52720000-52730000	pe	0
chr10	52310000	52320000	promoter	chr10	52730000	52740000	gene.body	chr10:52310000-52320000_chr10:52730000-52740000	pe	0
chr10	52480000	52490000	gene.body	chr10	52560000	52570000	gene.body	chr10:52480000-52490000_chr10:52560000-52570000	others	0
chr10	52640000	52650000	gene.body	chr10	52730000	52740000	gene.body	chr10:52640000-52650000_chr10:52730000-52740000	others	0
chr10	52640000	52650000	gene.body	chr10	52740000	52750000	gene.body	chr10:52640000-52650000_chr10:52740000-52750000	others	0
chr10	52640000	52650000	gene.body	chr10	52780000	52790000	distal	chr10:52640000-52650000_chr10:52780000-52790000	others	0
chr10	52720000	52730000	gene.body	chr10	52740000	52750000	gene.body	chr10:52720000-52730000_chr10:52740000-52750000	others	0
chr10	52720000	52730000	gene.body	chr10	52780000	52790000	distal	chr10:52720000-52730000_chr10:52780000-52790000	others	0
chr10	52730000	52740000	gene.body	chr10	52780000	52790000	distal	chr10:52730000-52740000_chr10:52780000-52790000	others	0
chr10	55500000	55510000	gene.body	chr10	55620000	55630000	promoter	chr10:55500000-55510000_chr10:55620000-55630000	pe	0
chr10	55500000	55510000	gene.body	chr10	55625000	55635000	promoter	chr10:55500000-55510000_chr10:55625000-55635000	pe	0
chr10	55500000	55510000	gene.body	chr10	55630000	55640000	distal	chr10:55500000-55510000_chr10:55630000-55640000	others	0
chr10	57330000	57340000	distal	chr10	57650000	57660000	distal	chr10:57330000-57340000_chr10:57650000-57660000	ee	0
chr10	58530000	58540000	gene.body	chr10	59240000	59250000	terminator	chr10:58530000-58540000_chr10:59240000-59250000	others	0
chr10	60200000	60210000	gene.body	chr10	60430000	60440000	gene.body	chr10:60200000-60210000_chr10:60430000-60440000	others	0
chr10	60200000	60210000	gene.body	chr10	60435000	60445000	gene.body	chr10:60200000-60210000_chr10:60435000-60445000	others	0
chr10	6080000	6090000	promoter	chr10	6100000	6110000	promoter	chr10:6080000-6090000_chr10:6100000-6110000	pp	0
chr10	60820000	60830000	distal	chr10	60965000	60975000	gene.body	chr10:60820000-60830000_chr10:60965000-60975000	others	0
chr10	60965000	60975000	gene.body	chr10	61280000	61290000	distal	chr10:60965000-60975000_chr10:61280000-61290000	others	0
chr10	61830000	61840000	distal	chr10	61890000	61900000	promoter	chr10:61830000-61840000_chr10:61890000-61900000	pe	0
chr10	61895000	61905000	promoter	chr10	62035000	62045000	promoter	chr10:61895000-61905000_chr10:62035000-62045000	pp	0.000675298690919521
chr10	6200000	6210000	promoter	chr10	6400000	6410000	distal	chr10:6200000-6210000_chr10:6400000-6410000	pe	0
chr10	6200000	6210000	promoter	chr10	6660000	6670000	distal	chr10:6200000-6210000_chr10:6660000-6670000	pe	0
chr10	62590000	62600000	gene.body	chr10	63150000	63160000	terminator	chr10:62590000-62600000_chr10:63150000-63160000	others	0
chr10	62610000	62620000	gene.body	chr10	62850000	62860000	gene.body	chr10:62610000-62620000_chr10:62850000-62860000	others	0
chr10	62600000	62610000	gene.body	chr10	63155000	63165000	terminator	chr10:62600000-62610000_chr10:63155000-63165000	others	0
chr10	63080000	63090000	distal	chr10	63130000	63140000	promoter	chr10:63080000-63090000_chr10:63130000-63140000	pe	0
chr10	63210000	63220000	terminator	chr10	63620000	63630000	promoter	chr10:63210000-63220000_chr10:63620000-63630000	pe	0
chr10	63260000	63270000	promoter	chr10	63625000	63635000	promoter	chr10:63260000-63270000_chr10:63625000-63635000	pp	0
chr10	63620000	63630000	promoter	chr10	63710000	63720000	gene.body	chr10:63620000-63630000_chr10:63710000-63720000	pe	0
chr10	63625000	63635000	promoter	chr10	63710000	63720000	gene.body	chr10:63625000-63635000_chr10:63710000-63720000	pe	0
chr10	6580000	6590000	promoter	chr10	6660000	6670000	distal	chr10:6580000-6590000_chr10:6660000-6670000	pe	0
chr10	68860000	68870000	gene.body	chr10	68890000	68900000	promoter	chr10:68860000-68870000_chr10:68890000-68900000	pe	0
chr10	6915000	6925000	promoter	chr10	7415000	7425000	distal	chr10:6915000-6925000_chr10:7415000-7425000	pe	0
chr10	6920000	6930000	promoter	chr10	9300000	9310000	promoter	chr10:6920000-6930000_chr10:9300000-9310000	pp	0
chr10	69220000	69230000	promoter	chr10	69390000	69400000	terminator	chr10:69220000-69230000_chr10:69390000-69400000	pe	0
chr10	69220000	69230000	promoter	chr10	69400000	69410000	promoter	chr10:69220000-69230000_chr10:69400000-69410000	pp	0
chr10	69225000	69235000	promoter	chr10	69390000	69400000	terminator	chr10:69225000-69235000_chr10:69390000-69400000	pe	0
chr10	69220000	69230000	promoter	chr10	69500000	69510000	promoter	chr10:69220000-69230000_chr10:69500000-69510000	pp	0
chr10	69220000	69230000	promoter	chr10	69630000	69640000	promoter	chr10:69220000-69230000_chr10:69630000-69640000	pp	0
chr10	69225000	69235000	promoter	chr10	69400000	69410000	promoter	chr10:69225000-69235000_chr10:69400000-69410000	pp	0
chr10	69225000	69235000	promoter	chr10	69405000	69415000	promoter	chr10:69225000-69235000_chr10:69405000-69415000	pp	0
chr10	69225000	69235000	promoter	chr10	69500000	69510000	promoter	chr10:69225000-69235000_chr10:69500000-69510000	pp	0
chr10	69395000	69405000	terminator	chr10	69505000	69515000	promoter	chr10:69395000-69405000_chr10:69505000-69515000	pe	0
chr10	69395000	69405000	terminator	chr10	69510000	69520000	promoter	chr10:69395000-69405000_chr10:69510000-69520000	pe	0
chr10	69400000	69410000	promoter	chr10	69510000	69520000	promoter	chr10:69400000-69410000_chr10:69510000-69520000	pp	0
chr10	69410000	69420000	promoter	chr10	69500000	69510000	promoter	chr10:69410000-69420000_chr10:69500000-69510000	pp	0
chr10	69410000	69420000	promoter	chr10	69505000	69515000	promoter	chr10:69410000-69420000_chr10:69505000-69515000	pp	0
chr10	69430000	69440000	distal	chr10	69505000	69515000	promoter	chr10:69430000-69440000_chr10:69505000-69515000	pe	0
chr10	69440000	69450000	promoter	chr10	69505000	69515000	promoter	chr10:69440000-69450000_chr10:69505000-69515000	pp	0
chr10	69445000	69455000	promoter	chr10	69500000	69510000	promoter	chr10:69445000-69455000_chr10:69500000-69510000	pp	0
chr10	69505000	69515000	promoter	chr10	69630000	69640000	promoter	chr10:69505000-69515000_chr10:69630000-69640000	pp	0
chr10	69505000	69515000	promoter	chr10	69700000	69710000	distal	chr10:69505000-69515000_chr10:69700000-69710000	pe	0
chr10	69510000	69520000	promoter	chr10	69630000	69640000	promoter	chr10:69510000-69520000_chr10:69630000-69640000	pp	0
chr10	69510000	69520000	promoter	chr10	69700000	69710000	distal	chr10:69510000-69520000_chr10:69700000-69710000	pe	0
chr10	69780000	69790000	distal	chr10	69800000	69810000	promoter	chr10:69780000-69790000_chr10:69800000-69810000	pe	0
chr10	69800000	69810000	promoter	chr10	69905000	69915000	gene.body	chr10:69800000-69810000_chr10:69905000-69915000	pe	0
chr10	69800000	69810000	promoter	chr10	69910000	69920000	promoter	chr10:69800000-69810000_chr10:69910000-69920000	pp	0
chr10	69955000	69965000	promoter	chr10	70105000	70115000	promoter	chr10:69955000-69965000_chr10:70105000-70115000	pp	0
chr10	69960000	69970000	terminator	chr10	70360000	70370000	gene.body	chr10:69960000-69970000_chr10:70360000-70370000	others	0.000675298690919521
chr10	70105000	70115000	promoter	chr10	70370000	70380000	promoter	chr10:70105000-70115000_chr10:70370000-70380000	pp	0
chr10	70105000	70115000	promoter	chr10	70380000	70390000	promoter	chr10:70105000-70115000_chr10:70380000-70390000	pp	0
chr10	70380000	70390000	promoter	chr10	71270000	71280000	gene.body	chr10:70380000-70390000_chr10:71270000-71280000	pe	0
chr10	70460000	70470000	distal	chr10	70750000	70760000	gene.body	chr10:70460000-70470000_chr10:70750000-70760000	others	0
chr10	70545000	70555000	promoter	chr10	70750000	70760000	gene.body	chr10:70545000-70555000_chr10:70750000-70760000	pe	0
chr10	70550000	70560000	gene.body	chr10	70810000	70820000	promoter	chr10:70550000-70560000_chr10:70810000-70820000	pe	0
chr10	70925000	70935000	promoter	chr10	71200000	71210000	distal	chr10:70925000-70935000_chr10:71200000-71210000	pe	0
chr10	70925000	70935000	promoter	chr10	71205000	71215000	promoter	chr10:70925000-70935000_chr10:71205000-71215000	pp	0
chr10	70920000	70930000	promoter	chr10	71275000	71285000	gene.body	chr10:70920000-70930000_chr10:71275000-71285000	pe	0
chr10	70930000	70940000	promoter	chr10	71205000	71215000	promoter	chr10:70930000-70940000_chr10:71205000-71215000	pp	0
chr10	70925000	70935000	promoter	chr10	71270000	71280000	gene.body	chr10:70925000-70935000_chr10:71270000-71280000	pe	0
chr10	70930000	70940000	promoter	chr10	71270000	71280000	gene.body	chr10:70930000-70940000_chr10:71270000-71280000	pe	0
chr10	71200000	71210000	distal	chr10	71225000	71235000	gene.body	chr10:71200000-71210000_chr10:71225000-71235000	others	0
chr10	71200000	71210000	distal	chr10	71230000	71240000	gene.body	chr10:71200000-71210000_chr10:71230000-71240000	others	0
chr10	71200000	71210000	distal	chr10	71260000	71270000	gene.body	chr10:71200000-71210000_chr10:71260000-71270000	others	0
chr10	71200000	71210000	distal	chr10	71265000	71275000	gene.body	chr10:71200000-71210000_chr10:71265000-71275000	others	0
chr10	71205000	71215000	promoter	chr10	71230000	71240000	gene.body	chr10:71205000-71215000_chr10:71230000-71240000	pe	0
chr10	71205000	71215000	promoter	chr10	71260000	71270000	gene.body	chr10:71205000-71215000_chr10:71260000-71270000	pe	0
chr10	71205000	71215000	promoter	chr10	71270000	71280000	gene.body	chr10:71205000-71215000_chr10:71270000-71280000	pe	0.000675298690919521
chr10	71265000	71275000	gene.body	chr10	71290000	71300000	gene.body	chr10:71265000-71275000_chr10:71290000-71300000	others	0.000675298690919521
chr10	71275000	71285000	gene.body	chr10	71305000	71315000	distal	chr10:71275000-71285000_chr10:71305000-71315000	others	0
chr10	71270000	71280000	gene.body	chr10	71310000	71320000	promoter	chr10:71270000-71280000_chr10:71310000-71320000	pe	0
chr10	71275000	71285000	gene.body	chr10	71310000	71320000	promoter	chr10:71275000-71285000_chr10:71310000-71320000	pe	0
chr10	71280000	71290000	gene.body	chr10	71315000	71325000	promoter	chr10:71280000-71290000_chr10:71315000-71325000	pe	0
chr10	71305000	71315000	distal	chr10	71695000	71705000	gene.body	chr10:71305000-71315000_chr10:71695000-71705000	others	0
chr10	71315000	71325000	promoter	chr10	71820000	71830000	promoter	chr10:71315000-71325000_chr10:71820000-71830000	pp	0
chr10	71315000	71325000	promoter	chr10	71690000	71700000	gene.body	chr10:71315000-71325000_chr10:71690000-71700000	pe	0
chr10	71370000	71380000	gene.body	chr10	72320000	72330000	distal	chr10:71370000-71380000_chr10:72320000-72330000	others	0
chr10	71690000	71700000	gene.body	chr10	71720000	71730000	promoter	chr10:71690000-71700000_chr10:71720000-71730000	pe	0
chr10	71700000	71710000	terminator	chr10	71845000	71855000	promoter	chr10:71700000-71710000_chr10:71845000-71855000	pe	0
chr10	71770000	71780000	promoter	chr10	71890000	71900000	distal	chr10:71770000-71780000_chr10:71890000-71900000	pe	0
chr10	71810000	71820000	promoter	chr10	71845000	71855000	promoter	chr10:71810000-71820000_chr10:71845000-71855000	pp	0
chr10	71810000	71820000	promoter	chr10	71850000	71860000	promoter	chr10:71810000-71820000_chr10:71850000-71860000	pp	0
chr10	71840000	71850000	promoter	chr10	72050000	72060000	terminator	chr10:71840000-71850000_chr10:72050000-72060000	pe	0
chr10	71890000	71900000	distal	chr10	71910000	71920000	distal	chr10:71890000-71900000_chr10:71910000-71920000	ee	0
chr10	71890000	71900000	distal	chr10	72200000	72210000	promoter	chr10:71890000-71900000_chr10:72200000-72210000	pe	0
chr10	71890000	71900000	distal	chr10	72205000	72215000	promoter	chr10:71890000-71900000_chr10:72205000-72215000	pe	0
chr10	71950000	71960000	distal	chr10	72335000	72345000	promoter	chr10:71950000-71960000_chr10:72335000-72345000	pe	0
chr10	71950000	71960000	distal	chr10	72340000	72350000	promoter	chr10:71950000-71960000_chr10:72340000-72350000	pe	0
chr10	71960000	71970000	promoter	chr10	72330000	72340000	promoter	chr10:71960000-71970000_chr10:72330000-72340000	pp	0
chr10	72040000	72050000	distal	chr10	72210000	72220000	promoter	chr10:72040000-72050000_chr10:72210000-72220000	pe	0
chr10	72040000	72050000	distal	chr10	72220000	72230000	promoter	chr10:72040000-72050000_chr10:72220000-72230000	pe	0
chr10	72120000	72130000	gene.body	chr10	72215000	72225000	promoter	chr10:72120000-72130000_chr10:72215000-72225000	pe	0
chr10	72170000	72180000	promoter	chr10	72255000	72265000	distal	chr10:72170000-72180000_chr10:72255000-72265000	pe	0
chr10	72205000	72215000	promoter	chr10	72230000	72240000	terminator	chr10:72205000-72215000_chr10:72230000-72240000	pe	0
chr10	72250000	72260000	distal	chr10	72320000	72330000	distal	chr10:72250000-72260000_chr10:72320000-72330000	ee	0
chr10	72255000	72265000	distal	chr10	72330000	72340000	promoter	chr10:72255000-72265000_chr10:72330000-72340000	pe	0
chr10	72260000	72270000	distal	chr10	72320000	72330000	distal	chr10:72260000-72270000_chr10:72320000-72330000	ee	0
chr10	72250000	72260000	distal	chr10	72330000	72340000	promoter	chr10:72250000-72260000_chr10:72330000-72340000	pe	0
chr10	72260000	72270000	distal	chr10	72330000	72340000	promoter	chr10:72260000-72270000_chr10:72330000-72340000	pe	0
chr10	72255000	72265000	distal	chr10	72320000	72330000	distal	chr10:72255000-72265000_chr10:72320000-72330000	ee	0
chr10	72265000	72275000	promoter	chr10	72320000	72330000	distal	chr10:72265000-72275000_chr10:72320000-72330000	pe	0
chr10	72265000	72275000	promoter	chr10	72340000	72350000	promoter	chr10:72265000-72275000_chr10:72340000-72350000	pp	0.000675298690919521
chr10	72270000	72280000	promoter	chr10	72330000	72340000	promoter	chr10:72270000-72280000_chr10:72330000-72340000	pp	0
chr10	72280000	72290000	distal	chr10	72335000	72345000	promoter	chr10:72280000-72290000_chr10:72335000-72345000	pe	0.000675298690919521
chr10	72360000	72370000	terminator	chr10	73390000	73400000	terminator	chr10:72360000-72370000_chr10:73390000-73400000	others	0
chr10	73880000	73890000	distal	chr10	73940000	73950000	distal	chr10:73880000-73890000_chr10:73940000-73950000	ee	0
chr10	73880000	73890000	distal	chr10	74020000	74030000	gene.body	chr10:73880000-73890000_chr10:74020000-74030000	others	0
chr10	74250000	74260000	gene.body	chr10	75105000	75115000	promoter	chr10:74250000-74260000_chr10:75105000-75115000	pe	0
chr10	74430000	74440000	gene.body	chr10	75100000	75110000	promoter	chr10:74430000-74440000_chr10:75100000-75110000	pe	0
chr10	75100000	75110000	promoter	chr10	75180000	75190000	terminator	chr10:75100000-75110000_chr10:75180000-75190000	pe	0
chr10	75230000	75240000	promoter	chr10	75360000	75370000	terminator	chr10:75230000-75240000_chr10:75360000-75370000	pe	0
chr10	75500000	75510000	gene.body	chr10	76030000	76040000	terminator	chr10:75500000-75510000_chr10:76030000-76040000	others	0
chr10	75590000	75600000	promoter	chr10	76030000	76040000	terminator	chr10:75590000-75600000_chr10:76030000-76040000	pe	0
chr10	75595000	75605000	promoter	chr10	76030000	76040000	terminator	chr10:75595000-75605000_chr10:76030000-76040000	pe	0.000675298690919521
chr10	76030000	76040000	terminator	chr10	76080000	76090000	gene.body	chr10:76030000-76040000_chr10:76080000-76090000	others	0
chr10	76035000	76045000	terminator	chr10	76080000	76090000	gene.body	chr10:76035000-76045000_chr10:76080000-76090000	others	0
chr10	76040000	76050000	gene.body	chr10	76080000	76090000	gene.body	chr10:76040000-76050000_chr10:76080000-76090000	others	0
chr10	76250000	76260000	gene.body	chr10	76305000	76315000	gene.body	chr10:76250000-76260000_chr10:76305000-76315000	others	0
chr10	76990000	77000000	terminator	chr10	77030000	77040000	promoter	chr10:76990000-7.7e+07_chr10:77030000-77040000	pe	0
chr10	77165000	77175000	gene.body	chr10	77640000	77650000	promoter	chr10:77165000-77175000_chr10:77640000-77650000	pe	0
chr10	77170000	77180000	gene.body	chr10	77635000	77645000	promoter	chr10:77170000-77180000_chr10:77635000-77645000	pe	0
chr10	77170000	77180000	gene.body	chr10	77640000	77650000	promoter	chr10:77170000-77180000_chr10:77640000-77650000	pe	0
chr10	79200000	79210000	gene.body	chr10	79290000	79300000	terminator	chr10:79200000-79210000_chr10:79290000-79300000	others	0
chr10	79290000	79300000	terminator	chr10	79490000	79500000	distal	chr10:79290000-79300000_chr10:79490000-79500000	others	0
chr10	79400000	79410000	gene.body	chr10	79480000	79490000	distal	chr10:79400000-79410000_chr10:79480000-79490000	others	0
chr10	79460000	79470000	distal	chr10	79480000	79490000	distal	chr10:79460000-79470000_chr10:79480000-79490000	ee	0
chr10	79460000	79470000	distal	chr10	79490000	79500000	distal	chr10:79460000-79470000_chr10:79490000-79500000	ee	0
chr10	79470000	79480000	distal	chr10	79490000	79500000	distal	chr10:79470000-79480000_chr10:79490000-79500000	ee	0
chr10	79470000	79480000	distal	chr10	79500000	79510000	promoter	chr10:79470000-79480000_chr10:79500000-79510000	pe	0
chr10	79500000	79510000	promoter	chr10	80160000	80170000	promoter	chr10:79500000-79510000_chr10:80160000-80170000	pp	0
chr10	79560000	79570000	promoter	chr10	79600000	79610000	promoter	chr10:79560000-79570000_chr10:79600000-79610000	pp	0
chr10	80040000	80050000	terminator	chr10	80070000	80080000	promoter	chr10:80040000-80050000_chr10:80070000-80080000	pe	0
chr10	80045000	80055000	terminator	chr10	80070000	80080000	promoter	chr10:80045000-80055000_chr10:80070000-80080000	pe	0
chr10	80050000	80060000	gene.body	chr10	80070000	80080000	promoter	chr10:80050000-80060000_chr10:80070000-80080000	pe	0
chr10	80380000	80390000	distal	chr10	80440000	80450000	distal	chr10:80380000-80390000_chr10:80440000-80450000	ee	0
chr10	80440000	80450000	distal	chr10	80500000	80510000	terminator	chr10:80440000-80450000_chr10:80500000-80510000	others	0
chr10	80440000	80450000	distal	chr10	80660000	80670000	distal	chr10:80440000-80450000_chr10:80660000-80670000	ee	0
chr10	8050000	8060000	promoter	chr10	8270000	8280000	promoter	chr10:8050000-8060000_chr10:8270000-8280000	pp	0
chr10	83870000	83880000	distal	chr10	83990000	84000000	distal	chr10:83870000-83880000_chr10:83990000-8.4e+07	ee	0
chr10	83990000	84000000	distal	chr10	84020000	84030000	distal	chr10:83990000-8.4e+07_chr10:84020000-84030000	ee	0
chr10	83995000	84005000	distal	chr10	84020000	84030000	distal	chr10:83995000-84005000_chr10:84020000-84030000	ee	0
chr10	8.4e+07	84010000	distal	chr10	84140000	84150000	promoter	chr10:8.4e+07-84010000_chr10:84140000-84150000	pe	0
chr10	84130000	84140000	promoter	chr10	84200000	84210000	promoter	chr10:84130000-84140000_chr10:84200000-84210000	pp	0
chr10	84130000	84140000	promoter	chr10	86170000	86180000	gene.body	chr10:84130000-84140000_chr10:86170000-86180000	pe	0.000675298690919521
chr10	84135000	84145000	promoter	chr10	84195000	84205000	promoter	chr10:84135000-84145000_chr10:84195000-84205000	pp	0
chr10	84140000	84150000	promoter	chr10	84195000	84205000	promoter	chr10:84140000-84150000_chr10:84195000-84205000	pp	0
chr10	84260000	84270000	promoter	chr10	84350000	84360000	gene.body	chr10:84260000-84270000_chr10:84350000-84360000	pe	0
chr10	84260000	84270000	promoter	chr10	84360000	84370000	gene.body	chr10:84260000-84270000_chr10:84360000-84370000	pe	0
chr10	84260000	84270000	promoter	chr10	84370000	84380000	terminator	chr10:84260000-84270000_chr10:84370000-84380000	pe	0
chr10	84370000	84380000	terminator	chr10	84530000	84540000	distal	chr10:84370000-84380000_chr10:84530000-84540000	others	0
chr10	84430000	84440000	promoter	chr10	84540000	84550000	distal	chr10:84430000-84440000_chr10:84540000-84550000	pe	0
chr10	84610000	84620000	distal	chr10	84710000	84720000	distal	chr10:84610000-84620000_chr10:84710000-84720000	ee	0
chr10	84660000	84670000	distal	chr10	84710000	84720000	distal	chr10:84660000-84670000_chr10:84710000-84720000	ee	0.000675298690919521
chr10	86170000	86180000	gene.body	chr10	86260000	86270000	promoter	chr10:86170000-86180000_chr10:86260000-86270000	pe	0
chr10	86700000	86710000	terminator	chr10	86890000	86900000	gene.body	chr10:86700000-86710000_chr10:86890000-86900000	others	0
chr10	86685000	86695000	promoter	chr10	86930000	86940000	terminator	chr10:86685000-86695000_chr10:86930000-86940000	pe	0
chr10	86710000	86720000	promoter	chr10	86890000	86900000	gene.body	chr10:86710000-86720000_chr10:86890000-86900000	pe	0
chr10	86790000	86800000	gene.body	chr10	86960000	86970000	promoter	chr10:86790000-86800000_chr10:86960000-86970000	pe	0
chr10	86930000	86940000	terminator	chr10	86960000	86970000	promoter	chr10:86930000-86940000_chr10:86960000-86970000	pe	0
chr10	87860000	87870000	distal	chr10	88110000	88120000	distal	chr10:87860000-87870000_chr10:88110000-88120000	ee	0
chr10	88110000	88120000	distal	chr10	88380000	88390000	gene.body	chr10:88110000-88120000_chr10:88380000-88390000	others	0
chr10	88550000	88560000	gene.body	chr10	89210000	89220000	terminator	chr10:88550000-88560000_chr10:89210000-89220000	others	0
chr10	88720000	88730000	gene.body	chr10	88790000	88800000	distal	chr10:88720000-88730000_chr10:88790000-88800000	others	0
chr10	88790000	88800000	distal	chr10	88810000	88820000	terminator	chr10:88790000-88800000_chr10:88810000-88820000	others	0
chr10	88790000	88800000	distal	chr10	88820000	88830000	promoter	chr10:88790000-88800000_chr10:88820000-88830000	pe	0
chr10	88800000	88810000	promoter	chr10	88820000	88830000	promoter	chr10:88800000-88810000_chr10:88820000-88830000	pp	0
chr10	88790000	88800000	distal	chr10	88830000	88840000	gene.body	chr10:88790000-88800000_chr10:88830000-88840000	others	0
chr10	88800000	88810000	promoter	chr10	88830000	88840000	gene.body	chr10:88800000-88810000_chr10:88830000-88840000	pe	0
chr10	88810000	88820000	terminator	chr10	88830000	88840000	gene.body	chr10:88810000-88820000_chr10:88830000-88840000	others	0
chr10	88830000	88840000	gene.body	chr10	88930000	88940000	promoter	chr10:88830000-88840000_chr10:88930000-88940000	pe	0
chr10	88940000	88950000	terminator	chr10	89020000	89030000	terminator	chr10:88940000-88950000_chr10:89020000-89030000	others	0
chr10	89260000	89270000	gene.body	chr10	89390000	89400000	promoter	chr10:89260000-89270000_chr10:89390000-89400000	pe	0
chr10	89420000	89430000	terminator	chr10	89700000	89710000	promoter	chr10:89420000-89430000_chr10:89700000-89710000	pe	0
chr10	89460000	89470000	promoter	chr10	89560000	89570000	distal	chr10:89460000-89470000_chr10:89560000-89570000	pe	0
chr10	89790000	89800000	distal	chr10	90850000	90860000	promoter	chr10:89790000-89800000_chr10:90850000-90860000	pe	0
chr10	9.1e+07	91010000	distal	chr10	91250000	91260000	gene.body	chr10:9.1e+07-91010000_chr10:91250000-91260000	others	0
chr10	91290000	91300000	distal	chr10	91920000	91930000	promoter	chr10:91290000-91300000_chr10:91920000-91930000	pe	0
chr10	91380000	91390000	gene.body	chr10	91920000	91930000	promoter	chr10:91380000-91390000_chr10:91920000-91930000	pe	0
chr10	91550000	91560000	gene.body	chr10	91630000	91640000	promoter	chr10:91550000-91560000_chr10:91630000-91640000	pe	0.000675298690919521
chr10	91550000	91560000	gene.body	chr10	91640000	91650000	distal	chr10:91550000-91560000_chr10:91640000-91650000	others	0
chr10	92080000	92090000	gene.body	chr10	92430000	92440000	distal	chr10:92080000-92090000_chr10:92430000-92440000	others	0
chr10	92180000	92190000	gene.body	chr10	92430000	92440000	distal	chr10:92180000-92190000_chr10:92430000-92440000	others	0
chr10	92430000	92440000	distal	chr10	92570000	92580000	promoter	chr10:92430000-92440000_chr10:92570000-92580000	pe	0
chr10	92510000	92520000	promoter	chr10	92540000	92550000	promoter	chr10:92510000-92520000_chr10:92540000-92550000	pp	0
chr10	92510000	92520000	promoter	chr10	92560000	92570000	gene.body	chr10:92510000-92520000_chr10:92560000-92570000	pe	0
chr10	92520000	92530000	gene.body	chr10	92560000	92570000	gene.body	chr10:92520000-92530000_chr10:92560000-92570000	others	0
chr10	92510000	92520000	promoter	chr10	92570000	92580000	promoter	chr10:92510000-92520000_chr10:92570000-92580000	pp	0
chr10	92520000	92530000	gene.body	chr10	92570000	92580000	promoter	chr10:92520000-92530000_chr10:92570000-92580000	pe	0
chr10	92510000	92520000	promoter	chr10	92880000	92890000	gene.body	chr10:92510000-92520000_chr10:92880000-92890000	pe	0
chr10	92535000	92545000	promoter	chr10	92570000	92580000	promoter	chr10:92535000-92545000_chr10:92570000-92580000	pp	0
chr10	93080000	93090000	distal	chr10	93350000	93360000	gene.body	chr10:93080000-93090000_chr10:93350000-93360000	others	0
chr10	93110000	93120000	distal	chr10	93280000	93290000	distal	chr10:93110000-93120000_chr10:93280000-93290000	ee	0
chr10	93350000	93360000	gene.body	chr10	93370000	93380000	promoter	chr10:93350000-93360000_chr10:93370000-93380000	pe	0
chr10	93370000	93380000	promoter	chr10	93480000	93490000	promoter	chr10:93370000-93380000_chr10:93480000-93490000	pp	0
chr10	93550000	93560000	distal	chr10	93680000	93690000	promoter	chr10:93550000-93560000_chr10:93680000-93690000	pe	0
chr10	93690000	93700000	gene.body	chr10	93810000	93820000	distal	chr10:93690000-93700000_chr10:93810000-93820000	others	0
chr10	93740000	93750000	distal	chr10	93810000	93820000	distal	chr10:93740000-93750000_chr10:93810000-93820000	ee	0
chr10	93810000	93820000	distal	chr10	94440000	94450000	gene.body	chr10:93810000-93820000_chr10:94440000-94450000	others	0
chr10	94190000	94200000	gene.body	chr10	94320000	94330000	terminator	chr10:94190000-94200000_chr10:94320000-94330000	others	0
chr10	94360000	94370000	promoter	chr10	94400000	94410000	promoter	chr10:94360000-94370000_chr10:94400000-94410000	pp	0
chr10	94360000	94370000	promoter	chr10	94440000	94450000	gene.body	chr10:94360000-94370000_chr10:94440000-94450000	pe	0
chr10	95130000	95140000	distal	chr10	95360000	95370000	gene.body	chr10:95130000-95140000_chr10:95360000-95370000	others	0
chr10	95130000	95140000	distal	chr10	95365000	95375000	gene.body	chr10:95130000-95140000_chr10:95365000-95375000	others	0
chr10	95290000	95300000	promoter	chr10	95360000	95370000	gene.body	chr10:95290000-95300000_chr10:95360000-95370000	pe	0
chr10	95435000	95445000	promoter	chr10	95460000	95470000	gene.body	chr10:95435000-95445000_chr10:95460000-95470000	pe	0
chr10	95440000	95450000	promoter	chr10	95460000	95470000	gene.body	chr10:95440000-95450000_chr10:95460000-95470000	pe	0
chr10	95440000	95450000	promoter	chr10	95650000	95660000	promoter	chr10:95440000-95450000_chr10:95650000-95660000	pp	0
chr10	95690000	95700000	promoter	chr10	95840000	95850000	promoter	chr10:95690000-95700000_chr10:95840000-95850000	pp	0
chr10	96330000	96340000	terminator	chr10	96370000	96380000	gene.body	chr10:96330000-96340000_chr10:96370000-96380000	others	0
chr10	96335000	96345000	terminator	chr10	96380000	96390000	gene.body	chr10:96335000-96345000_chr10:96380000-96390000	others	0
chr10	96335000	96345000	terminator	chr10	96365000	96375000	terminator	chr10:96335000-96345000_chr10:96365000-96375000	others	0
chr10	96380000	96390000	gene.body	chr10	96630000	96640000	promoter	chr10:96380000-96390000_chr10:96630000-96640000	pe	0
chr10	96380000	96390000	gene.body	chr10	96640000	96650000	gene.body	chr10:96380000-96390000_chr10:96640000-96650000	others	0
chr10	96380000	96390000	gene.body	chr10	96510000	96520000	promoter	chr10:96380000-96390000_chr10:96510000-96520000	pe	0
chr10	96390000	96400000	terminator	chr10	96510000	96520000	promoter	chr10:96390000-96400000_chr10:96510000-96520000	pe	0
chr10	96630000	96640000	promoter	chr10	96720000	96730000	promoter	chr10:96630000-96640000_chr10:96720000-96730000	pp	0
chr10	96640000	96650000	gene.body	chr10	96715000	96725000	promoter	chr10:96640000-96650000_chr10:96715000-96725000	pe	0
chr10	96910000	96920000	gene.body	chr10	97190000	97200000	promoter	chr10:96910000-96920000_chr10:97190000-97200000	pe	0
chr10	97030000	97040000	terminator	chr10	97180000	97190000	promoter	chr10:97030000-97040000_chr10:97180000-97190000	pe	0
chr10	97070000	97080000	gene.body	chr10	97720000	97730000	distal	chr10:97070000-97080000_chr10:97720000-97730000	others	0
chr10	97400000	97410000	promoter	chr10	97440000	97450000	promoter	chr10:97400000-97410000_chr10:97440000-97450000	pp	0
chr10	97400000	97410000	promoter	chr10	97450000	97460000	promoter	chr10:97400000-97410000_chr10:97450000-97460000	pp	0
chr10	97550000	97560000	gene.body	chr10	97710000	97720000	promoter	chr10:97550000-97560000_chr10:97710000-97720000	pe	0.000675298690919521
chr10	97540000	97550000	gene.body	chr10	97730000	97740000	promoter	chr10:97540000-97550000_chr10:97730000-97740000	pe	0
chr10	97540000	97550000	gene.body	chr10	97740000	97750000	promoter	chr10:97540000-97550000_chr10:97740000-97750000	pe	0
chr10	97550000	97560000	gene.body	chr10	97750000	97760000	promoter	chr10:97550000-97560000_chr10:97750000-97760000	pe	0.000675298690919521
chr10	97560000	97570000	gene.body	chr10	97635000	97645000	promoter	chr10:97560000-97570000_chr10:97635000-97645000	pe	0
chr10	97570000	97580000	promoter	chr10	97790000	97800000	distal	chr10:97570000-97580000_chr10:97790000-97800000	pe	0
chr10	97670000	97680000	terminator	chr10	97710000	97720000	promoter	chr10:97670000-97680000_chr10:97710000-97720000	pe	0
chr10	97670000	97680000	terminator	chr10	97725000	97735000	distal	chr10:97670000-97680000_chr10:97725000-97735000	others	0
chr10	97675000	97685000	terminator	chr10	97710000	97720000	promoter	chr10:97675000-97685000_chr10:97710000-97720000	pe	0
chr10	97670000	97680000	terminator	chr10	97730000	97740000	promoter	chr10:97670000-97680000_chr10:97730000-97740000	pe	0
chr10	97675000	97685000	terminator	chr10	97700000	97710000	distal	chr10:97675000-97685000_chr10:97700000-97710000	others	0
chr10	97680000	97690000	promoter	chr10	97700000	97710000	distal	chr10:97680000-97690000_chr10:97700000-97710000	pe	0
chr10	97690000	97700000	distal	chr10	97710000	97720000	promoter	chr10:97690000-97700000_chr10:97710000-97720000	pe	0
chr10	97675000	97685000	terminator	chr10	97730000	97740000	promoter	chr10:97675000-97685000_chr10:97730000-97740000	pe	0
chr10	97690000	97700000	distal	chr10	97725000	97735000	distal	chr10:97690000-97700000_chr10:97725000-97735000	ee	0
chr10	97690000	97700000	distal	chr10	97730000	97740000	promoter	chr10:97690000-97700000_chr10:97730000-97740000	pe	0
chr10	97700000	97710000	distal	chr10	97720000	97730000	distal	chr10:97700000-97710000_chr10:97720000-97730000	ee	0
chr10	97700000	97710000	distal	chr10	97725000	97735000	distal	chr10:97700000-97710000_chr10:97725000-97735000	ee	0
chr10	97700000	97710000	distal	chr10	97730000	97740000	promoter	chr10:97700000-97710000_chr10:97730000-97740000	pe	0
chr10	97700000	97710000	distal	chr10	97740000	97750000	promoter	chr10:97700000-97710000_chr10:97740000-97750000	pe	0
chr10	97710000	97720000	promoter	chr10	97740000	97750000	promoter	chr10:97710000-97720000_chr10:97740000-97750000	pp	0
chr10	97700000	97710000	distal	chr10	97790000	97800000	distal	chr10:97700000-97710000_chr10:97790000-97800000	ee	0
chr10	97725000	97735000	distal	chr10	97750000	97760000	promoter	chr10:97725000-97735000_chr10:97750000-97760000	pe	0
chr10	97740000	97750000	promoter	chr10	97860000	97870000	terminator	chr10:97740000-97750000_chr10:97860000-97870000	pe	0
chr10	97790000	97800000	distal	chr10	97850000	97860000	promoter	chr10:97790000-97800000_chr10:97850000-97860000	pe	0
chr10	98015000	98025000	gene.body	chr10	98040000	98050000	distal	chr10:98015000-98025000_chr10:98040000-98050000	others	0
chr10	98020000	98030000	promoter	chr10	98420000	98430000	promoter	chr10:98020000-98030000_chr10:98420000-98430000	pp	0
chr10	98040000	98050000	distal	chr10	98140000	98150000	gene.body	chr10:98040000-98050000_chr10:98140000-98150000	others	0
chr10	98030000	98040000	promoter	chr10	98420000	98430000	promoter	chr10:98030000-98040000_chr10:98420000-98430000	pp	0
chr10	98040000	98050000	distal	chr10	99390000	99400000	terminator	chr10:98040000-98050000_chr10:99390000-99400000	others	0
chr10	98170000	98180000	gene.body	chr10	98300000	98310000	distal	chr10:98170000-98180000_chr10:98300000-98310000	others	0
chr10	98330000	98340000	distal	chr10	98420000	98430000	promoter	chr10:98330000-98340000_chr10:98420000-98430000	pe	0
chr10	98660000	98670000	gene.body	chr10	99240000	99250000	distal	chr10:98660000-98670000_chr10:99240000-99250000	others	0
chr10	99390000	99400000	terminator	chr10	99610000	99620000	promoter	chr10:99390000-99400000_chr10:99610000-99620000	pe	0
chr10	99430000	99440000	promoter	chr10	100240000	100250000	promoter	chr10:99430000-99440000_chr10:100240000-100250000	pp	0
chr10	99520000	99530000	promoter	chr10	99560000	99570000	distal	chr10:99520000-99530000_chr10:99560000-99570000	pe	0
chr10	99525000	99535000	promoter	chr10	99710000	99720000	promoter	chr10:99525000-99535000_chr10:99710000-99720000	pp	0
chr10	99615000	99625000	promoter	chr10	99720000	99730000	gene.body	chr10:99615000-99625000_chr10:99720000-99730000	pe	0
chr10	99620000	99630000	promoter	chr10	99710000	99720000	promoter	chr10:99620000-99630000_chr10:99710000-99720000	pp	0
chr10	99775000	99785000	promoter	chr10	100005000	100015000	promoter	chr10:99775000-99785000_chr10:100005000-100015000	pp	0
chr10	99845000	99855000	promoter	chr10	100240000	100250000	promoter	chr10:99845000-99855000_chr10:100240000-100250000	pp	0
chr10	99845000	99855000	promoter	chr10	100250000	100260000	promoter	chr10:99845000-99855000_chr10:100250000-100260000	pp	0.000675298690919521
chr10	99970000	99980000	gene.body	chr10	99990000	100000000	gene.body	chr10:99970000-99980000_chr10:99990000-1e+08	others	0.000675298690919521
chr10	100000000	100010000	promoter	chr10	100040000	100050000	terminator	chr10:1e+08-100010000_chr10:100040000-100050000	pe	0
chr10	99980000	99990000	gene.body	chr10	100040000	100050000	terminator	chr10:99980000-99990000_chr10:100040000-100050000	others	0
chr11	10070000	10080000	gene.body	chr11	10680000	10690000	gene.body	chr11:10070000-10080000_chr11:10680000-10690000	others	0
chr11	101860000	101870000	gene.body	chr11	102390000	102400000	terminator	chr11:101860000-101870000_chr11:102390000-102400000	others	0.000675298690919521
chr11	102730000	102740000	distal	chr11	102800000	102810000	promoter	chr11:102730000-102740000_chr11:102800000-102810000	pe	0.000675298690919521
chr11	10310000	10320000	promoter	chr11	10360000	10370000	gene.body	chr11:10310000-10320000_chr11:10360000-10370000	pe	0
chr11	107540000	107550000	gene.body	chr11	107680000	107690000	distal	chr11:107540000-107550000_chr11:107680000-107690000	others	0
chr11	107550000	107560000	terminator	chr11	107680000	107690000	distal	chr11:107550000-107560000_chr11:107680000-107690000	others	0
chr11	107560000	107570000	promoter	chr11	107680000	107690000	distal	chr11:107560000-107570000_chr11:107680000-107690000	pe	0
chr11	107565000	107575000	promoter	chr11	107680000	107690000	distal	chr11:107565000-107575000_chr11:107680000-107690000	pe	0
chr11	10930000	10940000	distal	chr11	11015000	11025000	promoter	chr11:10930000-10940000_chr11:11015000-11025000	pe	0
chr11	110200000	110210000	gene.body	chr11	110370000	110380000	terminator	chr11:110200000-110210000_chr11:110370000-110380000	others	0
chr11	111230000	111240000	distal	chr11	111440000	111450000	promoter	chr11:111230000-111240000_chr11:111440000-111450000	pe	0.000675298690919521
chr11	111420000	111430000	promoter	chr11	111440000	111450000	promoter	chr11:111420000-111430000_chr11:111440000-111450000	pp	0
chr11	111600000	111610000	promoter	chr11	111770000	111780000	promoter	chr11:111600000-111610000_chr11:111770000-111780000	pp	0
chr11	111925000	111935000	promoter	chr11	111990000	112000000	promoter	chr11:111925000-111935000_chr11:111990000-1.12e+08	pp	0
chr11	111930000	111940000	promoter	chr11	111980000	111990000	promoter	chr11:111930000-111940000_chr11:111980000-111990000	pp	0
chr11	112215000	112225000	promoter	chr11	112280000	112290000	promoter	chr11:112215000-112225000_chr11:112280000-112290000	pp	0
chr11	112220000	112230000	promoter	chr11	112280000	112290000	promoter	chr11:112220000-112230000_chr11:112280000-112290000	pp	0
chr11	112280000	112290000	promoter	chr11	112550000	112560000	promoter	chr11:112280000-112290000_chr11:112550000-112560000	pp	0
chr11	112440000	112450000	gene.body	chr11	112550000	112560000	promoter	chr11:112440000-112450000_chr11:112550000-112560000	pe	0
chr11	112445000	112455000	gene.body	chr11	112550000	112560000	promoter	chr11:112445000-112455000_chr11:112550000-112560000	pe	0
chr11	11260000	11270000	terminator	chr11	11960000	11970000	promoter	chr11:11260000-11270000_chr11:11960000-11970000	pe	0.000675298690919521
chr11	113300000	113310000	gene.body	chr11	113730000	113740000	terminator	chr11:113300000-113310000_chr11:113730000-113740000	others	0
chr11	113770000	113780000	promoter	chr11	113790000	113800000	promoter	chr11:113770000-113780000_chr11:113790000-113800000	pp	0
chr11	113770000	113780000	promoter	chr11	113795000	113805000	promoter	chr11:113770000-113780000_chr11:113795000-113805000	pp	0
chr11	113795000	113805000	promoter	chr11	114270000	114280000	terminator	chr11:113795000-113805000_chr11:114270000-114280000	pe	0
chr11	113990000	114000000	terminator	chr11	114260000	114270000	promoter	chr11:113990000-1.14e+08_chr11:114260000-114270000	pe	0
chr11	114030000	114040000	distal	chr11	114180000	114190000	promoter	chr11:114030000-114040000_chr11:114180000-114190000	pe	0
chr11	114770000	114780000	distal	chr11	114890000	114900000	distal	chr11:114770000-114780000_chr11:114890000-114900000	ee	0
chr11	114770000	114780000	distal	chr11	115200000	115210000	promoter	chr11:114770000-114780000_chr11:115200000-115210000	pe	0
chr11	115160000	115170000	terminator	chr11	115320000	115330000	gene.body	chr11:115160000-115170000_chr11:115320000-115330000	others	0
chr11	115170000	115180000	promoter	chr11	115210000	115220000	promoter	chr11:115170000-115180000_chr11:115210000-115220000	pp	0
chr11	115165000	115175000	terminator	chr11	115325000	115335000	promoter	chr11:115165000-115175000_chr11:115325000-115335000	pe	0
chr11	115180000	115190000	promoter	chr11	115330000	115340000	promoter	chr11:115180000-115190000_chr11:115330000-115340000	pp	0
chr11	116180000	116190000	distal	chr11	116200000	116210000	distal	chr11:116180000-116190000_chr11:116200000-116210000	ee	0
chr11	116210000	116220000	distal	chr11	116270000	116280000	distal	chr11:116210000-116220000_chr11:116270000-116280000	ee	0
chr11	116870000	116880000	promoter	chr11	116920000	116930000	gene.body	chr11:116870000-116880000_chr11:116920000-116930000	pe	0
chr11	117135000	117145000	promoter	chr11	117180000	117190000	promoter	chr11:117135000-117145000_chr11:117180000-117190000	pp	0
chr11	117140000	117150000	promoter	chr11	117180000	117190000	promoter	chr11:117140000-117150000_chr11:117180000-117190000	pp	0
chr11	117615000	117625000	gene.body	chr11	117800000	117810000	terminator	chr11:117615000-117625000_chr11:117800000-117810000	others	0
chr11	117620000	117630000	gene.body	chr11	117800000	117810000	terminator	chr11:117620000-117630000_chr11:117800000-117810000	others	0
chr11	117815000	117825000	promoter	chr11	117940000	117950000	distal	chr11:117815000-117825000_chr11:117940000-117950000	pe	0
chr11	117820000	117830000	promoter	chr11	117940000	117950000	distal	chr11:117820000-117830000_chr11:117940000-117950000	pe	0
chr11	117830000	117840000	promoter	chr11	117940000	117950000	distal	chr11:117830000-117840000_chr11:117940000-117950000	pe	0
chr11	118480000	118490000	promoter	chr11	118520000	118530000	promoter	chr11:118480000-118490000_chr11:118520000-118530000	pp	0
chr11	118590000	118600000	terminator	chr11	118650000	118660000	promoter	chr11:118590000-118600000_chr11:118650000-118660000	pe	0
chr11	118595000	118605000	promoter	chr11	118650000	118660000	promoter	chr11:118595000-118605000_chr11:118650000-118660000	pp	0
chr11	118600000	118610000	promoter	chr11	118650000	118660000	promoter	chr11:118600000-118610000_chr11:118650000-118660000	pp	0
chr11	118600000	118610000	promoter	chr11	118690000	118700000	promoter	chr11:118600000-118610000_chr11:118690000-118700000	pp	0
chr11	118595000	118605000	promoter	chr11	118940000	118950000	gene.body	chr11:118595000-118605000_chr11:118940000-118950000	pe	0
chr11	118680000	118690000	promoter	chr11	118980000	118990000	promoter	chr11:118680000-118690000_chr11:118980000-118990000	pp	0
chr11	118685000	118695000	distal	chr11	118960000	118970000	promoter	chr11:118685000-118695000_chr11:118960000-118970000	pe	0
chr11	118685000	118695000	distal	chr11	118980000	118990000	promoter	chr11:118685000-118695000_chr11:118980000-118990000	pe	0
chr11	118690000	118700000	promoter	chr11	118980000	118990000	promoter	chr11:118690000-118700000_chr11:118980000-118990000	pp	0
chr11	118900000	118910000	promoter	chr11	119020000	119030000	distal	chr11:118900000-118910000_chr11:119020000-119030000	pe	0
chr11	118905000	118915000	promoter	chr11	118940000	118950000	gene.body	chr11:118905000-118915000_chr11:118940000-118950000	pe	0
chr11	118905000	118915000	promoter	chr11	118950000	118960000	promoter	chr11:118905000-118915000_chr11:118950000-118960000	pp	0
chr11	118905000	118915000	promoter	chr11	119020000	119030000	distal	chr11:118905000-118915000_chr11:119020000-119030000	pe	0
chr11	118910000	118920000	promoter	chr11	118940000	118950000	gene.body	chr11:118910000-118920000_chr11:118940000-118950000	pe	0
chr11	118910000	118920000	promoter	chr11	118950000	118960000	promoter	chr11:118910000-118920000_chr11:118950000-118960000	pp	0
chr11	119035000	119045000	distal	chr11	119110000	119120000	promoter	chr11:119035000-119045000_chr11:119110000-119120000	pe	0
chr11	119040000	119050000	distal	chr11	120170000	120180000	promoter	chr11:119040000-119050000_chr11:120170000-120180000	pe	0
chr11	119090000	119100000	promoter	chr11	119130000	119140000	promoter	chr11:119090000-119100000_chr11:119130000-119140000	pp	0
chr11	119095000	119105000	promoter	chr11	119130000	119140000	promoter	chr11:119095000-119105000_chr11:119130000-119140000	pp	0
chr11	119095000	119105000	promoter	chr11	119200000	119210000	promoter	chr11:119095000-119105000_chr11:119200000-119210000	pp	0
chr11	119210000	119220000	gene.body	chr11	119320000	119330000	promoter	chr11:119210000-119220000_chr11:119320000-119330000	pe	0
chr11	119320000	119330000	promoter	chr11	119370000	119380000	promoter	chr11:119320000-119330000_chr11:119370000-119380000	pp	0
chr11	119325000	119335000	promoter	chr11	119380000	119390000	promoter	chr11:119325000-119335000_chr11:119380000-119390000	pp	0
chr11	119330000	119340000	promoter	chr11	119370000	119380000	promoter	chr11:119330000-119340000_chr11:119370000-119380000	pp	0
chr11	119320000	119330000	promoter	chr11	119375000	119385000	promoter	chr11:119320000-119330000_chr11:119375000-119385000	pp	0
chr11	119325000	119335000	promoter	chr11	119385000	119395000	promoter	chr11:119325000-119335000_chr11:119385000-119395000	pp	0
chr11	119325000	119335000	promoter	chr11	119370000	119380000	promoter	chr11:119325000-119335000_chr11:119370000-119380000	pp	0
chr11	119330000	119340000	promoter	chr11	119380000	119390000	promoter	chr11:119330000-119340000_chr11:119380000-119390000	pp	0
chr11	119335000	119345000	promoter	chr11	119370000	119380000	promoter	chr11:119335000-119345000_chr11:119370000-119380000	pp	0.000675298690919521
chr11	119325000	119335000	promoter	chr11	119375000	119385000	promoter	chr11:119325000-119335000_chr11:119375000-119385000	pp	0
chr11	119330000	119340000	promoter	chr11	119385000	119395000	promoter	chr11:119330000-119340000_chr11:119385000-119395000	pp	0
chr11	119335000	119345000	promoter	chr11	119380000	119390000	promoter	chr11:119335000-119345000_chr11:119380000-119390000	pp	0
chr11	119390000	119400000	promoter	chr11	119530000	119540000	gene.body	chr11:119390000-119400000_chr11:119530000-119540000	pe	0
chr11	119470000	119480000	terminator	chr11	119530000	119540000	gene.body	chr11:119470000-119480000_chr11:119530000-119540000	others	0
chr11	119475000	119485000	terminator	chr11	119730000	119740000	promoter	chr11:119475000-119485000_chr11:119730000-119740000	pe	0
chr11	119475000	119485000	terminator	chr11	119530000	119540000	gene.body	chr11:119475000-119485000_chr11:119530000-119540000	others	0
chr11	119740000	119750000	terminator	chr11	120100000	120110000	distal	chr11:119740000-119750000_chr11:120100000-120110000	others	0
chr11	120010000	120020000	distal	chr11	120100000	120110000	distal	chr11:120010000-120020000_chr11:120100000-120110000	ee	0
chr11	120010000	120020000	distal	chr11	120105000	120115000	terminator	chr11:120010000-120020000_chr11:120105000-120115000	others	0
chr11	120170000	120180000	promoter	chr11	120190000	120200000	distal	chr11:120170000-120180000_chr11:120190000-120200000	pe	0
chr11	120330000	120340000	promoter	chr11	120400000	120410000	promoter	chr11:120330000-120340000_chr11:120400000-120410000	pp	0
chr11	120330000	120340000	promoter	chr11	120505000	120515000	promoter	chr11:120330000-120340000_chr11:120505000-120515000	pp	0
chr11	12050000	12060000	gene.body	chr11	12280000	12290000	promoter	chr11:12050000-12060000_chr11:12280000-12290000	pe	0.000675298690919521
chr11	120920000	120930000	gene.body	chr11	120950000	120960000	gene.body	chr11:120920000-120930000_chr11:120950000-120960000	others	0
chr11	120915000	120925000	gene.body	chr11	121195000	121205000	distal	chr11:120915000-120925000_chr11:121195000-121205000	others	0
chr11	120930000	120940000	gene.body	chr11	120950000	120960000	gene.body	chr11:120930000-120940000_chr11:120950000-120960000	others	0
chr11	120950000	120960000	gene.body	chr11	121310000	121320000	terminator	chr11:120950000-120960000_chr11:121310000-121320000	others	0
chr11	121120000	121130000	promoter	chr11	121190000	121200000	terminator	chr11:121120000-121130000_chr11:121190000-121200000	pe	0
chr11	121230000	121240000	distal	chr11	121310000	121320000	terminator	chr11:121230000-121240000_chr11:121310000-121320000	others	0
[truncated: 7,374 more rows]

## Sheet: Wnt ON loops
Genomic Annotation (GA)
Chir_GA (Wnt ON peak 2 peak loops)
seqnames1	anchor1 chromosome
start1	anchor1 start site
end1	anchor1 end site
anchor1	anchor1 regualtoiry feature as identified by Genomic Interactions package on hg38 genome in R
seqnames2	anchor2 chromosome
start2	anchor2 start site
end2	anchor2 end site
anchor2	anchor2 regualtoiry feature as identified by Genomic Interactions package on hg38 genome in R
loopID	name assigned to the loop, by joining seqnames1, start1, end1, seqnames2, start2, end2 in R, for anchor1 and anchor2
interaction.type	assigning loops as pp (promoter-promoter), when anchor1 and anchor2 are both promoter, pe (promoter-enhancer), when either anchor1 or anchor2 is promoter and the other corresponding anchor is distal, gene.body, terminator, ee (enhaancer-enhancer), when both anchor1 and anchor2 are distal, others, for the rest of the anchor1/2 combinations
FDR	FDR value for the loop identified by FitHiChIP using default parameter peak 2 peak (interaction type:1; convergent loops), and cover bias regression model
seqnames1	start1	end1	anchor1	seqnames2	start2	end2	anchor2	loopID	interaction.type	FDR
chr1	10390000	10400000	promoter	chr1	10425000	10435000	promoter	chr1:10390000-10400000_chr1:10425000-10435000	pp	0
chr1	108120000	108130000	distal	chr1	108640000	108650000	promoter	chr1:108120000-108130000_chr1:108640000-108650000	pe	0
chr1	108740000	108750000	promoter	chr1	108870000	108880000	promoter	chr1:108740000-108750000_chr1:108870000-108880000	pp	0
chr1	109075000	109085000	promoter	chr1	109095000	109105000	promoter	chr1:109075000-109085000_chr1:109095000-109105000	pp	0
chr1	109080000	109090000	promoter	chr1	109100000	109110000	promoter	chr1:109080000-109090000_chr1:109100000-109110000	pp	0
chr1	109080000	109090000	promoter	chr1	109105000	109115000	promoter	chr1:109080000-109090000_chr1:109105000-109115000	pp	0.000114020315068265
chr1	109100000	109110000	promoter	chr1	109190000	109200000	promoter	chr1:109100000-109110000_chr1:109190000-109200000	pp	0
chr1	109390000	109400000	promoter	chr1	109490000	109500000	promoter	chr1:109390000-109400000_chr1:109490000-109500000	pp	0
chr1	109490000	109500000	promoter	chr1	109530000	109540000	promoter	chr1:109490000-109500000_chr1:109530000-109540000	pp	0
chr1	109495000	109505000	promoter	chr1	109530000	109540000	promoter	chr1:109495000-109505000_chr1:109530000-109540000	pp	0
chr1	109500000	109510000	promoter	chr1	109530000	109540000	promoter	chr1:109500000-109510000_chr1:109530000-109540000	pp	0
chr1	109535000	109545000	promoter	chr1	109590000	109600000	promoter	chr1:109535000-109545000_chr1:109590000-109600000	pp	0
chr1	109640000	109650000	distal	chr1	110060000	110070000	promoter	chr1:109640000-109650000_chr1:110060000-110070000	pe	0
chr1	109980000	109990000	promoter	chr1	110070000	110080000	promoter	chr1:109980000-109990000_chr1:110070000-110080000	pp	0
chr1	110020000	110030000	promoter	chr1	110105000	110115000	promoter	chr1:110020000-110030000_chr1:110105000-110115000	pp	0
chr1	110025000	110035000	promoter	chr1	110105000	110115000	promoter	chr1:110025000-110035000_chr1:110105000-110115000	pp	0
chr1	110030000	110040000	promoter	chr1	110100000	110110000	terminator	chr1:110030000-110040000_chr1:110100000-110110000	pe	0
chr1	110040000	110050000	promoter	chr1	110090000	110100000	gene.body	chr1:110040000-110050000_chr1:110090000-110100000	pe	0
chr1	110040000	110050000	promoter	chr1	110100000	110110000	terminator	chr1:110040000-110050000_chr1:110100000-110110000	pe	0
chr1	110040000	110050000	promoter	chr1	110105000	110115000	promoter	chr1:110040000-110050000_chr1:110105000-110115000	pp	0
chr1	110050000	110060000	terminator	chr1	110105000	110115000	promoter	chr1:110050000-110060000_chr1:110105000-110115000	pe	0
chr1	110055000	110065000	promoter	chr1	110105000	110115000	promoter	chr1:110055000-110065000_chr1:110105000-110115000	pp	0
chr1	110060000	110070000	promoter	chr1	110105000	110115000	promoter	chr1:110060000-110070000_chr1:110105000-110115000	pp	0
chr1	110060000	110070000	promoter	chr1	110110000	110120000	promoter	chr1:110060000-110070000_chr1:110110000-110120000	pp	0
chr1	110070000	110080000	promoter	chr1	110110000	110120000	promoter	chr1:110070000-110080000_chr1:110110000-110120000	pp	0
chr1	110100000	110110000	terminator	chr1	110140000	110150000	promoter	chr1:110100000-110110000_chr1:110140000-110150000	pe	0
chr1	110105000	110115000	promoter	chr1	110140000	110150000	promoter	chr1:110105000-110115000_chr1:110140000-110150000	pp	0
chr1	110110000	110120000	promoter	chr1	110170000	110180000	promoter	chr1:110110000-110120000_chr1:110170000-110180000	pp	0
chr1	110110000	110120000	promoter	chr1	110180000	110190000	gene.body	chr1:110110000-110120000_chr1:110180000-110190000	pe	0
chr1	110110000	110120000	promoter	chr1	110330000	110340000	promoter	chr1:110110000-110120000_chr1:110330000-110340000	pp	0
chr1	110195000	110205000	terminator	chr1	110310000	110320000	gene.body	chr1:110195000-110205000_chr1:110310000-110320000	others	0
chr1	110200000	110210000	promoter	chr1	110420000	110430000	terminator	chr1:110200000-110210000_chr1:110420000-110430000	pe	0
chr1	110410000	110420000	promoter	chr1	110430000	110440000	terminator	chr1:110410000-110420000_chr1:110430000-110440000	pe	0
chr1	110530000	110540000	gene.body	chr1	110610000	110620000	promoter	chr1:110530000-110540000_chr1:110610000-110620000	pe	0
chr1	110540000	110550000	gene.body	chr1	110610000	110620000	promoter	chr1:110540000-110550000_chr1:110610000-110620000	pe	0
chr1	110630000	110640000	promoter	chr1	110780000	110790000	distal	chr1:110630000-110640000_chr1:110780000-110790000	pe	0
chr1	111480000	111490000	promoter	chr1	111500000	111510000	promoter	chr1:111480000-111490000_chr1:111500000-111510000	pp	0
chr1	111490000	111500000	promoter	chr1	111750000	111760000	promoter	chr1:111490000-111500000_chr1:111750000-111760000	pp	0
chr1	111710000	111720000	terminator	chr1	111745000	111755000	promoter	chr1:111710000-111720000_chr1:111745000-111755000	pe	0
chr1	112700000	112710000	promoter	chr1	112800000	112810000	distal	chr1:112700000-112710000_chr1:112800000-112810000	pe	0
chr1	112705000	112715000	promoter	chr1	112805000	112815000	distal	chr1:112705000-112715000_chr1:112805000-112815000	pe	0
chr1	112700000	112710000	promoter	chr1	112805000	112815000	distal	chr1:112700000-112710000_chr1:112805000-112815000	pe	0
chr1	112705000	112715000	promoter	chr1	112810000	112820000	terminator	chr1:112705000-112715000_chr1:112810000-112820000	pe	0
chr1	112710000	112720000	promoter	chr1	112805000	112815000	distal	chr1:112710000-112720000_chr1:112805000-112815000	pe	0
chr1	112710000	112720000	promoter	chr1	112950000	112960000	promoter	chr1:112710000-112720000_chr1:112950000-112960000	pp	0
chr1	112800000	112810000	distal	chr1	113070000	113080000	promoter	chr1:112800000-112810000_chr1:113070000-113080000	pe	0
chr1	11320000	11330000	promoter	chr1	11640000	11650000	promoter	chr1:11320000-11330000_chr1:11640000-11650000	pp	0
chr1	11325000	11335000	distal	chr1	11640000	11650000	promoter	chr1:11325000-11335000_chr1:11640000-11650000	pe	0
chr1	113820000	113830000	promoter	chr1	113920000	113930000	promoter	chr1:113820000-113830000_chr1:113920000-113930000	pp	0
chr1	113830000	113840000	terminator	chr1	113910000	113920000	terminator	chr1:113830000-113840000_chr1:113910000-113920000	others	0
chr1	114340000	114350000	distal	chr1	115590000	115600000	distal	chr1:114340000-114350000_chr1:115590000-115600000	ee	0
chr1	115710000	115720000	gene.body	chr1	115765000	115775000	promoter	chr1:115710000-115720000_chr1:115765000-115775000	pe	0
chr1	116130000	116140000	terminator	chr1	116155000	116165000	distal	chr1:116130000-116140000_chr1:116155000-116165000	others	0
chr1	116130000	116140000	terminator	chr1	116160000	116170000	distal	chr1:116130000-116140000_chr1:116160000-116170000	others	0
chr1	116130000	116140000	terminator	chr1	116485000	116495000	promoter	chr1:116130000-116140000_chr1:116485000-116495000	pe	0
chr1	116130000	116140000	terminator	chr1	116490000	116500000	promoter	chr1:116130000-116140000_chr1:116490000-116500000	pe	0
chr1	116140000	116150000	distal	chr1	116490000	116500000	promoter	chr1:116140000-116150000_chr1:116490000-116500000	pe	0
chr1	116140000	116150000	distal	chr1	116480000	116490000	promoter	chr1:116140000-116150000_chr1:116480000-116490000	pe	0
chr1	116140000	116150000	distal	chr1	116485000	116495000	promoter	chr1:116140000-116150000_chr1:116485000-116495000	pe	0
chr1	116150000	116160000	distal	chr1	116485000	116495000	promoter	chr1:116150000-116160000_chr1:116485000-116495000	pe	0
chr1	116155000	116165000	distal	chr1	116490000	116500000	promoter	chr1:116155000-116165000_chr1:116490000-116500000	pe	0
chr1	117055000	117065000	promoter	chr1	117130000	117140000	distal	chr1:117055000-117065000_chr1:117130000-117140000	pe	0
chr1	117120000	117130000	promoter	chr1	117280000	117290000	gene.body	chr1:117120000-117130000_chr1:117280000-117290000	pe	0
chr1	117520000	117530000	terminator	chr1	117750000	117760000	distal	chr1:117520000-117530000_chr1:117750000-117760000	others	0.000114020315068265
chr1	117520000	117530000	terminator	chr1	117755000	117765000	distal	chr1:117520000-117530000_chr1:117755000-117765000	others	0
chr1	117520000	117530000	terminator	chr1	117890000	117900000	promoter	chr1:117520000-117530000_chr1:117890000-117900000	pe	0
chr1	117750000	117760000	distal	chr1	117810000	117820000	distal	chr1:117750000-117760000_chr1:117810000-117820000	ee	0
chr1	118080000	118090000	promoter	chr1	1.19e+08	119010000	promoter	chr1:118080000-118090000_chr1:1.19e+08-119010000	pp	0
chr1	119280000	119290000	distal	chr1	119365000	119375000	promoter	chr1:119280000-119290000_chr1:119365000-119375000	pe	0
chr1	119280000	119290000	distal	chr1	119480000	119490000	distal	chr1:119280000-119290000_chr1:119480000-119490000	ee	0
chr1	119285000	119295000	distal	chr1	119365000	119375000	promoter	chr1:119285000-119295000_chr1:119365000-119375000	pe	0
chr1	119320000	119330000	promoter	chr1	119360000	119370000	promoter	chr1:119320000-119330000_chr1:119360000-119370000	pp	0
chr1	119370000	119380000	promoter	chr1	119610000	119620000	terminator	chr1:119370000-119380000_chr1:119610000-119620000	pe	0
chr1	119470000	119480000	distal	chr1	119500000	119510000	promoter	chr1:119470000-119480000_chr1:119500000-119510000	pe	0
chr1	119470000	119480000	distal	chr1	119540000	119550000	distal	chr1:119470000-119480000_chr1:119540000-119550000	ee	0
chr1	119470000	119480000	distal	chr1	119610000	119620000	terminator	chr1:119470000-119480000_chr1:119610000-119620000	others	0
chr1	119610000	119620000	terminator	chr1	119665000	119675000	gene.body	chr1:119610000-119620000_chr1:119665000-119675000	others	0
chr1	119610000	119620000	terminator	chr1	119670000	119680000	gene.body	chr1:119610000-119620000_chr1:119670000-119680000	others	0
chr1	119615000	119625000	terminator	chr1	119670000	119680000	gene.body	chr1:119615000-119625000_chr1:119670000-119680000	others	0
chr1	119640000	119650000	promoter	chr1	119660000	119670000	promoter	chr1:119640000-119650000_chr1:119660000-119670000	pp	0.000114020315068265
chr1	11970000	11980000	promoter	chr1	1.2e+07	12010000	promoter	chr1:11970000-11980000_chr1:1.2e+07-12010000	pp	0
chr1	119800000	119810000	promoter	chr1	119950000	119960000	terminator	chr1:119800000-119810000_chr1:119950000-119960000	pe	0
chr1	12120000	12130000	promoter	chr1	12200000	12210000	terminator	chr1:12120000-12130000_chr1:12200000-12210000	pe	0
chr1	12340000	12350000	promoter	chr1	12615000	12625000	promoter	chr1:12340000-12350000_chr1:12615000-12625000	pp	0
chr1	12340000	12350000	promoter	chr1	12620000	12630000	promoter	chr1:12340000-12350000_chr1:12620000-12630000	pp	0
chr1	14110000	14120000	gene.body	chr1	14140000	14150000	gene.body	chr1:14110000-14120000_chr1:14140000-14150000	others	0.000114020315068265
chr1	145840000	145850000	promoter	chr1	146005000	146015000	distal	chr1:145840000-145850000_chr1:146005000-146015000	pe	0.000114020315068265
chr1	145845000	145855000	promoter	chr1	1.46e+08	146010000	distal	chr1:145845000-145855000_chr1:1.46e+08-146010000	pe	0
chr1	145890000	145900000	terminator	chr1	145970000	145980000	terminator	chr1:145890000-145900000_chr1:145970000-145980000	others	0
chr1	145950000	145960000	promoter	chr1	1.46e+08	146010000	distal	chr1:145950000-145960000_chr1:1.46e+08-146010000	pe	0
chr1	145955000	145965000	promoter	chr1	146005000	146015000	distal	chr1:145955000-145965000_chr1:146005000-146015000	pe	0
chr1	145960000	145970000	promoter	chr1	145990000	146000000	promoter	chr1:145960000-145970000_chr1:145990000-1.46e+08	pp	0
chr1	145965000	145975000	promoter	chr1	145995000	146005000	promoter	chr1:145965000-145975000_chr1:145995000-146005000	pp	0
chr1	145980000	145990000	distal	chr1	1.46e+08	146010000	distal	chr1:145980000-145990000_chr1:1.46e+08-146010000	ee	0
chr1	145960000	145970000	promoter	chr1	145995000	146005000	promoter	chr1:145960000-145970000_chr1:145995000-146005000	pp	0
chr1	145965000	145975000	promoter	chr1	1.46e+08	146010000	distal	chr1:145965000-145975000_chr1:1.46e+08-146010000	pe	0
chr1	145980000	145990000	distal	chr1	146005000	146015000	distal	chr1:145980000-145990000_chr1:146005000-146015000	ee	0
chr1	147500000	147510000	gene.body	chr1	147620000	147630000	terminator	chr1:147500000-147510000_chr1:147620000-147630000	others	0
chr1	147505000	147515000	gene.body	chr1	147620000	147630000	terminator	chr1:147505000-147515000_chr1:147620000-147630000	others	0
chr1	147590000	147600000	promoter	chr1	147630000	147640000	terminator	chr1:147590000-147600000_chr1:147630000-147640000	pe	0
chr1	147590000	147600000	promoter	chr1	147640000	147650000	promoter	chr1:147590000-147600000_chr1:147640000-147650000	pp	0
chr1	147650000	147660000	promoter	chr1	147890000	147900000	distal	chr1:147650000-147660000_chr1:147890000-147900000	pe	0
chr1	149950000	149960000	terminator	chr1	150055000	150065000	gene.body	chr1:149950000-149960000_chr1:150055000-150065000	others	0
chr1	149960000	149970000	promoter	chr1	150050000	150060000	gene.body	chr1:149960000-149970000_chr1:150050000-150060000	pe	0
chr1	150050000	150060000	gene.body	chr1	150070000	150080000	promoter	chr1:150050000-150060000_chr1:150070000-150080000	pe	0
chr1	150060000	150070000	promoter	chr1	150170000	150180000	promoter	chr1:150060000-150070000_chr1:150170000-150180000	pp	0.000114020315068265
chr1	150060000	150070000	promoter	chr1	151190000	151200000	promoter	chr1:150060000-150070000_chr1:151190000-151200000	pp	0.000114020315068265
chr1	150070000	150080000	promoter	chr1	150220000	150230000	promoter	chr1:150070000-150080000_chr1:150220000-150230000	pp	0.000114020315068265
chr1	150070000	150080000	promoter	chr1	150230000	150240000	promoter	chr1:150070000-150080000_chr1:150230000-150240000	pp	0.000114020315068265
chr1	150470000	150480000	terminator	chr1	150560000	150570000	promoter	chr1:150470000-150480000_chr1:150560000-150570000	pe	0
chr1	150470000	150480000	terminator	chr1	150565000	150575000	promoter	chr1:150470000-150480000_chr1:150565000-150575000	pe	0
chr1	150470000	150480000	terminator	chr1	150570000	150580000	promoter	chr1:150470000-150480000_chr1:150570000-150580000	pe	0
chr1	150530000	150540000	distal	chr1	150560000	150570000	promoter	chr1:150530000-150540000_chr1:150560000-150570000	pe	0
chr1	150530000	150540000	distal	chr1	150565000	150575000	promoter	chr1:150530000-150540000_chr1:150565000-150575000	pe	0
chr1	150560000	150570000	promoter	chr1	150610000	150620000	gene.body	chr1:150560000-150570000_chr1:150610000-150620000	pe	0
chr1	150560000	150570000	promoter	chr1	150615000	150625000	terminator	chr1:150560000-150570000_chr1:150615000-150625000	pe	0
chr1	150560000	150570000	promoter	chr1	150980000	150990000	promoter	chr1:150560000-150570000_chr1:150980000-150990000	pp	0
chr1	150560000	150570000	promoter	chr1	150990000	151000000	promoter	chr1:150560000-150570000_chr1:150990000-1.51e+08	pp	0
chr1	150920000	150930000	promoter	chr1	151050000	151060000	promoter	chr1:150920000-150930000_chr1:151050000-151060000	pp	0
chr1	15120000	15130000	terminator	chr1	15270000	15280000	gene.body	chr1:15120000-15130000_chr1:15270000-15280000	others	0
chr1	151290000	151300000	promoter	chr1	151310000	151320000	terminator	chr1:151290000-151300000_chr1:151310000-151320000	pe	0
chr1	151300000	151310000	promoter	chr1	151320000	151330000	promoter	chr1:151300000-151310000_chr1:151320000-151330000	pp	0
chr1	151310000	151320000	terminator	chr1	151330000	151340000	terminator	chr1:151310000-151320000_chr1:151330000-151340000	others	0
chr1	151320000	151330000	promoter	chr1	151340000	151350000	promoter	chr1:151320000-151330000_chr1:151340000-151350000	pp	0
chr1	15150000	15160000	promoter	chr1	15200000	15210000	gene.body	chr1:15150000-15160000_chr1:15200000-15210000	pe	0
chr1	151700000	151710000	promoter	chr1	151730000	151740000	promoter	chr1:151700000-151710000_chr1:151730000-151740000	pp	0
chr1	151880000	151890000	promoter	chr1	151930000	151940000	distal	chr1:151880000-151890000_chr1:151930000-151940000	pe	0
chr1	151880000	151890000	promoter	chr1	151990000	152000000	promoter	chr1:151880000-151890000_chr1:151990000-1.52e+08	pp	0
chr1	151890000	151900000	promoter	chr1	152455000	152465000	distal	chr1:151890000-151900000_chr1:152455000-152465000	pe	0
chr1	151930000	151940000	distal	chr1	151980000	151990000	terminator	chr1:151930000-151940000_chr1:151980000-151990000	others	0
chr1	151930000	151940000	distal	chr1	1.52e+08	152010000	gene.body	chr1:151930000-151940000_chr1:1.52e+08-152010000	others	0
chr1	151935000	151945000	distal	chr1	151990000	152000000	promoter	chr1:151935000-151945000_chr1:151990000-1.52e+08	pe	0
chr1	151930000	151940000	distal	chr1	151995000	152005000	promoter	chr1:151930000-151940000_chr1:151995000-152005000	pe	0
chr1	151930000	151940000	distal	chr1	152005000	152015000	gene.body	chr1:151930000-151940000_chr1:152005000-152015000	others	0
chr1	151935000	151945000	distal	chr1	151995000	152005000	promoter	chr1:151935000-151945000_chr1:151995000-152005000	pe	0
chr1	151935000	151945000	distal	chr1	152005000	152015000	gene.body	chr1:151935000-151945000_chr1:152005000-152015000	others	0
chr1	151930000	151940000	distal	chr1	152010000	152020000	promoter	chr1:151930000-151940000_chr1:152010000-152020000	pe	0
chr1	151935000	151945000	distal	chr1	152010000	152020000	promoter	chr1:151935000-151945000_chr1:152010000-152020000	pe	0
chr1	151935000	151945000	distal	chr1	152020000	152030000	promoter	chr1:151935000-151945000_chr1:152020000-152030000	pe	0
chr1	151940000	151950000	distal	chr1	152020000	152030000	promoter	chr1:151940000-151950000_chr1:152020000-152030000	pe	0
chr1	151940000	151950000	distal	chr1	152035000	152045000	promoter	chr1:151940000-151950000_chr1:152035000-152045000	pe	0
chr1	151980000	151990000	terminator	chr1	1.52e+08	152010000	gene.body	chr1:151980000-151990000_chr1:1.52e+08-152010000	others	0
chr1	152390000	152400000	gene.body	chr1	152445000	152455000	distal	chr1:152390000-152400000_chr1:152445000-152455000	others	0
chr1	152390000	152400000	gene.body	chr1	152455000	152465000	distal	chr1:152390000-152400000_chr1:152455000-152465000	others	0
chr1	152480000	152490000	distal	chr1	152535000	152545000	distal	chr1:152480000-152490000_chr1:152535000-152545000	ee	0
chr1	152530000	152540000	distal	chr1	152860000	152870000	promoter	chr1:152530000-152540000_chr1:152860000-152870000	pe	0
chr1	152620000	152630000	promoter	chr1	153400000	153410000	distal	chr1:152620000-152630000_chr1:153400000-153410000	pe	0
chr1	153350000	153360000	promoter	chr1	153400000	153410000	distal	chr1:153350000-153360000_chr1:153400000-153410000	pe	0
chr1	153505000	153515000	distal	chr1	153625000	153635000	promoter	chr1:153505000-153515000_chr1:153625000-153635000	pe	0
chr1	153505000	153515000	distal	chr1	153630000	153640000	promoter	chr1:153505000-153515000_chr1:153630000-153640000	pe	0
chr1	153530000	153540000	promoter	chr1	153555000	153565000	promoter	chr1:153530000-153540000_chr1:153555000-153565000	pp	0.000114020315068265
chr1	153530000	153540000	promoter	chr1	153560000	153570000	promoter	chr1:153530000-153540000_chr1:153560000-153570000	pp	0.000114020315068265
chr1	153520000	153530000	distal	chr1	153565000	153575000	promoter	chr1:153520000-153530000_chr1:153565000-153575000	pe	0
chr1	153530000	153540000	promoter	chr1	153565000	153575000	promoter	chr1:153530000-153540000_chr1:153565000-153575000	pp	0
chr1	153565000	153575000	promoter	chr1	153630000	153640000	promoter	chr1:153565000-153575000_chr1:153630000-153640000	pp	0
chr1	153630000	153640000	promoter	chr1	153670000	153680000	promoter	chr1:153630000-153640000_chr1:153670000-153680000	pp	0
chr1	153930000	153940000	promoter	chr1	153960000	153970000	promoter	chr1:153930000-153940000_chr1:153960000-153970000	pp	0
chr1	153930000	153940000	promoter	chr1	153965000	153975000	promoter	chr1:153930000-153940000_chr1:153965000-153975000	pp	0
chr1	153950000	153960000	promoter	chr1	153975000	153985000	promoter	chr1:153950000-153960000_chr1:153975000-153985000	pp	0
chr1	154140000	154150000	gene.body	chr1	154320000	154330000	promoter	chr1:154140000-154150000_chr1:154320000-154330000	pe	0
chr1	154330000	154340000	promoter	chr1	154475000	154485000	promoter	chr1:154330000-154340000_chr1:154475000-154485000	pp	0
chr1	154470000	154480000	terminator	chr1	154545000	154555000	promoter	chr1:154470000-154480000_chr1:154545000-154555000	pe	0
chr1	154475000	154485000	promoter	chr1	154540000	154550000	promoter	chr1:154475000-154485000_chr1:154540000-154550000	pp	0
chr1	154480000	154490000	promoter	chr1	154535000	154545000	promoter	chr1:154480000-154490000_chr1:154535000-154545000	pp	0
chr1	154475000	154485000	promoter	chr1	154545000	154555000	promoter	chr1:154475000-154485000_chr1:154545000-154555000	pp	0
chr1	154480000	154490000	promoter	chr1	154540000	154550000	promoter	chr1:154480000-154490000_chr1:154540000-154550000	pp	0
chr1	154530000	154540000	promoter	chr1	154760000	154770000	gene.body	chr1:154530000-154540000_chr1:154760000-154770000	pe	0
chr1	154535000	154545000	promoter	chr1	154760000	154770000	gene.body	chr1:154535000-154545000_chr1:154760000-154770000	pe	0
chr1	154540000	154550000	promoter	chr1	154760000	154770000	gene.body	chr1:154540000-154550000_chr1:154760000-154770000	pe	0
chr1	154545000	154555000	promoter	chr1	154760000	154770000	gene.body	chr1:154545000-154555000_chr1:154760000-154770000	pe	0
chr1	154550000	154560000	promoter	chr1	155010000	155020000	promoter	chr1:154550000-154560000_chr1:155010000-155020000	pp	0
chr1	154660000	154670000	promoter	chr1	154990000	155000000	promoter	chr1:154660000-154670000_chr1:154990000-1.55e+08	pp	0
chr1	154760000	154770000	gene.body	chr1	154870000	154880000	promoter	chr1:154760000-154770000_chr1:154870000-154880000	pe	0.000114020315068265
chr1	154940000	154950000	terminator	chr1	155005000	155015000	promoter	chr1:154940000-154950000_chr1:155005000-155015000	pe	0
chr1	154975000	154985000	promoter	chr1	155010000	155020000	promoter	chr1:154975000-154985000_chr1:155010000-155020000	pp	0
chr1	154980000	154990000	promoter	chr1	155010000	155020000	promoter	chr1:154980000-154990000_chr1:155010000-155020000	pp	0
chr1	154985000	154995000	promoter	chr1	155010000	155020000	promoter	chr1:154985000-154995000_chr1:155010000-155020000	pp	0
chr1	154985000	154995000	promoter	chr1	155050000	155060000	promoter	chr1:154985000-154995000_chr1:155050000-155060000	pp	0
chr1	154990000	155000000	promoter	chr1	155055000	155065000	promoter	chr1:154990000-1.55e+08_chr1:155055000-155065000	pp	0
chr1	154995000	155005000	promoter	chr1	155050000	155060000	promoter	chr1:154995000-155005000_chr1:155050000-155060000	pp	0.000114020315068265
chr1	154995000	155005000	promoter	chr1	155055000	155065000	promoter	chr1:154995000-155005000_chr1:155055000-155065000	pp	0
chr1	154990000	155000000	promoter	chr1	155070000	155080000	promoter	chr1:154990000-1.55e+08_chr1:155070000-155080000	pp	0
chr1	154995000	155005000	promoter	chr1	155070000	155080000	promoter	chr1:154995000-155005000_chr1:155070000-155080000	pp	0
chr1	1.55e+08	155010000	promoter	chr1	155080000	155090000	promoter	chr1:1.55e+08-155010000_chr1:155080000-155090000	pp	0
chr1	155050000	155060000	promoter	chr1	155070000	155080000	promoter	chr1:155050000-155060000_chr1:155070000-155080000	pp	0
chr1	155055000	155065000	promoter	chr1	155075000	155085000	promoter	chr1:155055000-155065000_chr1:155075000-155085000	pp	0
chr1	155060000	155070000	promoter	chr1	155080000	155090000	promoter	chr1:155060000-155070000_chr1:155080000-155090000	pp	0
chr1	155060000	155070000	promoter	chr1	155085000	155095000	promoter	chr1:155060000-155070000_chr1:155085000-155095000	pp	0
chr1	155080000	155090000	promoter	chr1	155160000	155170000	terminator	chr1:155080000-155090000_chr1:155160000-155170000	pe	0
chr1	155085000	155095000	promoter	chr1	155160000	155170000	terminator	chr1:155085000-155095000_chr1:155160000-155170000	pe	0
chr1	155085000	155095000	promoter	chr1	155165000	155175000	promoter	chr1:155085000-155095000_chr1:155165000-155175000	pp	0
chr1	155090000	155100000	distal	chr1	155160000	155170000	terminator	chr1:155090000-155100000_chr1:155160000-155170000	others	0
chr1	155130000	155140000	promoter	chr1	155160000	155170000	terminator	chr1:155130000-155140000_chr1:155160000-155170000	pe	0
chr1	15600000	15610000	promoter	chr1	15740000	15750000	promoter	chr1:15600000-15610000_chr1:15740000-15750000	pp	0
chr1	155930000	155940000	promoter	chr1	156060000	156070000	promoter	chr1:155930000-155940000_chr1:156060000-156070000	pp	0
chr1	156020000	156030000	promoter	chr1	156055000	156065000	promoter	chr1:156020000-156030000_chr1:156055000-156065000	pp	0
chr1	156020000	156030000	promoter	chr1	156060000	156070000	promoter	chr1:156020000-156030000_chr1:156060000-156070000	pp	0
chr1	156090000	156100000	promoter	chr1	156130000	156140000	promoter	chr1:156090000-156100000_chr1:156130000-156140000	pp	0
chr1	156090000	156100000	promoter	chr1	156140000	156150000	promoter	chr1:156090000-156100000_chr1:156140000-156150000	pp	0
chr1	156140000	156150000	promoter	chr1	156220000	156230000	gene.body	chr1:156140000-156150000_chr1:156220000-156230000	pe	0
chr1	156320000	156330000	promoter	chr1	156380000	156390000	promoter	chr1:156320000-156330000_chr1:156380000-156390000	pp	0
chr1	156320000	156330000	promoter	chr1	156340000	156350000	promoter	chr1:156320000-156330000_chr1:156340000-156350000	pp	0
chr1	156340000	156350000	promoter	chr1	156450000	156460000	promoter	chr1:156340000-156350000_chr1:156450000-156460000	pp	0
chr1	156350000	156360000	gene.body	chr1	156450000	156460000	promoter	chr1:156350000-156360000_chr1:156450000-156460000	pe	0
chr1	156355000	156365000	gene.body	chr1	156445000	156455000	promoter	chr1:156355000-156365000_chr1:156445000-156455000	pe	0
chr1	156380000	156390000	promoter	chr1	156440000	156450000	gene.body	chr1:156380000-156390000_chr1:156440000-156450000	pe	0
chr1	156380000	156390000	promoter	chr1	156445000	156455000	promoter	chr1:156380000-156390000_chr1:156445000-156455000	pp	0
chr1	156380000	156390000	promoter	chr1	156450000	156460000	promoter	chr1:156380000-156390000_chr1:156450000-156460000	pp	0
chr1	156440000	156450000	gene.body	chr1	156590000	156600000	promoter	chr1:156440000-156450000_chr1:156590000-156600000	pe	0
chr1	156445000	156455000	promoter	chr1	156585000	156595000	promoter	chr1:156445000-156455000_chr1:156585000-156595000	pp	0
chr1	156445000	156455000	promoter	chr1	156590000	156600000	promoter	chr1:156445000-156455000_chr1:156590000-156600000	pp	0
chr1	156445000	156455000	promoter	chr1	156595000	156605000	promoter	chr1:156445000-156455000_chr1:156595000-156605000	pp	0
chr1	156445000	156455000	promoter	chr1	156600000	156610000	terminator	chr1:156445000-156455000_chr1:156600000-156610000	pe	0
chr1	156440000	156450000	gene.body	chr1	156740000	156750000	promoter	chr1:156440000-156450000_chr1:156740000-156750000	pe	0
chr1	156450000	156460000	promoter	chr1	156595000	156605000	promoter	chr1:156450000-156460000_chr1:156595000-156605000	pp	0
chr1	156450000	156460000	promoter	chr1	156600000	156610000	terminator	chr1:156450000-156460000_chr1:156600000-156610000	pe	0
chr1	156580000	156590000	promoter	chr1	156600000	156610000	terminator	chr1:156580000-156590000_chr1:156600000-156610000	pe	0
chr1	156580000	156590000	promoter	chr1	156610000	156620000	terminator	chr1:156580000-156590000_chr1:156610000-156620000	pe	0
chr1	156590000	156600000	promoter	chr1	156610000	156620000	terminator	chr1:156590000-156600000_chr1:156610000-156620000	pe	0
chr1	156580000	156590000	promoter	chr1	156670000	156680000	promoter	chr1:156580000-156590000_chr1:156670000-156680000	pp	0
chr1	156580000	156590000	promoter	chr1	156675000	156685000	promoter	chr1:156580000-156590000_chr1:156675000-156685000	pp	0
chr1	156600000	156610000	terminator	chr1	156620000	156630000	distal	chr1:156600000-156610000_chr1:156620000-156630000	others	0
chr1	156590000	156600000	promoter	chr1	156670000	156680000	promoter	chr1:156590000-156600000_chr1:156670000-156680000	pp	0
chr1	156590000	156600000	promoter	chr1	156675000	156685000	promoter	chr1:156590000-156600000_chr1:156675000-156685000	pp	0
chr1	156610000	156620000	terminator	chr1	156670000	156680000	promoter	chr1:156610000-156620000_chr1:156670000-156680000	pe	0
chr1	156610000	156620000	terminator	chr1	156680000	156690000	distal	chr1:156610000-156620000_chr1:156680000-156690000	others	0
chr1	156610000	156620000	terminator	chr1	156650000	156660000	promoter	chr1:156610000-156620000_chr1:156650000-156660000	pe	0
chr1	156620000	156630000	distal	chr1	156650000	156660000	promoter	chr1:156620000-156630000_chr1:156650000-156660000	pe	0
chr1	156620000	156630000	distal	chr1	156655000	156665000	promoter	chr1:156620000-156630000_chr1:156655000-156665000	pe	0
chr1	156610000	156620000	terminator	chr1	156660000	156670000	promoter	chr1:156610000-156620000_chr1:156660000-156670000	pe	0
chr1	156620000	156630000	distal	chr1	156660000	156670000	promoter	chr1:156620000-156630000_chr1:156660000-156670000	pe	0
chr1	156620000	156630000	distal	chr1	156665000	156675000	terminator	chr1:156620000-156630000_chr1:156665000-156675000	others	0
chr1	156620000	156630000	distal	chr1	156675000	156685000	promoter	chr1:156620000-156630000_chr1:156675000-156685000	pe	0
chr1	156620000	156630000	distal	chr1	156920000	156930000	promoter	chr1:156620000-156630000_chr1:156920000-156930000	pe	0
chr1	156650000	156660000	promoter	chr1	156670000	156680000	promoter	chr1:156650000-156660000_chr1:156670000-156680000	pp	0
chr1	156650000	156660000	promoter	chr1	156675000	156685000	promoter	chr1:156650000-156660000_chr1:156675000-156685000	pp	0
chr1	156655000	156665000	promoter	chr1	156675000	156685000	promoter	chr1:156655000-156665000_chr1:156675000-156685000	pp	0
chr1	156650000	156660000	promoter	chr1	156680000	156690000	distal	chr1:156650000-156660000_chr1:156680000-156690000	pe	0
chr1	156655000	156665000	promoter	chr1	156680000	156690000	distal	chr1:156655000-156665000_chr1:156680000-156690000	pe	0
chr1	156660000	156670000	promoter	chr1	156930000	156940000	promoter	chr1:156660000-156670000_chr1:156930000-156940000	pp	0
chr1	156655000	156665000	promoter	chr1	156730000	156740000	promoter	chr1:156655000-156665000_chr1:156730000-156740000	pp	0
chr1	156655000	156665000	promoter	chr1	156750000	156760000	promoter	chr1:156655000-156665000_chr1:156750000-156760000	pp	0
chr1	156660000	156670000	promoter	chr1	156730000	156740000	promoter	chr1:156660000-156670000_chr1:156730000-156740000	pp	0
chr1	156670000	156680000	promoter	chr1	156730000	156740000	promoter	chr1:156670000-156680000_chr1:156730000-156740000	pp	0
chr1	156655000	156665000	promoter	chr1	156765000	156775000	promoter	chr1:156655000-156665000_chr1:156765000-156775000	pp	0
chr1	156655000	156665000	promoter	chr1	156770000	156780000	gene.body	chr1:156655000-156665000_chr1:156770000-156780000	pe	0
chr1	156655000	156665000	promoter	chr1	156780000	156790000	promoter	chr1:156655000-156665000_chr1:156780000-156790000	pp	0
chr1	156655000	156665000	promoter	chr1	156860000	156870000	promoter	chr1:156655000-156665000_chr1:156860000-156870000	pp	0
chr1	156670000	156680000	promoter	chr1	156690000	156700000	terminator	chr1:156670000-156680000_chr1:156690000-156700000	pe	0
chr1	156670000	156680000	promoter	chr1	156710000	156720000	distal	chr1:156670000-156680000_chr1:156710000-156720000	pe	0
chr1	156680000	156690000	distal	chr1	156700000	156710000	promoter	chr1:156680000-156690000_chr1:156700000-156710000	pe	0
chr1	156680000	156690000	distal	chr1	156710000	156720000	distal	chr1:156680000-156690000_chr1:156710000-156720000	ee	0
chr1	156670000	156680000	promoter	chr1	156720000	156730000	promoter	chr1:156670000-156680000_chr1:156720000-156730000	pp	0
chr1	156680000	156690000	distal	chr1	156720000	156730000	promoter	chr1:156680000-156690000_chr1:156720000-156730000	pe	0
chr1	156680000	156690000	distal	chr1	156730000	156740000	promoter	chr1:156680000-156690000_chr1:156730000-156740000	pe	0
chr1	156710000	156720000	distal	chr1	156760000	156770000	promoter	chr1:156710000-156720000_chr1:156760000-156770000	pe	0
chr1	156700000	156710000	promoter	chr1	156830000	156840000	promoter	chr1:156700000-156710000_chr1:156830000-156840000	pp	0
chr1	156710000	156720000	distal	chr1	156830000	156840000	promoter	chr1:156710000-156720000_chr1:156830000-156840000	pe	0
chr1	156720000	156730000	promoter	chr1	156760000	156770000	promoter	chr1:156720000-156730000_chr1:156760000-156770000	pp	0
chr1	156730000	156740000	promoter	chr1	156765000	156775000	promoter	chr1:156730000-156740000_chr1:156765000-156775000	pp	0
chr1	156760000	156770000	promoter	chr1	156790000	156800000	promoter	chr1:156760000-156770000_chr1:156790000-156800000	pp	0
chr1	156765000	156775000	promoter	chr1	156790000	156800000	promoter	chr1:156765000-156775000_chr1:156790000-156800000	pp	0
chr1	156760000	156770000	promoter	chr1	156890000	156900000	promoter	chr1:156760000-156770000_chr1:156890000-156900000	pp	0
chr1	156760000	156770000	promoter	chr1	156900000	156910000	promoter	chr1:156760000-156770000_chr1:156900000-156910000	pp	0
chr1	156760000	156770000	promoter	chr1	156860000	156870000	promoter	chr1:156760000-156770000_chr1:156860000-156870000	pp	0
chr1	156780000	156790000	promoter	chr1	156855000	156865000	promoter	chr1:156780000-156790000_chr1:156855000-156865000	pp	0
chr1	156780000	156790000	promoter	chr1	156860000	156870000	promoter	chr1:156780000-156790000_chr1:156860000-156870000	pp	0
chr1	156790000	156800000	promoter	chr1	156830000	156840000	promoter	chr1:156790000-156800000_chr1:156830000-156840000	pp	0
chr1	156790000	156800000	promoter	chr1	156840000	156850000	terminator	chr1:156790000-156800000_chr1:156840000-156850000	pe	0
chr1	156855000	156865000	promoter	chr1	156890000	156900000	promoter	chr1:156855000-156865000_chr1:156890000-156900000	pp	0
chr1	156890000	156900000	promoter	chr1	156920000	156930000	promoter	chr1:156890000-156900000_chr1:156920000-156930000	pp	0
chr1	157080000	157090000	distal	chr1	157155000	157165000	distal	chr1:157080000-157090000_chr1:157155000-157165000	ee	0
chr1	157090000	157100000	promoter	chr1	157150000	157160000	distal	chr1:157090000-157100000_chr1:157150000-157160000	pe	0
chr1	157080000	157090000	distal	chr1	157160000	157170000	promoter	chr1:157080000-157090000_chr1:157160000-157170000	pe	0
chr1	157090000	157100000	promoter	chr1	157155000	157165000	distal	chr1:157090000-157100000_chr1:157155000-157165000	pe	0
chr1	157130000	157140000	promoter	chr1	157150000	157160000	distal	chr1:157130000-157140000_chr1:157150000-157160000	pe	0
chr1	157160000	157170000	promoter	chr1	157485000	157495000	distal	chr1:157160000-157170000_chr1:157485000-157495000	pe	0
chr1	157160000	157170000	promoter	chr1	157190000	157200000	terminator	chr1:157160000-157170000_chr1:157190000-157200000	pe	0
chr1	157165000	157175000	promoter	chr1	157190000	157200000	terminator	chr1:157165000-157175000_chr1:157190000-157200000	pe	0
chr1	157165000	157175000	promoter	chr1	157485000	157495000	distal	chr1:157165000-157175000_chr1:157485000-157495000	pe	0
chr1	157165000	157175000	promoter	chr1	157490000	157500000	distal	chr1:157165000-157175000_chr1:157490000-157500000	pe	0
chr1	157170000	157180000	promoter	chr1	157480000	157490000	distal	chr1:157170000-157180000_chr1:157480000-157490000	pe	0
chr1	157360000	157370000	distal	chr1	157480000	157490000	distal	chr1:157360000-157370000_chr1:157480000-157490000	ee	0
chr1	157360000	157370000	distal	chr1	157485000	157495000	distal	chr1:157360000-157370000_chr1:157485000-157495000	ee	0
chr1	157365000	157375000	distal	chr1	157485000	157495000	distal	chr1:157365000-157375000_chr1:157485000-157495000	ee	0
chr1	157365000	157375000	distal	chr1	157490000	157500000	distal	chr1:157365000-157375000_chr1:157490000-157500000	ee	0
chr1	157370000	157380000	distal	chr1	157490000	157500000	distal	chr1:157370000-157380000_chr1:157490000-157500000	ee	0
chr1	157870000	157880000	gene.body	chr1	157940000	157950000	terminator	chr1:157870000-157880000_chr1:157940000-157950000	others	0
chr1	157870000	157880000	gene.body	chr1	157950000	157960000	terminator	chr1:157870000-157880000_chr1:157950000-157960000	others	0
chr1	15790000	15800000	distal	chr1	15830000	15840000	promoter	chr1:15790000-15800000_chr1:15830000-15840000	pe	0
chr1	157950000	157960000	terminator	chr1	158130000	158140000	promoter	chr1:157950000-157960000_chr1:158130000-158140000	pe	0
chr1	157960000	157970000	distal	chr1	158110000	158120000	distal	chr1:157960000-157970000_chr1:158110000-158120000	ee	0
chr1	157960000	157970000	distal	chr1	158115000	158125000	distal	chr1:157960000-157970000_chr1:158115000-158125000	ee	0
chr1	157960000	157970000	distal	chr1	158120000	158130000	promoter	chr1:157960000-157970000_chr1:158120000-158130000	pe	0
chr1	157960000	157970000	distal	chr1	158130000	158140000	promoter	chr1:157960000-157970000_chr1:158130000-158140000	pe	0.000114020315068265
chr1	157990000	158000000	promoter	chr1	158100000	158110000	terminator	chr1:157990000-1.58e+08_chr1:158100000-158110000	pe	0
chr1	157990000	158000000	promoter	chr1	158105000	158115000	distal	chr1:157990000-1.58e+08_chr1:158105000-158115000	pe	0
chr1	158030000	158040000	terminator	chr1	158085000	158095000	promoter	chr1:158030000-158040000_chr1:158085000-158095000	pe	0
chr1	158090000	158100000	terminator	chr1	158115000	158125000	distal	chr1:158090000-158100000_chr1:158115000-158125000	others	0
chr1	158090000	158100000	terminator	chr1	158120000	158130000	promoter	chr1:158090000-158100000_chr1:158120000-158130000	pe	0
chr1	15870000	15880000	promoter	chr1	15950000	15960000	promoter	chr1:15870000-15880000_chr1:15950000-15960000	pp	0
chr1	159160000	159170000	promoter	chr1	159200000	159210000	promoter	chr1:159160000-159170000_chr1:159200000-159210000	pp	0
chr1	159160000	159170000	promoter	chr1	159210000	159220000	distal	chr1:159160000-159170000_chr1:159210000-159220000	pe	0
chr1	15995000	16005000	promoter	chr1	16060000	16070000	gene.body	chr1:15995000-16005000_chr1:16060000-16070000	pe	0
chr1	160090000	160100000	promoter	chr1	160200000	160210000	promoter	chr1:160090000-160100000_chr1:160200000-160210000	pp	0
chr1	160090000	160100000	promoter	chr1	160210000	160220000	promoter	chr1:160090000-160100000_chr1:160210000-160220000	pp	0
chr1	160075000	160085000	promoter	chr1	160290000	160300000	promoter	chr1:160075000-160085000_chr1:160290000-160300000	pp	0
chr1	160080000	160090000	promoter	chr1	160285000	160295000	promoter	chr1:160080000-160090000_chr1:160285000-160295000	pp	0
chr1	160080000	160090000	promoter	chr1	160290000	160300000	promoter	chr1:160080000-160090000_chr1:160290000-160300000	pp	0
chr1	160085000	160095000	promoter	chr1	160285000	160295000	promoter	chr1:160085000-160095000_chr1:160285000-160295000	pp	0
chr1	160090000	160100000	promoter	chr1	160285000	160295000	promoter	chr1:160090000-160100000_chr1:160285000-160295000	pp	0
chr1	160090000	160100000	promoter	chr1	160290000	160300000	promoter	chr1:160090000-160100000_chr1:160290000-160300000	pp	0
chr1	160190000	160200000	promoter	chr1	160210000	160220000	promoter	chr1:160190000-160200000_chr1:160210000-160220000	pp	0
chr1	16030000	16040000	promoter	chr1	16050000	16060000	promoter	chr1:16030000-16040000_chr1:16050000-16060000	pp	0
chr1	16040000	16050000	promoter	chr1	16060000	16070000	gene.body	chr1:16040000-16050000_chr1:16060000-16070000	pe	0
chr1	16030000	16040000	promoter	chr1	16060000	16070000	gene.body	chr1:16030000-16040000_chr1:16060000-16070000	pe	0
chr1	16040000	16050000	promoter	chr1	16070000	16080000	promoter	chr1:16040000-16050000_chr1:16070000-16080000	pp	0
chr1	160535000	160545000	promoter	chr1	160605000	160615000	terminator	chr1:160535000-160545000_chr1:160605000-160615000	pe	0
chr1	160680000	160690000	terminator	chr1	160765000	160775000	promoter	chr1:160680000-160690000_chr1:160765000-160775000	pe	0
chr1	16060000	16070000	gene.body	chr1	16180000	16190000	distal	chr1:16060000-16070000_chr1:16180000-16190000	others	0
chr1	16070000	16080000	promoter	chr1	16180000	16190000	distal	chr1:16070000-16080000_chr1:16180000-16190000	pe	0
chr1	16075000	16085000	promoter	chr1	16180000	16190000	distal	chr1:16075000-16085000_chr1:16180000-16190000	pe	0
chr1	160730000	160740000	promoter	chr1	160950000	160960000	promoter	chr1:160730000-160740000_chr1:160950000-160960000	pp	0
chr1	160750000	160760000	promoter	chr1	160770000	160780000	promoter	chr1:160750000-160760000_chr1:160770000-160780000	pp	0
chr1	160760000	160770000	distal	chr1	160780000	160790000	distal	chr1:160760000-160770000_chr1:160780000-160790000	ee	0
chr1	160780000	160790000	distal	chr1	160950000	160960000	promoter	chr1:160780000-160790000_chr1:160950000-160960000	pe	0
chr1	16075000	16085000	promoter	chr1	16190000	16200000	distal	chr1:16075000-16085000_chr1:16190000-16200000	pe	0
chr1	16080000	16090000	distal	chr1	16190000	16200000	distal	chr1:16080000-16090000_chr1:16190000-16200000	ee	0
chr1	160950000	160960000	promoter	chr1	161040000	161050000	promoter	chr1:160950000-160960000_chr1:161040000-161050000	pp	0
chr1	161165000	161175000	promoter	chr1	161210000	161220000	promoter	chr1:161165000-161175000_chr1:161210000-161220000	pp	0
chr1	161170000	161180000	promoter	chr1	161200000	161210000	promoter	chr1:161170000-161180000_chr1:161200000-161210000	pp	0.000114020315068265
chr1	161180000	161190000	terminator	chr1	161205000	161215000	promoter	chr1:161180000-161190000_chr1:161205000-161215000	pe	0
chr1	161195000	161205000	promoter	chr1	161215000	161225000	promoter	chr1:161195000-161205000_chr1:161215000-161225000	pp	0
chr1	161210000	161220000	promoter	chr1	161375000	161385000	distal	chr1:161210000-161220000_chr1:161375000-161385000	pe	0
chr1	161210000	161220000	promoter	chr1	161380000	161390000	distal	chr1:161210000-161220000_chr1:161380000-161390000	pe	0
chr1	161480000	161490000	distal	chr1	161535000	161545000	terminator	chr1:161480000-161490000_chr1:161535000-161545000	others	0
chr1	161480000	161490000	distal	chr1	161540000	161550000	promoter	chr1:161480000-161490000_chr1:161540000-161550000	pe	0
chr1	161790000	161800000	terminator	chr1	1.62e+08	162010000	gene.body	chr1:161790000-161800000_chr1:1.62e+08-162010000	others	0
chr1	16180000	16190000	distal	chr1	16200000	16210000	distal	chr1:16180000-16190000_chr1:16200000-16210000	ee	0
chr1	161900000	161910000	gene.body	chr1	162040000	162050000	distal	chr1:161900000-161910000_chr1:162040000-162050000	others	0
chr1	161900000	161910000	gene.body	chr1	162050000	162060000	distal	chr1:161900000-161910000_chr1:162050000-162060000	others	0.000114020315068265
chr1	162845000	162855000	promoter	chr1	162870000	162880000	promoter	chr1:162845000-162855000_chr1:162870000-162880000	pp	0
chr1	163410000	163420000	distal	chr1	163520000	163530000	distal	chr1:163410000-163420000_chr1:163520000-163530000	ee	0
chr1	164610000	164620000	gene.body	chr1	164670000	164680000	gene.body	chr1:164610000-164620000_chr1:164670000-164680000	others	0
chr1	164615000	164625000	promoter	chr1	164780000	164790000	promoter	chr1:164615000-164625000_chr1:164780000-164790000	pp	0
chr1	165115000	165125000	distal	chr1	165390000	165400000	terminator	chr1:165115000-165125000_chr1:165390000-165400000	others	0
chr1	165120000	165130000	distal	chr1	165390000	165400000	terminator	chr1:165120000-165130000_chr1:165390000-165400000	others	0
chr1	165390000	165400000	terminator	chr1	165595000	165605000	distal	chr1:165390000-165400000_chr1:165595000-165605000	others	0
chr1	165395000	165405000	terminator	chr1	165590000	165600000	distal	chr1:165395000-165405000_chr1:165590000-165600000	others	0
chr1	165395000	165405000	terminator	chr1	165595000	165605000	distal	chr1:165395000-165405000_chr1:165595000-165605000	others	0
chr1	165395000	165405000	terminator	chr1	165600000	165610000	distal	chr1:165395000-165405000_chr1:165600000-165610000	others	0
chr1	165760000	165770000	promoter	chr1	165870000	165880000	gene.body	chr1:165760000-165770000_chr1:165870000-165880000	pe	0
chr1	166910000	166920000	promoter	chr1	167050000	167060000	promoter	chr1:166910000-166920000_chr1:167050000-167060000	pp	0
chr1	166910000	166920000	promoter	chr1	167100000	167110000	gene.body	chr1:166910000-166920000_chr1:167100000-167110000	pe	0
chr1	167055000	167065000	terminator	chr1	167530000	167540000	terminator	chr1:167055000-167065000_chr1:167530000-167540000	others	0
chr1	167060000	167070000	terminator	chr1	167530000	167540000	terminator	chr1:167060000-167070000_chr1:167530000-167540000	others	0
chr1	167260000	167270000	gene.body	chr1	167440000	167450000	promoter	chr1:167260000-167270000_chr1:167440000-167450000	pe	0
chr1	167340000	167350000	gene.body	chr1	167540000	167550000	terminator	chr1:167340000-167350000_chr1:167540000-167550000	others	0
chr1	167535000	167545000	terminator	chr1	167680000	167690000	gene.body	chr1:167535000-167545000_chr1:167680000-167690000	others	0
chr1	167545000	167555000	promoter	chr1	167680000	167690000	gene.body	chr1:167545000-167555000_chr1:167680000-167690000	pe	0
chr1	168430000	168440000	gene.body	chr1	168605000	168615000	distal	chr1:168430000-168440000_chr1:168605000-168615000	others	0
chr1	169580000	169590000	promoter	chr1	169710000	169720000	promoter	chr1:169580000-169590000_chr1:169710000-169720000	pp	0
chr1	17050000	17060000	promoter	chr1	17820000	17830000	promoter	chr1:17050000-17060000_chr1:17820000-17830000	pp	0
chr1	17120000	17130000	distal	chr1	17230000	17240000	distal	chr1:17120000-17130000_chr1:17230000-17240000	ee	0
chr1	17120000	17130000	distal	chr1	17370000	17380000	distal	chr1:17120000-17130000_chr1:17370000-17380000	ee	0
chr1	171800000	171810000	gene.body	chr1	171990000	172000000	gene.body	chr1:171800000-171810000_chr1:171990000-1.72e+08	others	0
chr1	172040000	172050000	gene.body	chr1	172420000	172430000	promoter	chr1:172040000-172050000_chr1:172420000-172430000	pe	0
chr1	172420000	172430000	promoter	chr1	172740000	172750000	distal	chr1:172420000-172430000_chr1:172740000-172750000	pe	0.000114020315068265
chr1	172740000	172750000	distal	chr1	173205000	173215000	promoter	chr1:172740000-172750000_chr1:173205000-173215000	pe	0
chr1	173200000	173210000	promoter	chr1	173820000	173830000	promoter	chr1:173200000-173210000_chr1:173820000-173830000	pp	0.000114020315068265
chr1	173860000	173870000	promoter	chr1	173910000	173920000	promoter	chr1:173860000-173870000_chr1:173910000-173920000	pp	0
chr1	17405000	17415000	distal	chr1	17475000	17485000	distal	chr1:17405000-17415000_chr1:17475000-17485000	ee	0
chr1	17410000	17420000	distal	chr1	17470000	17480000	distal	chr1:17410000-17420000_chr1:17470000-17480000	ee	0
chr1	17410000	17420000	distal	chr1	17480000	17490000	distal	chr1:17410000-17420000_chr1:17480000-17490000	ee	0
chr1	17415000	17425000	distal	chr1	17475000	17485000	distal	chr1:17415000-17425000_chr1:17475000-17485000	ee	0
chr1	174255000	174265000	gene.body	chr1	174740000	174750000	gene.body	chr1:174255000-174265000_chr1:174740000-174750000	others	0
chr1	17440000	17450000	distal	chr1	17495000	17505000	distal	chr1:17440000-17450000_chr1:17495000-17505000	ee	0
chr1	17470000	17480000	distal	chr1	17495000	17505000	distal	chr1:17470000-17480000_chr1:17495000-17505000	ee	0
chr1	174780000	174790000	gene.body	chr1	175145000	175155000	terminator	chr1:174780000-174790000_chr1:175145000-175155000	others	0
chr1	17495000	17505000	distal	chr1	17610000	17620000	promoter	chr1:17495000-17505000_chr1:17610000-17620000	pe	0
chr1	17500000	17510000	distal	chr1	17595000	17605000	promoter	chr1:17500000-17510000_chr1:17595000-17605000	pe	0
chr1	17500000	17510000	distal	chr1	17600000	17610000	promoter	chr1:17500000-17510000_chr1:17600000-17610000	pe	0
chr1	17495000	17505000	distal	chr1	17620000	17630000	promoter	chr1:17495000-17505000_chr1:17620000-17630000	pe	0
chr1	17500000	17510000	distal	chr1	17610000	17620000	promoter	chr1:17500000-17510000_chr1:17610000-17620000	pe	0
chr1	175145000	175155000	terminator	chr1	175320000	175330000	gene.body	chr1:175145000-175155000_chr1:175320000-175330000	others	0
chr1	175145000	175155000	terminator	chr1	175325000	175335000	terminator	chr1:175145000-175155000_chr1:175325000-175335000	others	0
chr1	175310000	175320000	terminator	chr1	175330000	175340000	terminator	chr1:175310000-175320000_chr1:175330000-175340000	others	0
chr1	17750000	17760000	promoter	chr1	17820000	17830000	promoter	chr1:17750000-17760000_chr1:17820000-17830000	pp	0
chr1	177930000	177940000	promoter	chr1	178030000	178040000	promoter	chr1:177930000-177940000_chr1:178030000-178040000	pp	0
chr1	178295000	178305000	terminator	chr1	178500000	178510000	promoter	chr1:178295000-178305000_chr1:178500000-178510000	pe	0
chr1	178535000	178545000	promoter	chr1	178720000	178730000	promoter	chr1:178535000-178545000_chr1:178720000-178730000	pp	0
chr1	178535000	178545000	promoter	chr1	178725000	178735000	promoter	chr1:178535000-178545000_chr1:178725000-178735000	pp	0
chr1	178530000	178540000	gene.body	chr1	179590000	179600000	promoter	chr1:178530000-178540000_chr1:179590000-179600000	pe	0
chr1	178540000	178550000	promoter	chr1	178620000	178630000	distal	chr1:178540000-178550000_chr1:178620000-178630000	pe	0
chr1	178535000	178545000	promoter	chr1	178755000	178765000	gene.body	chr1:178535000-178545000_chr1:178755000-178765000	pe	0
chr1	178540000	178550000	promoter	chr1	178755000	178765000	gene.body	chr1:178540000-178550000_chr1:178755000-178765000	pe	0
chr1	178535000	178545000	promoter	chr1	1.79e+08	179010000	distal	chr1:178535000-178545000_chr1:1.79e+08-179010000	pe	0
chr1	179250000	179260000	distal	chr1	179365000	179375000	promoter	chr1:179250000-179260000_chr1:179365000-179375000	pe	0
chr1	179700000	179710000	distal	chr1	179810000	179820000	promoter	chr1:179700000-179710000_chr1:179810000-179820000	pe	0
chr1	179870000	179880000	promoter	chr1	179940000	179950000	promoter	chr1:179870000-179880000_chr1:179940000-179950000	pp	0
chr1	180870000	180880000	terminator	chr1	181140000	181150000	distal	chr1:180870000-180880000_chr1:181140000-181150000	others	0
chr1	180880000	180890000	terminator	chr1	181140000	181150000	distal	chr1:180880000-180890000_chr1:181140000-181150000	others	0
chr1	182080000	182090000	distal	chr1	182800000	182810000	terminator	chr1:182080000-182090000_chr1:182800000-182810000	others	0
chr1	182595000	182605000	promoter	chr1	182780000	182790000	promoter	chr1:182595000-182605000_chr1:182780000-182790000	pp	0
chr1	182595000	182605000	promoter	chr1	182790000	182800000	promoter	chr1:182595000-182605000_chr1:182790000-182800000	pp	0
chr1	182600000	182610000	promoter	chr1	182780000	182790000	promoter	chr1:182600000-182610000_chr1:182780000-182790000	pp	0
chr1	183650000	183660000	promoter	chr1	183680000	183690000	gene.body	chr1:183650000-183660000_chr1:183680000-183690000	pe	0.000114020315068265
chr1	18370000	18380000	promoter	chr1	19880000	19890000	promoter	chr1:18370000-18380000_chr1:19880000-19890000	pp	0.000114020315068265
chr1	184800000	184810000	promoter	chr1	184980000	184990000	distal	chr1:184800000-184810000_chr1:184980000-184990000	pe	0
chr1	18575000	18585000	distal	chr1	18820000	18830000	distal	chr1:18575000-18585000_chr1:18820000-18830000	ee	0
chr1	18580000	18590000	distal	chr1	18820000	18830000	distal	chr1:18580000-18590000_chr1:18820000-18830000	ee	0
chr1	18585000	18595000	distal	chr1	18820000	18830000	distal	chr1:18585000-18595000_chr1:18820000-18830000	ee	0
chr1	193380000	193390000	distal	chr1	193400000	193410000	distal	chr1:193380000-193390000_chr1:193400000-193410000	ee	0
chr1	1940000	1950000	terminator	chr1	1960000	1970000	promoter	chr1:1940000-1950000_chr1:1960000-1970000	pe	0
chr1	1960000	1970000	promoter	chr1	2040000	2050000	promoter	chr1:1960000-1970000_chr1:2040000-2050000	pp	0
chr1	19650000	19660000	terminator	chr1	19705000	19715000	gene.body	chr1:19650000-19660000_chr1:19705000-19715000	others	0
chr1	19655000	19665000	promoter	chr1	19705000	19715000	gene.body	chr1:19655000-19665000_chr1:19705000-19715000	pe	0
chr1	19655000	19665000	promoter	chr1	19710000	19720000	gene.body	chr1:19655000-19665000_chr1:19710000-19720000	pe	0
chr1	19660000	19670000	promoter	chr1	19700000	19710000	promoter	chr1:19660000-19670000_chr1:19700000-19710000	pp	0
chr1	19660000	19670000	promoter	chr1	19705000	19715000	gene.body	chr1:19660000-19670000_chr1:19705000-19715000	pe	0
chr1	196600000	196610000	distal	chr1	196660000	196670000	promoter	chr1:196600000-196610000_chr1:196660000-196670000	pe	0
chr1	200250000	200260000	terminator	chr1	200300000	200310000	gene.body	chr1:200250000-200260000_chr1:200300000-200310000	others	0
chr1	200250000	200260000	terminator	chr1	200305000	200315000	gene.body	chr1:200250000-200260000_chr1:200305000-200315000	others	0
chr1	200260000	200270000	gene.body	chr1	200295000	200305000	gene.body	chr1:200260000-200270000_chr1:200295000-200305000	others	0
chr1	200270000	200280000	gene.body	chr1	200290000	200300000	gene.body	chr1:200270000-200280000_chr1:200290000-200300000	others	0
chr1	200260000	200270000	gene.body	chr1	200490000	200500000	distal	chr1:200260000-200270000_chr1:200490000-200500000	others	0
chr1	200275000	200285000	gene.body	chr1	200295000	200305000	gene.body	chr1:200275000-200285000_chr1:200295000-200305000	others	0
chr1	200280000	200290000	gene.body	chr1	200505000	200515000	distal	chr1:200280000-200290000_chr1:200505000-200515000	others	0
chr1	200295000	200305000	gene.body	chr1	200490000	200500000	distal	chr1:200295000-200305000_chr1:200490000-200500000	others	0
chr1	200295000	200305000	gene.body	chr1	200505000	200515000	distal	chr1:200295000-200305000_chr1:200505000-200515000	others	0
chr1	200300000	200310000	gene.body	chr1	200410000	200420000	promoter	chr1:200300000-200310000_chr1:200410000-200420000	pe	0
chr1	200520000	200530000	distal	chr1	200540000	200550000	distal	chr1:200520000-200530000_chr1:200540000-200550000	ee	0.000114020315068265
chr1	200970000	200980000	terminator	chr1	201030000	201040000	promoter	chr1:200970000-200980000_chr1:201030000-201040000	pe	0
chr1	200970000	200980000	terminator	chr1	201040000	201050000	terminator	chr1:200970000-200980000_chr1:201040000-201050000	others	0
chr1	200970000	200980000	terminator	chr1	201110000	201120000	promoter	chr1:200970000-200980000_chr1:201110000-201120000	pe	0
chr1	201080000	201090000	gene.body	chr1	201110000	201120000	promoter	chr1:201080000-201090000_chr1:201110000-201120000	pe	0
chr1	201140000	201150000	promoter	chr1	201180000	201190000	promoter	chr1:201140000-201150000_chr1:201180000-201190000	pp	0
chr1	201340000	201350000	distal	chr1	201520000	201530000	promoter	chr1:201340000-201350000_chr1:201520000-201530000	pe	0
chr1	201550000	201560000	gene.body	chr1	201890000	201900000	promoter	chr1:201550000-201560000_chr1:201890000-201900000	pe	0
chr1	201700000	201710000	gene.body	chr1	201745000	201755000	gene.body	chr1:201700000-201710000_chr1:201745000-201755000	others	0
chr1	201700000	201710000	gene.body	chr1	201750000	201760000	gene.body	chr1:201700000-201710000_chr1:201750000-201760000	others	0
chr1	201700000	201710000	gene.body	chr1	201790000	201800000	terminator	chr1:201700000-201710000_chr1:201790000-201800000	others	0
chr1	201870000	201880000	promoter	chr1	201980000	201990000	promoter	chr1:201870000-201880000_chr1:201980000-201990000	pp	0.000114020315068265
chr1	201880000	201890000	promoter	chr1	201980000	201990000	promoter	chr1:201880000-201890000_chr1:201980000-201990000	pp	0
chr1	201880000	201890000	promoter	chr1	201970000	201980000	promoter	chr1:201880000-201890000_chr1:201970000-201980000	pp	0
chr1	201890000	201900000	promoter	chr1	201970000	201980000	promoter	chr1:201890000-201900000_chr1:201970000-201980000	pp	0
chr1	201885000	201895000	promoter	chr1	201995000	202005000	promoter	chr1:201885000-201895000_chr1:201995000-202005000	pp	0.000114020315068265
chr1	201950000	201960000	promoter	chr1	201980000	201990000	promoter	chr1:201950000-201960000_chr1:201980000-201990000	pp	0
chr1	202140000	202150000	promoter	chr1	202190000	202200000	promoter	chr1:202140000-202150000_chr1:202190000-202200000	pp	0
chr1	202150000	202160000	promoter	chr1	202180000	202190000	promoter	chr1:202150000-202160000_chr1:202180000-202190000	pp	0
chr1	20220000	20230000	distal	chr1	20360000	20370000	terminator	chr1:20220000-20230000_chr1:20360000-20370000	others	0
chr1	202565000	202575000	promoter	chr1	202650000	202660000	gene.body	chr1:202565000-202575000_chr1:202650000-202660000	pe	0
chr1	202570000	202580000	terminator	chr1	202650000	202660000	gene.body	chr1:202570000-202580000_chr1:202650000-202660000	others	0
chr1	202655000	202665000	gene.body	chr1	202710000	202720000	promoter	chr1:202655000-202665000_chr1:202710000-202720000	pe	0
chr1	202660000	202670000	gene.body	chr1	202700000	202710000	promoter	chr1:202660000-202670000_chr1:202700000-202710000	pe	0
chr1	202950000	202960000	promoter	chr1	204120000	204130000	promoter	chr1:202950000-202960000_chr1:204120000-204130000	pp	0
chr1	202960000	202970000	promoter	chr1	202990000	203000000	promoter	chr1:202960000-202970000_chr1:202990000-2.03e+08	pp	0
chr1	203030000	203040000	promoter	chr1	203260000	203270000	promoter	chr1:203030000-203040000_chr1:203260000-203270000	pp	0
chr1	203030000	203040000	promoter	chr1	203335000	203345000	terminator	chr1:203030000-203040000_chr1:203335000-203345000	pe	0
chr1	203115000	203125000	gene.body	chr1	203170000	203180000	promoter	chr1:203115000-203125000_chr1:203170000-203180000	pe	0
chr1	203110000	203120000	gene.body	chr1	203210000	203220000	promoter	chr1:203110000-203120000_chr1:203210000-203220000	pe	0
chr1	203125000	203135000	promoter	chr1	203170000	203180000	promoter	chr1:203125000-203135000_chr1:203170000-203180000	pp	0
chr1	203135000	203145000	gene.body	chr1	203170000	203180000	promoter	chr1:203135000-203145000_chr1:203170000-203180000	pe	0
chr1	203260000	203270000	promoter	chr1	203320000	203330000	distal	chr1:203260000-203270000_chr1:203320000-203330000	pe	0
chr1	203260000	203270000	promoter	chr1	203330000	203340000	terminator	chr1:203260000-203270000_chr1:203330000-203340000	pe	0
chr1	203265000	203275000	promoter	chr1	203330000	203340000	terminator	chr1:203265000-203275000_chr1:203330000-203340000	pe	0
chr1	203265000	203275000	promoter	chr1	203340000	203350000	promoter	chr1:203265000-203275000_chr1:203340000-203350000	pp	0
chr1	203265000	203275000	promoter	chr1	203345000	203355000	promoter	chr1:203265000-203275000_chr1:203345000-203355000	pp	0
chr1	203270000	203280000	promoter	chr1	203340000	203350000	promoter	chr1:203270000-203280000_chr1:203340000-203350000	pp	0
chr1	203500000	203510000	terminator	chr1	203590000	203600000	distal	chr1:203500000-203510000_chr1:203590000-203600000	others	0
chr1	20360000	20370000	terminator	chr1	20490000	20500000	terminator	chr1:20360000-20370000_chr1:20490000-20500000	others	0
chr1	20365000	20375000	terminator	chr1	20490000	20500000	terminator	chr1:20365000-20375000_chr1:20490000-20500000	others	0
chr1	204250000	204260000	terminator	chr1	204360000	204370000	promoter	chr1:204250000-204260000_chr1:204360000-204370000	pe	0
chr1	204390000	204400000	promoter	chr1	204435000	204445000	gene.body	chr1:204390000-204400000_chr1:204435000-204445000	pe	0
chr1	204390000	204400000	promoter	chr1	204440000	204450000	promoter	chr1:204390000-204400000_chr1:204440000-204450000	pp	0
chr1	204435000	204445000	gene.body	chr1	204490000	204500000	promoter	chr1:204435000-204445000_chr1:204490000-204500000	pe	0
chr1	204430000	204440000	promoter	chr1	204500000	204510000	distal	chr1:204430000-204440000_chr1:204500000-204510000	pe	0
chr1	204435000	204445000	gene.body	chr1	204505000	204515000	promoter	chr1:204435000-204445000_chr1:204505000-204515000	pe	0
chr1	204440000	204450000	promoter	chr1	204500000	204510000	distal	chr1:204440000-204450000_chr1:204500000-204510000	pe	0
chr1	204440000	204450000	promoter	chr1	204505000	204515000	promoter	chr1:204440000-204450000_chr1:204505000-204515000	pp	0
chr1	204440000	204450000	promoter	chr1	204510000	204520000	promoter	chr1:204440000-204450000_chr1:204510000-204520000	pp	0
chr1	204490000	204500000	promoter	chr1	204800000	204810000	distal	chr1:204490000-204500000_chr1:204800000-204810000	pe	0
chr1	204495000	204505000	promoter	chr1	204800000	204810000	distal	chr1:204495000-204505000_chr1:204800000-204810000	pe	0
chr1	204560000	204570000	distal	chr1	204795000	204805000	distal	chr1:204560000-204570000_chr1:204795000-204805000	ee	0
chr1	204560000	204570000	distal	chr1	204800000	204810000	distal	chr1:204560000-204570000_chr1:204800000-204810000	ee	0
chr1	204750000	204760000	distal	chr1	204790000	204800000	distal	chr1:204750000-204760000_chr1:204790000-204800000	ee	0
chr1	204760000	204770000	distal	chr1	204790000	204800000	distal	chr1:204760000-204770000_chr1:204790000-204800000	ee	0
chr1	204795000	204805000	distal	chr1	204830000	204840000	promoter	chr1:204795000-204805000_chr1:204830000-204840000	pe	0.000114020315068265
chr1	204810000	204820000	distal	chr1	204940000	204950000	promoter	chr1:204810000-204820000_chr1:204940000-204950000	pe	0
chr1	204975000	204985000	promoter	chr1	205060000	205070000	promoter	chr1:204975000-204985000_chr1:205060000-205070000	pp	0
chr1	205120000	205130000	promoter	chr1	205140000	205150000	terminator	chr1:205120000-205130000_chr1:205140000-205150000	pe	0
chr1	205130000	205140000	distal	chr1	205250000	205260000	promoter	chr1:205130000-205140000_chr1:205250000-205260000	pe	0
chr1	205140000	205150000	terminator	chr1	205260000	205270000	terminator	chr1:205140000-205150000_chr1:205260000-205270000	others	0
chr1	20520000	20530000	distal	chr1	20630000	20640000	promoter	chr1:20520000-20530000_chr1:20630000-20640000	pe	0
chr1	20520000	20530000	distal	chr1	20635000	20645000	promoter	chr1:20520000-20530000_chr1:20635000-20645000	pe	0.000114020315068265
chr1	205250000	205260000	promoter	chr1	205330000	205340000	promoter	chr1:205250000-205260000_chr1:205330000-205340000	pp	0
chr1	205255000	205265000	promoter	chr1	205325000	205335000	distal	chr1:205255000-205265000_chr1:205325000-205335000	pe	0
chr1	205255000	205265000	promoter	chr1	205330000	205340000	promoter	chr1:205255000-205265000_chr1:205330000-205340000	pp	0
chr1	205260000	205270000	terminator	chr1	205325000	205335000	distal	chr1:205260000-205270000_chr1:205325000-205335000	others	0
chr1	205260000	205270000	terminator	chr1	205330000	205340000	promoter	chr1:205260000-205270000_chr1:205330000-205340000	pe	0.000114020315068265
chr1	205480000	205490000	distal	chr1	205520000	205530000	promoter	chr1:205480000-205490000_chr1:205520000-205530000	pe	0
chr1	205480000	205490000	distal	chr1	205590000	205600000	promoter	chr1:205480000-205490000_chr1:205590000-205600000	pe	0
chr1	205590000	205600000	promoter	chr1	205630000	205640000	promoter	chr1:205590000-205600000_chr1:205630000-205640000	pp	0
chr1	205590000	205600000	promoter	chr1	205645000	205655000	distal	chr1:205590000-205600000_chr1:205645000-205655000	pe	0
chr1	205590000	205600000	promoter	chr1	205650000	205660000	terminator	chr1:205590000-205600000_chr1:205650000-205660000	pe	0
chr1	205790000	205800000	promoter	chr1	205905000	205915000	terminator	chr1:205790000-205800000_chr1:205905000-205915000	pe	0
chr1	206030000	206040000	distal	chr1	206100000	206110000	terminator	chr1:206030000-206040000_chr1:206100000-206110000	others	0
chr1	206470000	206480000	promoter	chr1	206590000	206600000	promoter	chr1:206470000-206480000_chr1:206590000-206600000	pp	0
chr1	206470000	206480000	promoter	chr1	206605000	206615000	promoter	chr1:206470000-206480000_chr1:206605000-206615000	pp	0
chr1	206480000	206490000	gene.body	chr1	206590000	206600000	promoter	chr1:206480000-206490000_chr1:206590000-206600000	pe	0
chr1	206720000	206730000	promoter	chr1	206910000	206920000	promoter	chr1:206720000-206730000_chr1:206910000-206920000	pp	0
chr1	206725000	206735000	promoter	chr1	206905000	206915000	promoter	chr1:206725000-206735000_chr1:206905000-206915000	pp	0
chr1	206725000	206735000	promoter	chr1	206910000	206920000	promoter	chr1:206725000-206735000_chr1:206910000-206920000	pp	0
chr1	206795000	206805000	gene.body	chr1	206870000	206880000	terminator	chr1:206795000-206805000_chr1:206870000-206880000	others	0
chr1	206795000	206805000	gene.body	chr1	206905000	206915000	promoter	chr1:206795000-206805000_chr1:206905000-206915000	pe	0
chr1	206795000	206805000	gene.body	chr1	206920000	206930000	promoter	chr1:206795000-206805000_chr1:206920000-206930000	pe	0
chr1	206800000	206810000	gene.body	chr1	206910000	206920000	promoter	chr1:206800000-206810000_chr1:206910000-206920000	pe	0
chr1	206800000	206810000	gene.body	chr1	206920000	206930000	promoter	chr1:206800000-206810000_chr1:206920000-206930000	pe	0
chr1	206850000	206860000	distal	chr1	206920000	206930000	promoter	chr1:206850000-206860000_chr1:206920000-206930000	pe	0
chr1	206850000	206860000	distal	chr1	2.07e+08	207010000	distal	chr1:206850000-206860000_chr1:2.07e+08-207010000	ee	0
chr1	206860000	206870000	promoter	chr1	206990000	207000000	distal	chr1:206860000-206870000_chr1:206990000-2.07e+08	pe	0
chr1	206870000	206880000	terminator	chr1	206975000	206985000	distal	chr1:206870000-206880000_chr1:206975000-206985000	others	0.000114020315068265
chr1	206870000	206880000	terminator	chr1	207050000	207060000	promoter	chr1:206870000-206880000_chr1:207050000-207060000	pe	0
chr1	206905000	206915000	promoter	chr1	206930000	206940000	promoter	chr1:206905000-206915000_chr1:206930000-206940000	pp	0
chr1	206910000	206920000	promoter	chr1	206930000	206940000	promoter	chr1:206910000-206920000_chr1:206930000-206940000	pp	0
chr1	206910000	206920000	promoter	chr1	206970000	206980000	promoter	chr1:206910000-206920000_chr1:206970000-206980000	pp	0
chr1	206970000	206980000	promoter	chr1	2.07e+08	207010000	distal	chr1:206970000-206980000_chr1:2.07e+08-207010000	pe	0
chr1	206975000	206985000	distal	chr1	2.07e+08	207010000	distal	chr1:206975000-206985000_chr1:2.07e+08-207010000	ee	0
chr1	207820000	207830000	promoter	chr1	207980000	207990000	distal	chr1:207820000-207830000_chr1:207980000-207990000	pe	0
chr1	207820000	207830000	promoter	chr1	207985000	207995000	distal	chr1:207820000-207830000_chr1:207985000-207995000	pe	0
chr1	207860000	207870000	promoter	chr1	207960000	207970000	promoter	chr1:207860000-207870000_chr1:207960000-207970000	pp	0
chr1	207870000	207880000	promoter	chr1	207960000	207970000	promoter	chr1:207870000-207880000_chr1:207960000-207970000	pp	0
chr1	208130000	208140000	gene.body	chr1	208235000	208245000	promoter	chr1:208130000-208140000_chr1:208235000-208245000	pe	0
chr1	208130000	208140000	gene.body	chr1	208240000	208250000	promoter	chr1:208130000-208140000_chr1:208240000-208250000	pe	0
chr1	208235000	208245000	promoter	chr1	209550000	209560000	gene.body	chr1:208235000-208245000_chr1:209550000-209560000	pe	0
chr1	209590000	209600000	gene.body	chr1	209620000	209630000	promoter	chr1:209590000-209600000_chr1:209620000-209630000	pe	0
chr1	209620000	209630000	promoter	chr1	209740000	209750000	distal	chr1:209620000-209630000_chr1:209740000-209750000	pe	0
chr1	209690000	209700000	gene.body	chr1	209740000	209750000	distal	chr1:209690000-209700000_chr1:209740000-209750000	others	0
chr1	210365000	210375000	promoter	chr1	210400000	210410000	distal	chr1:210365000-210375000_chr1:210400000-210410000	pe	0
chr1	211310000	211320000	promoter	chr1	211510000	211520000	distal	chr1:211310000-211320000_chr1:211510000-211520000	pe	0
chr1	211320000	211330000	promoter	chr1	211380000	211390000	promoter	chr1:211320000-211330000_chr1:211380000-211390000	pp	0
chr1	211320000	211330000	promoter	chr1	211510000	211520000	distal	chr1:211320000-211330000_chr1:211510000-211520000	pe	0
chr1	211380000	211390000	promoter	chr1	211650000	211660000	promoter	chr1:211380000-211390000_chr1:211650000-211660000	pp	0
chr1	21240000	21250000	promoter	chr1	21360000	21370000	distal	chr1:21240000-21250000_chr1:21360000-21370000	pe	0
chr1	21240000	21250000	promoter	chr1	21370000	21380000	distal	chr1:21240000-21250000_chr1:21370000-21380000	pe	0
chr1	21240000	21250000	promoter	chr1	21330000	21340000	gene.body	chr1:21240000-21250000_chr1:21330000-21340000	pe	0
chr1	21245000	21255000	promoter	chr1	21330000	21340000	gene.body	chr1:21245000-21255000_chr1:21330000-21340000	pe	0
chr1	21250000	21260000	promoter	chr1	21330000	21340000	gene.body	chr1:21250000-21260000_chr1:21330000-21340000	pe	0
chr1	21250000	21260000	promoter	chr1	21360000	21370000	distal	chr1:21250000-21260000_chr1:21360000-21370000	pe	0
chr1	212560000	212570000	promoter	chr1	212595000	212605000	gene.body	chr1:212560000-212570000_chr1:212595000-212605000	pe	0
chr1	214120000	214130000	gene.body	chr1	214310000	214320000	gene.body	chr1:214120000-214130000_chr1:214310000-214320000	others	0
chr1	214260000	214270000	distal	chr1	214320000	214330000	promoter	chr1:214260000-214270000_chr1:214320000-214330000	pe	0
chr1	219200000	219210000	promoter	chr1	219380000	219390000	distal	chr1:219200000-219210000_chr1:219380000-219390000	pe	0
chr1	219560000	219570000	distal	chr1	219810000	219820000	gene.body	chr1:219560000-219570000_chr1:219810000-219820000	others	0
chr1	219660000	219670000	distal	chr1	219810000	219820000	gene.body	chr1:219660000-219670000_chr1:219810000-219820000	others	0
chr1	219660000	219670000	distal	chr1	219820000	219830000	gene.body	chr1:219660000-219670000_chr1:219820000-219830000	others	0
chr1	220280000	220290000	distal	chr1	220515000	220525000	distal	chr1:220280000-220290000_chr1:220515000-220525000	ee	0
chr1	220285000	220295000	distal	chr1	220770000	220780000	promoter	chr1:220285000-220295000_chr1:220770000-220780000	pe	0.000114020315068265
chr1	220690000	220700000	promoter	chr1	220770000	220780000	promoter	chr1:220690000-220700000_chr1:220770000-220780000	pp	0
chr1	220720000	220730000	distal	chr1	220770000	220780000	promoter	chr1:220720000-220730000_chr1:220770000-220780000	pe	0
chr1	22100000	22110000	terminator	chr1	22270000	22280000	distal	chr1:22100000-22110000_chr1:22270000-22280000	others	0
chr1	222170000	222180000	gene.body	chr1	222450000	222460000	distal	chr1:222170000-222180000_chr1:222450000-222460000	others	0
chr1	222790000	222800000	distal	chr1	222810000	222820000	promoter	chr1:222790000-222800000_chr1:222810000-222820000	pe	0
chr1	222800000	222810000	distal	chr1	223140000	223150000	promoter	chr1:222800000-222810000_chr1:223140000-223150000	pe	0
chr1	222810000	222820000	promoter	chr1	223140000	223150000	promoter	chr1:222810000-222820000_chr1:223140000-223150000	pp	0
chr1	223090000	223100000	terminator	chr1	223130000	223140000	promoter	chr1:223090000-223100000_chr1:223130000-223140000	pe	0
chr1	223135000	223145000	promoter	chr1	223685000	223695000	distal	chr1:223135000-223145000_chr1:223685000-223695000	pe	0
chr1	223140000	223150000	promoter	chr1	223690000	223700000	promoter	chr1:223140000-223150000_chr1:223690000-223700000	pp	0
chr1	223140000	223150000	promoter	chr1	223695000	223705000	promoter	chr1:223140000-223150000_chr1:223695000-223705000	pp	0
chr1	223140000	223150000	promoter	chr1	223740000	223750000	promoter	chr1:223140000-223150000_chr1:223740000-223750000	pp	0
chr1	223550000	223560000	promoter	chr1	223620000	223630000	promoter	chr1:223550000-223560000_chr1:223620000-223630000	pp	0
chr1	223550000	223560000	promoter	chr1	223680000	223690000	distal	chr1:223550000-223560000_chr1:223680000-223690000	pe	0.000114020315068265
chr1	223620000	223630000	promoter	chr1	223675000	223685000	distal	chr1:223620000-223630000_chr1:223675000-223685000	pe	0
chr1	223695000	223705000	promoter	chr1	223740000	223750000	promoter	chr1:223695000-223705000_chr1:223740000-223750000	pp	0
chr1	224430000	224440000	promoter	chr1	224450000	224460000	gene.body	chr1:224430000-224440000_chr1:224450000-224460000	pe	0
chr1	224500000	224510000	gene.body	chr1	224520000	224530000	promoter	chr1:224500000-224510000_chr1:224520000-224530000	pe	0
chr1	224505000	224515000	promoter	chr1	224925000	224935000	promoter	chr1:224505000-224515000_chr1:224925000-224935000	pp	0
chr1	224700000	224710000	terminator	chr1	224920000	224930000	promoter	chr1:224700000-224710000_chr1:224920000-224930000	pe	0
chr1	224730000	224740000	promoter	chr1	224850000	224860000	gene.body	chr1:224730000-224740000_chr1:224850000-224860000	pe	0
chr1	225430000	225440000	promoter	chr1	225470000	225480000	distal	chr1:225430000-225440000_chr1:225470000-225480000	pe	0
chr1	225470000	225480000	distal	chr1	225770000	225780000	promoter	chr1:225470000-225480000_chr1:225770000-225780000	pe	0
chr1	225470000	225480000	distal	chr1	225810000	225820000	promoter	chr1:225470000-225480000_chr1:225810000-225820000	pe	0
chr1	225470000	225480000	distal	chr1	225845000	225855000	promoter	chr1:225470000-225480000_chr1:225845000-225855000	pe	0
chr1	225470000	225480000	distal	chr1	225850000	225860000	promoter	chr1:225470000-225480000_chr1:225850000-225860000	pe	0
chr1	225475000	225485000	distal	chr1	225845000	225855000	promoter	chr1:225475000-225485000_chr1:225845000-225855000	pe	0
chr1	225470000	225480000	distal	chr1	225860000	225870000	promoter	chr1:225470000-225480000_chr1:225860000-225870000	pe	0
chr1	225470000	225480000	distal	chr1	225865000	225875000	promoter	chr1:225470000-225480000_chr1:225865000-225875000	pe	0
chr1	225470000	225480000	distal	chr1	225870000	225880000	promoter	chr1:225470000-225480000_chr1:225870000-225880000	pe	0
chr1	225470000	225480000	distal	chr1	225875000	225885000	promoter	chr1:225470000-225480000_chr1:225875000-225885000	pe	0
chr1	225475000	225485000	distal	chr1	225860000	225870000	promoter	chr1:225475000-225485000_chr1:225860000-225870000	pe	0
chr1	225470000	225480000	distal	chr1	225920000	225930000	promoter	chr1:225470000-225480000_chr1:225920000-225930000	pe	0.000114020315068265
chr1	225470000	225480000	distal	chr1	225960000	225970000	distal	chr1:225470000-225480000_chr1:225960000-225970000	ee	0
chr1	225470000	225480000	distal	chr1	225965000	225975000	distal	chr1:225470000-225480000_chr1:225965000-225975000	ee	0.000114020315068265
chr1	225470000	225480000	distal	chr1	225970000	225980000	distal	chr1:225470000-225480000_chr1:225970000-225980000	ee	0
chr1	225470000	225480000	distal	chr1	225975000	225985000	terminator	chr1:225470000-225480000_chr1:225975000-225985000	others	0
chr1	225470000	225480000	distal	chr1	225990000	226000000	promoter	chr1:225470000-225480000_chr1:225990000-2.26e+08	pe	0
chr1	225470000	225480000	distal	chr1	2.26e+08	226010000	promoter	chr1:225470000-225480000_chr1:2.26e+08-226010000	pe	0
chr1	225870000	225880000	promoter	chr1	225970000	225980000	distal	chr1:225870000-225880000_chr1:225970000-225980000	pe	0
chr1	225870000	225880000	promoter	chr1	225975000	225985000	terminator	chr1:225870000-225880000_chr1:225975000-225985000	pe	0
chr1	225880000	225890000	promoter	chr1	225980000	225990000	terminator	chr1:225880000-225890000_chr1:225980000-225990000	pe	0
chr1	225880000	225890000	promoter	chr1	225990000	226000000	promoter	chr1:225880000-225890000_chr1:225990000-2.26e+08	pp	0
chr1	225980000	225990000	terminator	chr1	2.26e+08	226010000	promoter	chr1:225980000-225990000_chr1:2.26e+08-226010000	pe	0
chr1	225985000	225995000	gene.body	chr1	226060000	226070000	promoter	chr1:225985000-225995000_chr1:226060000-226070000	pe	0
chr1	225995000	226005000	promoter	chr1	226060000	226070000	promoter	chr1:225995000-226005000_chr1:226060000-226070000	pp	0
chr1	225990000	226000000	promoter	chr1	226100000	226110000	distal	chr1:225990000-2.26e+08_chr1:226100000-226110000	pe	0
chr1	226060000	226070000	promoter	chr1	226110000	226120000	distal	chr1:226060000-226070000_chr1:226110000-226120000	pe	0
chr1	226110000	226120000	distal	chr1	226200000	226210000	distal	chr1:226110000-226120000_chr1:226200000-226210000	ee	0
chr1	226120000	226130000	distal	chr1	226190000	226200000	distal	chr1:226120000-226130000_chr1:226190000-226200000	ee	0
chr1	226400000	226410000	promoter	chr1	226420000	226430000	distal	chr1:226400000-226410000_chr1:226420000-226430000	pe	0
chr1	226400000	226410000	promoter	chr1	226425000	226435000	distal	chr1:226400000-226410000_chr1:226425000-226435000	pe	0
chr1	226425000	226435000	distal	chr1	226540000	226550000	promoter	chr1:226425000-226435000_chr1:226540000-226550000	pe	0.000114020315068265
chr1	226410000	226420000	promoter	chr1	226620000	226630000	distal	chr1:226410000-226420000_chr1:226620000-226630000	pe	0
chr1	226410000	226420000	promoter	chr1	226625000	226635000	terminator	chr1:226410000-226420000_chr1:226625000-226635000	pe	0
chr1	226540000	226550000	promoter	chr1	226625000	226635000	terminator	chr1:226540000-226550000_chr1:226625000-226635000	pe	0
chr1	226715000	226725000	gene.body	chr1	226820000	226830000	promoter	chr1:226715000-226725000_chr1:226820000-226830000	pe	0
chr1	226710000	226720000	gene.body	chr1	226920000	226930000	terminator	chr1:226710000-226720000_chr1:226920000-226930000	others	0
chr1	226720000	226730000	gene.body	chr1	226820000	226830000	promoter	chr1:226720000-226730000_chr1:226820000-226830000	pe	0
chr1	226920000	226930000	terminator	chr1	227430000	227440000	terminator	chr1:226920000-226930000_chr1:227430000-227440000	others	0
chr1	227230000	227240000	gene.body	chr1	227430000	227440000	terminator	chr1:227230000-227240000_chr1:227430000-227440000	others	0
chr1	227990000	228000000	distal	chr1	228130000	228140000	promoter	chr1:227990000-2.28e+08_chr1:228130000-228140000	pe	0
chr1	228100000	228110000	promoter	chr1	228490000	228500000	distal	chr1:228100000-228110000_chr1:228490000-228500000	pe	0
chr1	228460000	228470000	distal	chr1	228505000	228515000	distal	chr1:228460000-228470000_chr1:228505000-228515000	ee	0
chr1	228470000	228480000	distal	chr1	228500000	228510000	distal	chr1:228470000-228480000_chr1:228500000-228510000	ee	0
chr1	228475000	228485000	distal	chr1	228500000	228510000	distal	chr1:228475000-228485000_chr1:228500000-228510000	ee	0
chr1	228475000	228485000	distal	chr1	228505000	228515000	distal	chr1:228475000-228485000_chr1:228505000-228515000	ee	0
chr1	228480000	228490000	distal	chr1	228505000	228515000	distal	chr1:228480000-228490000_chr1:228505000-228515000	ee	0
chr1	228500000	228510000	distal	chr1	228660000	228670000	distal	chr1:228500000-228510000_chr1:228660000-228670000	ee	0
chr1	229220000	229230000	distal	chr1	229250000	229260000	promoter	chr1:229220000-229230000_chr1:229250000-229260000	pe	0
chr1	229225000	229235000	distal	chr1	229250000	229260000	promoter	chr1:229225000-229235000_chr1:229250000-229260000	pe	0
chr1	229250000	229260000	promoter	chr1	229505000	229515000	promoter	chr1:229250000-229260000_chr1:229505000-229515000	pp	0
chr1	229450000	229460000	promoter	chr1	229480000	229490000	gene.body	chr1:229450000-229460000_chr1:229480000-229490000	pe	0
chr1	22965000	22975000	promoter	chr1	23175000	23185000	promoter	chr1:22965000-22975000_chr1:23175000-23185000	pp	0.000114020315068265
chr1	230635000	230645000	promoter	chr1	230790000	230800000	promoter	chr1:230635000-230645000_chr1:230790000-230800000	pp	0
chr1	230640000	230650000	promoter	chr1	230910000	230920000	promoter	chr1:230640000-230650000_chr1:230910000-230920000	pp	0
chr1	23090000	23100000	terminator	chr1	23180000	23190000	distal	chr1:23090000-23100000_chr1:23180000-23190000	others	0
chr1	230910000	230920000	promoter	chr1	231090000	231100000	distal	chr1:230910000-230920000_chr1:231090000-231100000	pe	0
chr1	231300000	231310000	distal	chr1	231580000	231590000	gene.body	chr1:231300000-231310000_chr1:231580000-231590000	others	0
chr1	231310000	231320000	distal	chr1	231590000	231600000	terminator	chr1:231310000-231320000_chr1:231590000-231600000	others	0
chr1	231350000	231360000	terminator	chr1	231595000	231605000	gene.body	chr1:231350000-231360000_chr1:231595000-231605000	others	0
chr1	231350000	231360000	terminator	chr1	231600000	231610000	gene.body	chr1:231350000-231360000_chr1:231600000-231610000	others	0
chr1	231520000	231530000	promoter	chr1	231590000	231600000	terminator	chr1:231520000-231530000_chr1:231590000-231600000	pe	0
chr1	233390000	233400000	distal	chr1	234115000	234125000	gene.body	chr1:233390000-233400000_chr1:234115000-234125000	others	0
chr1	234120000	234130000	gene.body	chr1	234320000	234330000	terminator	chr1:234120000-234130000_chr1:234320000-234330000	others	0
chr1	234150000	234160000	gene.body	chr1	234315000	234325000	terminator	chr1:234150000-234160000_chr1:234315000-234325000	others	0
chr1	234150000	234160000	gene.body	chr1	234320000	234330000	terminator	chr1:234150000-234160000_chr1:234320000-234330000	others	0
chr1	234155000	234165000	gene.body	chr1	234320000	234330000	terminator	chr1:234155000-234165000_chr1:234320000-234330000	others	0
chr1	234320000	234330000	terminator	chr1	235085000	235095000	distal	chr1:234320000-234330000_chr1:235085000-235095000	others	0
chr1	234490000	234500000	distal	chr1	234580000	234590000	distal	chr1:234490000-234500000_chr1:234580000-234590000	ee	0
chr1	234490000	234500000	distal	chr1	235110000	235120000	promoter	chr1:234490000-234500000_chr1:235110000-235120000	pe	0
chr1	234520000	234530000	promoter	chr1	235080000	235090000	distal	chr1:234520000-234530000_chr1:235080000-235090000	pe	0
chr1	23485000	23495000	distal	chr1	23630000	23640000	terminator	chr1:23485000-23495000_chr1:23630000-23640000	others	0
chr1	23490000	23500000	distal	chr1	23535000	23545000	distal	chr1:23490000-23500000_chr1:23535000-23545000	ee	0
chr1	235095000	235105000	distal	chr1	235120000	235130000	promoter	chr1:235095000-235105000_chr1:235120000-235130000	pe	0
chr1	235100000	235110000	terminator	chr1	235120000	235130000	promoter	chr1:235100000-235110000_chr1:235120000-235130000	pe	0
chr1	23540000	23550000	distal	chr1	23630000	23640000	terminator	chr1:23540000-23550000_chr1:23630000-23640000	others	0
chr1	23540000	23550000	distal	chr1	23680000	23690000	promoter	chr1:23540000-23550000_chr1:23680000-23690000	pe	0
chr1	23550000	23560000	distal	chr1	23660000	23670000	distal	chr1:23550000-23560000_chr1:23660000-23670000	ee	0
chr1	236100000	236110000	distal	chr1	236480000	236490000	terminator	chr1:236100000-236110000_chr1:236480000-236490000	others	0
chr1	236110000	236120000	distal	chr1	236485000	236495000	terminator	chr1:236110000-236120000_chr1:236485000-236495000	others	0
chr1	23630000	23640000	terminator	chr1	23670000	23680000	distal	chr1:23630000-23640000_chr1:23670000-23680000	others	0
chr1	236290000	236300000	distal	chr1	236475000	236485000	terminator	chr1:236290000-236300000_chr1:236475000-236485000	others	0
chr1	236300000	236310000	distal	chr1	236460000	236470000	gene.body	chr1:236300000-236310000_chr1:236460000-236470000	others	0
chr1	236290000	236300000	distal	chr1	236480000	236490000	terminator	chr1:236290000-236300000_chr1:236480000-236490000	others	0
chr1	236460000	236470000	gene.body	chr1	236510000	236520000	promoter	chr1:236460000-236470000_chr1:236510000-236520000	pe	0
chr1	236480000	236490000	terminator	chr1	236520000	236530000	promoter	chr1:236480000-236490000_chr1:236520000-236530000	pe	0
chr1	236490000	236500000	gene.body	chr1	236530000	236540000	promoter	chr1:236490000-236500000_chr1:236530000-236540000	pe	0
chr1	236500000	236510000	terminator	chr1	236530000	236540000	promoter	chr1:236500000-236510000_chr1:236530000-236540000	pe	0
chr1	23690000	23700000	promoter	chr1	23850000	23860000	gene.body	chr1:23690000-23700000_chr1:23850000-23860000	pe	0
chr1	23770000	23780000	promoter	chr1	23810000	23820000	promoter	chr1:23770000-23780000_chr1:23810000-23820000	pp	0
chr1	23800000	23810000	promoter	chr1	23820000	23830000	promoter	chr1:23800000-23810000_chr1:23820000-23830000	pp	0
chr1	23810000	23820000	promoter	chr1	23855000	23865000	gene.body	chr1:23810000-23820000_chr1:23855000-23865000	pe	0
chr1	238230000	238240000	promoter	chr1	238950000	238960000	distal	chr1:238230000-238240000_chr1:238950000-238960000	pe	0
chr1	239950000	239960000	distal	chr1	239970000	239980000	distal	chr1:239950000-239960000_chr1:239970000-239980000	ee	0
chr1	239960000	239970000	distal	chr1	239980000	239990000	distal	chr1:239960000-239970000_chr1:239980000-239990000	ee	0
chr1	239950000	239960000	distal	chr1	2.4e+08	240010000	distal	chr1:239950000-239960000_chr1:2.4e+08-240010000	ee	0
chr1	239960000	239970000	distal	chr1	239995000	240005000	distal	chr1:239960000-239970000_chr1:239995000-240005000	ee	0
chr1	239960000	239970000	distal	chr1	2.4e+08	240010000	distal	chr1:239960000-239970000_chr1:2.4e+08-240010000	ee	0
chr1	239960000	239970000	distal	chr1	240170000	240180000	gene.body	chr1:239960000-239970000_chr1:240170000-240180000	others	0.000114020315068265
chr1	239970000	239980000	distal	chr1	239995000	240005000	distal	chr1:239970000-239980000_chr1:239995000-240005000	ee	0
chr1	239970000	239980000	distal	chr1	2.4e+08	240010000	distal	chr1:239970000-239980000_chr1:2.4e+08-240010000	ee	0
chr1	239975000	239985000	distal	chr1	240010000	240020000	promoter	chr1:239975000-239985000_chr1:240010000-240020000	pe	0
chr1	2.4e+08	240010000	distal	chr1	240020000	240030000	gene.body	chr1:2.4e+08-240010000_chr1:240020000-240030000	others	0
chr1	240020000	240030000	gene.body	chr1	240090000	240100000	promoter	chr1:240020000-240030000_chr1:240090000-240100000	pe	0
chr1	240020000	240030000	gene.body	chr1	240170000	240180000	gene.body	chr1:240020000-240030000_chr1:240170000-240180000	others	0
chr1	240010000	240020000	promoter	chr1	240185000	240195000	promoter	chr1:240010000-240020000_chr1:240185000-240195000	pp	0
chr1	240020000	240030000	gene.body	chr1	240180000	240190000	promoter	chr1:240020000-240030000_chr1:240180000-240190000	pe	0
chr1	240020000	240030000	gene.body	chr1	240185000	240195000	promoter	chr1:240020000-240030000_chr1:240185000-240195000	pe	0
chr1	24190000	24200000	promoter	chr1	24385000	24395000	promoter	chr1:24190000-24200000_chr1:24385000-24395000	pp	0
chr1	24195000	24205000	promoter	chr1	24380000	24390000	promoter	chr1:24195000-24205000_chr1:24380000-24390000	pp	0
chr1	24195000	24205000	promoter	chr1	24385000	24395000	promoter	chr1:24195000-24205000_chr1:24385000-24395000	pp	0
chr1	24190000	24200000	promoter	chr1	24390000	24400000	promoter	chr1:24190000-24200000_chr1:24390000-24400000	pp	0
chr1	24195000	24205000	promoter	chr1	24390000	24400000	promoter	chr1:24195000-24205000_chr1:24390000-24400000	pp	0
chr1	24190000	24200000	promoter	chr1	24400000	24410000	promoter	chr1:24190000-24200000_chr1:24400000-24410000	pp	0
chr1	24195000	24205000	promoter	chr1	24400000	24410000	promoter	chr1:24195000-24205000_chr1:24400000-24410000	pp	0
chr1	24195000	24205000	promoter	chr1	24640000	24650000	promoter	chr1:24195000-24205000_chr1:24640000-24650000	pp	0.000114020315068265
chr1	24300000	24310000	terminator	chr1	24390000	24400000	promoter	chr1:24300000-24310000_chr1:24390000-24400000	pe	0
chr1	24300000	24310000	terminator	chr1	24400000	24410000	promoter	chr1:24300000-24310000_chr1:24400000-24410000	pe	0
chr1	24420000	24430000	terminator	chr1	24540000	24550000	terminator	chr1:24420000-24430000_chr1:24540000-24550000	others	0
chr1	244600000	244610000	terminator	chr1	244795000	244805000	distal	chr1:244600000-244610000_chr1:244795000-244805000	others	0
chr1	244830000	244840000	promoter	chr1	244960000	244970000	promoter	chr1:244830000-244840000_chr1:244960000-244970000	pp	0
chr1	244830000	244840000	promoter	chr1	244965000	244975000	promoter	chr1:244830000-244840000_chr1:244965000-244975000	pp	0.000114020315068265
chr1	244965000	244975000	promoter	chr1	245040000	245050000	gene.body	chr1:244965000-244975000_chr1:245040000-245050000	pe	0
chr1	246490000	246500000	gene.body	chr1	246685000	246695000	promoter	chr1:246490000-246500000_chr1:246685000-246695000	pe	0
chr1	24840000	24850000	terminator	chr1	24890000	24900000	terminator	chr1:24840000-24850000_chr1:24890000-24900000	others	0
chr1	25100000	25110000	distal	chr1	25700000	25710000	promoter	chr1:25100000-25110000_chr1:25700000-25710000	pe	0
chr1	25230000	25240000	promoter	chr1	25250000	25260000	terminator	chr1:25230000-25240000_chr1:25250000-25260000	pe	0
chr1	25820000	25830000	promoter	chr1	25895000	25905000	promoter	chr1:25820000-25830000_chr1:25895000-25905000	pp	0
chr1	25810000	25820000	promoter	chr1	25995000	26005000	promoter	chr1:25810000-25820000_chr1:25995000-26005000	pp	0
chr1	25885000	25895000	promoter	chr1	26150000	26160000	promoter	chr1:25885000-25895000_chr1:26150000-26160000	pp	0
chr1	26030000	26040000	promoter	chr1	26150000	26160000	promoter	chr1:26030000-26040000_chr1:26150000-26160000	pp	0
chr1	26100000	26110000	promoter	chr1	26140000	26150000	distal	chr1:26100000-26110000_chr1:26140000-26150000	pe	0
chr1	26100000	26110000	promoter	chr1	26150000	26160000	promoter	chr1:26100000-26110000_chr1:26150000-26160000	pp	0
chr1	26280000	26290000	promoter	chr1	26320000	26330000	promoter	chr1:26280000-26290000_chr1:26320000-26330000	pp	0
chr1	26390000	26400000	distal	chr1	26410000	26420000	promoter	chr1:26390000-26400000_chr1:26410000-26420000	pe	0
chr1	26590000	26600000	distal	chr1	26780000	26790000	promoter	chr1:26590000-26600000_chr1:26780000-26790000	pe	0
chr1	26595000	26605000	distal	chr1	26780000	26790000	promoter	chr1:26595000-26605000_chr1:26780000-26790000	pe	0
chr1	26610000	26620000	distal	chr1	26680000	26690000	distal	chr1:26610000-26620000_chr1:26680000-26690000	ee	0
chr1	26670000	26680000	distal	chr1	26690000	26700000	promoter	chr1:26670000-26680000_chr1:26690000-26700000	pe	0
chr1	26855000	26865000	promoter	chr1	26875000	26885000	promoter	chr1:26855000-26865000_chr1:26875000-26885000	pp	0
chr1	26990000	27000000	promoter	chr1	27150000	27160000	promoter	chr1:26990000-2.7e+07_chr1:27150000-27160000	pp	0
chr1	27040000	27050000	distal	chr1	27100000	27110000	promoter	chr1:27040000-27050000_chr1:27100000-27110000	pe	0
chr1	27040000	27050000	distal	chr1	27150000	27160000	promoter	chr1:27040000-27050000_chr1:27150000-27160000	pe	0
chr1	27095000	27105000	promoter	chr1	27150000	27160000	promoter	chr1:27095000-27105000_chr1:27150000-27160000	pp	0
chr1	27150000	27160000	promoter	chr1	27390000	27400000	promoter	chr1:27150000-27160000_chr1:27390000-27400000	pp	0
chr1	27190000	27200000	distal	chr1	27280000	27290000	promoter	chr1:27190000-27200000_chr1:27280000-27290000	pe	0
chr1	27290000	27300000	gene.body	chr1	27320000	27330000	promoter	chr1:27290000-27300000_chr1:27320000-27330000	pe	0.000114020315068265
chr1	27285000	27295000	promoter	chr1	27385000	27395000	promoter	chr1:27285000-27295000_chr1:27385000-27395000	pp	0
chr1	27290000	27300000	gene.body	chr1	27390000	27400000	promoter	chr1:27290000-27300000_chr1:27390000-27400000	pe	0
chr1	27295000	27305000	promoter	chr1	27390000	27400000	promoter	chr1:27295000-27305000_chr1:27390000-27400000	pp	0
chr1	27300000	27310000	promoter	chr1	27320000	27330000	promoter	chr1:27300000-27310000_chr1:27320000-27330000	pp	0
chr1	27290000	27300000	gene.body	chr1	27380000	27390000	promoter	chr1:27290000-27300000_chr1:27380000-27390000	pe	0
chr1	27295000	27305000	promoter	chr1	27385000	27395000	promoter	chr1:27295000-27305000_chr1:27385000-27395000	pp	0
chr1	27300000	27310000	promoter	chr1	27370000	27380000	promoter	chr1:27300000-27310000_chr1:27370000-27380000	pp	0
chr1	27300000	27310000	promoter	chr1	27385000	27395000	promoter	chr1:27300000-27310000_chr1:27385000-27395000	pp	0
chr1	27290000	27300000	gene.body	chr1	27385000	27395000	promoter	chr1:27290000-27300000_chr1:27385000-27395000	pe	0
chr1	27340000	27350000	promoter	chr1	27390000	27400000	promoter	chr1:27340000-27350000_chr1:27390000-27400000	pp	0
chr1	27350000	27360000	promoter	chr1	27770000	27780000	promoter	chr1:27350000-27360000_chr1:27770000-27780000	pp	0
chr1	27385000	27395000	promoter	chr1	27670000	27680000	promoter	chr1:27385000-27395000_chr1:27670000-27680000	pp	0
chr1	27400000	27410000	terminator	chr1	27665000	27675000	promoter	chr1:27400000-27410000_chr1:27665000-27675000	pe	0
chr1	27600000	27610000	promoter	chr1	27640000	27650000	distal	chr1:27600000-27610000_chr1:27640000-27650000	pe	0
chr1	27600000	27610000	promoter	chr1	27650000	27660000	terminator	chr1:27600000-27610000_chr1:27650000-27660000	pe	0
chr1	27600000	27610000	promoter	chr1	27665000	27675000	promoter	chr1:27600000-27610000_chr1:27665000-27675000	pp	0
chr1	28350000	28360000	distal	chr1	28410000	28420000	gene.body	chr1:28350000-28360000_chr1:28410000-28420000	others	0
chr1	28355000	28365000	distal	chr1	28410000	28420000	gene.body	chr1:28355000-28365000_chr1:28410000-28420000	others	0
chr1	28360000	28370000	promoter	chr1	28405000	28415000	gene.body	chr1:28360000-28370000_chr1:28405000-28415000	pe	0
chr1	28510000	28520000	promoter	chr1	28600000	28610000	terminator	chr1:28510000-28520000_chr1:28600000-28610000	pe	0
chr1	28510000	28520000	promoter	chr1	28640000	28650000	promoter	chr1:28510000-28520000_chr1:28640000-28650000	pp	0
chr1	28645000	28655000	promoter	chr1	28730000	28740000	promoter	chr1:28645000-28655000_chr1:28730000-28740000	pp	0
chr1	28780000	28790000	distal	chr1	28870000	28880000	terminator	chr1:28780000-28790000_chr1:28870000-28880000	others	0
chr1	28785000	28795000	distal	chr1	29190000	29200000	promoter	chr1:28785000-28795000_chr1:29190000-29200000	pe	0
chr1	28790000	28800000	distal	chr1	29200000	29210000	promoter	chr1:28790000-28800000_chr1:29200000-29210000	pe	0
chr1	28870000	28880000	terminator	chr1	29030000	29040000	promoter	chr1:28870000-28880000_chr1:29030000-29040000	pe	0
chr1	28875000	28885000	distal	chr1	29030000	29040000	promoter	chr1:28875000-28885000_chr1:29030000-29040000	pe	0
chr1	28880000	28890000	promoter	chr1	28910000	28920000	promoter	chr1:28880000-28890000_chr1:28910000-28920000	pp	0
chr1	28880000	28890000	promoter	chr1	29030000	29040000	promoter	chr1:28880000-28890000_chr1:29030000-29040000	pp	0
chr1	28880000	28890000	promoter	chr1	29190000	29200000	promoter	chr1:28880000-28890000_chr1:29190000-29200000	pp	0
chr1	28885000	28895000	promoter	chr1	29200000	29210000	promoter	chr1:28885000-28895000_chr1:29200000-29210000	pp	0
chr1	29090000	29100000	promoter	chr1	29190000	29200000	promoter	chr1:29090000-29100000_chr1:29190000-29200000	pp	0
chr1	29150000	29160000	promoter	chr1	29190000	29200000	promoter	chr1:29150000-29160000_chr1:29190000-29200000	pp	0
chr1	29240000	29250000	gene.body	chr1	29335000	29345000	gene.body	chr1:29240000-29250000_chr1:29335000-29345000	others	0
chr1	29240000	29250000	gene.body	chr1	29340000	29350000	promoter	chr1:29240000-29250000_chr1:29340000-29350000	pe	0
chr1	30710000	30720000	promoter	chr1	30905000	30915000	promoter	chr1:30710000-30720000_chr1:30905000-30915000	pp	0
chr1	30710000	30720000	promoter	chr1	30910000	30920000	promoter	chr1:30710000-30720000_chr1:30910000-30920000	pp	0
chr1	30710000	30720000	promoter	chr1	30915000	30925000	distal	chr1:30710000-30720000_chr1:30915000-30925000	pe	0.000114020315068265
chr1	30775000	30785000	distal	chr1	30905000	30915000	promoter	chr1:30775000-30785000_chr1:30905000-30915000	pe	0
chr1	30780000	30790000	distal	chr1	30900000	30910000	promoter	chr1:30780000-30790000_chr1:30900000-30910000	pe	0.000114020315068265
chr1	30790000	30800000	distal	chr1	30905000	30915000	promoter	chr1:30790000-30800000_chr1:30905000-30915000	pe	0
chr1	30790000	30800000	distal	chr1	30910000	30920000	promoter	chr1:30790000-30800000_chr1:30910000-30920000	pe	0
chr1	30810000	30820000	distal	chr1	30910000	30920000	promoter	chr1:30810000-30820000_chr1:30910000-30920000	pe	0
chr1	30810000	30820000	distal	chr1	30915000	30925000	distal	chr1:30810000-30820000_chr1:30915000-30925000	ee	0
chr1	30820000	30830000	promoter	chr1	30910000	30920000	promoter	chr1:30820000-30830000_chr1:30910000-30920000	pp	0
chr1	31160000	31170000	distal	chr1	31290000	31300000	promoter	chr1:31160000-31170000_chr1:31290000-31300000	pe	0
chr1	31170000	31180000	terminator	chr1	31290000	31300000	promoter	chr1:31170000-31180000_chr1:31290000-31300000	pe	0
chr1	31180000	31190000	promoter	chr1	31290000	31300000	promoter	chr1:31180000-31190000_chr1:31290000-31300000	pp	0
chr1	31185000	31195000	promoter	chr1	31290000	31300000	promoter	chr1:31185000-31195000_chr1:31290000-31300000	pp	0
chr1	31170000	31180000	terminator	chr1	31390000	31400000	distal	chr1:31170000-31180000_chr1:31390000-31400000	others	0
chr1	31180000	31190000	promoter	chr1	31390000	31400000	distal	chr1:31180000-31190000_chr1:31390000-31400000	pe	0
chr1	31185000	31195000	promoter	chr1	31390000	31400000	distal	chr1:31185000-31195000_chr1:31390000-31400000	pe	0.000114020315068265
chr1	31180000	31190000	promoter	chr1	31610000	31620000	promoter	chr1:31180000-31190000_chr1:31610000-31620000	pp	0
chr1	31190000	31200000	promoter	chr1	31710000	31720000	distal	chr1:31190000-31200000_chr1:31710000-31720000	pe	0.000114020315068265
chr1	31390000	31400000	distal	chr1	31770000	31780000	distal	chr1:31390000-31400000_chr1:31770000-31780000	ee	0
chr1	31395000	31405000	distal	chr1	31760000	31770000	promoter	chr1:31395000-31405000_chr1:31760000-31770000	pe	0
chr1	31560000	31570000	terminator	chr1	31635000	31645000	promoter	chr1:31560000-31570000_chr1:31635000-31645000	pe	0
chr1	31560000	31570000	terminator	chr1	31930000	31940000	promoter	chr1:31560000-31570000_chr1:31930000-31940000	pe	0
chr1	31585000	31595000	promoter	chr1	31960000	31970000	distal	chr1:31585000-31595000_chr1:31960000-31970000	pe	0
chr1	31600000	31610000	distal	chr1	31960000	31970000	distal	chr1:31600000-31610000_chr1:31960000-31970000	ee	0
chr1	31620000	31630000	promoter	chr1	31650000	31660000	promoter	chr1:31620000-31630000_chr1:31650000-31660000	pp	0
chr1	31630000	31640000	promoter	chr1	31660000	31670000	promoter	chr1:31630000-31640000_chr1:31660000-31670000	pp	0
chr1	31660000	31670000	promoter	chr1	31770000	31780000	distal	chr1:31660000-31670000_chr1:31770000-31780000	pe	0
chr1	31670000	31680000	promoter	chr1	31770000	31780000	distal	chr1:31670000-31680000_chr1:31770000-31780000	pe	0
chr1	31670000	31680000	promoter	chr1	31780000	31790000	terminator	chr1:31670000-31680000_chr1:31780000-31790000	pe	0
chr1	31760000	31770000	promoter	chr1	31780000	31790000	terminator	chr1:31760000-31770000_chr1:31780000-31790000	pe	0
chr1	31770000	31780000	distal	chr1	31810000	31820000	promoter	chr1:31770000-31780000_chr1:31810000-31820000	pe	0
chr1	31810000	31820000	promoter	chr1	31960000	31970000	distal	chr1:31810000-31820000_chr1:31960000-31970000	pe	0
chr1	31810000	31820000	promoter	chr1	31965000	31975000	distal	chr1:31810000-31820000_chr1:31965000-31975000	pe	0
chr1	31935000	31945000	promoter	chr1	31960000	31970000	distal	chr1:31935000-31945000_chr1:31960000-31970000	pe	0
chr1	31940000	31950000	promoter	chr1	31960000	31970000	distal	chr1:31940000-31950000_chr1:31960000-31970000	pe	0
chr1	32100000	32110000	promoter	chr1	32875000	32885000	promoter	chr1:32100000-32110000_chr1:32875000-32885000	pp	0
chr1	32390000	32400000	promoter	chr1	32770000	32780000	promoter	chr1:32390000-32400000_chr1:32770000-32780000	pp	0
chr1	32395000	32405000	promoter	chr1	32440000	32450000	distal	chr1:32395000-32405000_chr1:32440000-32450000	pe	0
chr1	32405000	32415000	distal	chr1	32440000	32450000	distal	chr1:32405000-32415000_chr1:32440000-32450000	ee	0
chr1	32400000	32410000	distal	chr1	32520000	32530000	gene.body	chr1:32400000-32410000_chr1:32520000-32530000	others	0
chr1	32395000	32405000	promoter	chr1	32775000	32785000	promoter	chr1:32395000-32405000_chr1:32775000-32785000	pp	0
chr1	32400000	32410000	distal	chr1	32450000	32460000	distal	chr1:32400000-32410000_chr1:32450000-32460000	ee	0
chr1	32410000	32420000	distal	chr1	32450000	32460000	distal	chr1:32410000-32420000_chr1:32450000-32460000	ee	0
chr1	32520000	32530000	gene.body	chr1	32710000	32720000	distal	chr1:32520000-32530000_chr1:32710000-32720000	others	0
chr1	32520000	32530000	gene.body	chr1	32770000	32780000	promoter	chr1:32520000-32530000_chr1:32770000-32780000	pe	0
chr1	32710000	32720000	distal	chr1	32775000	32785000	promoter	chr1:32710000-32720000_chr1:32775000-32785000	pe	0
chr1	32820000	32830000	promoter	chr1	32875000	32885000	promoter	chr1:32820000-32830000_chr1:32875000-32885000	pp	0
chr1	32820000	32830000	promoter	chr1	32880000	32890000	promoter	chr1:32820000-32830000_chr1:32880000-32890000	pp	0
chr1	32870000	32880000	promoter	chr1	33030000	33040000	promoter	chr1:32870000-32880000_chr1:33030000-33040000	pp	0
chr1	32880000	32890000	promoter	chr1	33030000	33040000	promoter	chr1:32880000-32890000_chr1:33030000-33040000	pp	0
chr1	32880000	32890000	promoter	chr1	33130000	33140000	distal	chr1:32880000-32890000_chr1:33130000-33140000	pe	0
chr1	33440000	33450000	distal	chr1	33470000	33480000	promoter	chr1:33440000-33450000_chr1:33470000-33480000	pe	0
chr1	33450000	33460000	distal	chr1	33470000	33480000	promoter	chr1:33450000-33460000_chr1:33470000-33480000	pe	0
chr1	33470000	33480000	promoter	chr1	33615000	33625000	promoter	chr1:33470000-33480000_chr1:33615000-33625000	pp	0.000114020315068265
chr1	33500000	33510000	terminator	chr1	33620000	33630000	promoter	chr1:33500000-33510000_chr1:33620000-33630000	pe	0
chr1	33500000	33510000	terminator	chr1	33625000	33635000	promoter	chr1:33500000-33510000_chr1:33625000-33635000	pe	0
chr1	33615000	33625000	promoter	chr1	33640000	33650000	gene.body	chr1:33615000-33625000_chr1:33640000-33650000	pe	0
chr1	33620000	33630000	promoter	chr1	33650000	33660000	gene.body	chr1:33620000-33630000_chr1:33650000-33660000	pe	0
chr1	33625000	33635000	promoter	chr1	33650000	33660000	gene.body	chr1:33625000-33635000_chr1:33650000-33660000	pe	0
chr1	33630000	33640000	gene.body	chr1	34680000	34690000	promoter	chr1:33630000-33640000_chr1:34680000-34690000	pe	0
chr1	33640000	33650000	gene.body	chr1	34110000	34120000	gene.body	chr1:33640000-33650000_chr1:34110000-34120000	others	0
chr1	35210000	35220000	distal	chr1	35250000	35260000	distal	chr1:35210000-35220000_chr1:35250000-35260000	ee	0.000114020315068265
chr1	35220000	35230000	distal	chr1	35250000	35260000	distal	chr1:35220000-35230000_chr1:35250000-35260000	ee	0
chr1	35230000	35240000	distal	chr1	35250000	35260000	distal	chr1:35230000-35240000_chr1:35250000-35260000	ee	0
chr1	35560000	35570000	promoter	chr1	35715000	35725000	promoter	chr1:35560000-35570000_chr1:35715000-35725000	pp	0
chr1	35560000	35570000	promoter	chr1	35720000	35730000	promoter	chr1:35560000-35570000_chr1:35720000-35730000	pp	0
chr1	36085000	36095000	promoter	chr1	36220000	36230000	promoter	chr1:36085000-36095000_chr1:36220000-36230000	pp	0
chr1	36135000	36145000	promoter	chr1	36180000	36190000	promoter	chr1:36135000-36145000_chr1:36180000-36190000	pp	0
chr1	36140000	36150000	promoter	chr1	36180000	36190000	promoter	chr1:36140000-36150000_chr1:36180000-36190000	pp	0
chr1	36145000	36155000	promoter	chr1	36180000	36190000	promoter	chr1:36145000-36155000_chr1:36180000-36190000	pp	0
chr1	36145000	36155000	promoter	chr1	36295000	36305000	promoter	chr1:36145000-36155000_chr1:36295000-36305000	pp	0
chr1	36340000	36350000	terminator	chr1	36370000	36380000	gene.body	chr1:36340000-36350000_chr1:36370000-36380000	others	0
chr1	36540000	36550000	distal	chr1	36570000	36580000	distal	chr1:36540000-36550000_chr1:36570000-36580000	ee	0
chr1	3690000	3700000	promoter	chr1	3775000	3785000	promoter	chr1:3690000-3700000_chr1:3775000-3785000	pp	0
chr1	37480000	37490000	promoter	chr1	37500000	37510000	promoter	chr1:37480000-37490000_chr1:37500000-37510000	pp	0
chr1	37480000	37490000	promoter	chr1	37505000	37515000	promoter	chr1:37480000-37490000_chr1:37505000-37515000	pp	0
chr1	37550000	37560000	promoter	chr1	37590000	37600000	promoter	chr1:37550000-37560000_chr1:37590000-37600000	pp	0
chr1	38010000	38020000	promoter	chr1	38580000	38590000	distal	chr1:38010000-38020000_chr1:38580000-38590000	pe	0
chr1	38495000	38505000	terminator	chr1	38580000	38590000	distal	chr1:38495000-38505000_chr1:38580000-38590000	others	0
chr1	38590000	38600000	distal	chr1	38830000	38840000	terminator	chr1:38590000-38600000_chr1:38830000-38840000	others	0
chr1	39095000	39105000	promoter	chr1	39255000	39265000	terminator	chr1:39095000-39105000_chr1:39255000-39265000	pe	0
chr1	39190000	39200000	gene.body	chr1	39650000	39660000	terminator	chr1:39190000-39200000_chr1:39650000-39660000	others	0
chr1	39650000	39660000	terminator	chr1	39695000	39705000	gene.body	chr1:39650000-39660000_chr1:39695000-39705000	others	0
chr1	39650000	39660000	terminator	chr1	39700000	39710000	gene.body	chr1:39650000-39660000_chr1:39700000-39710000	others	0
chr1	39795000	39805000	distal	chr1	39880000	39890000	promoter	chr1:39795000-39805000_chr1:39880000-39890000	pe	0
chr1	39800000	39810000	distal	chr1	39885000	39895000	promoter	chr1:39800000-39810000_chr1:39885000-39895000	pe	0
chr1	39800000	39810000	distal	chr1	39890000	39900000	promoter	chr1:39800000-39810000_chr1:39890000-39900000	pe	0
chr1	39800000	39810000	distal	chr1	39900000	39910000	promoter	chr1:39800000-39810000_chr1:39900000-39910000	pe	0
chr1	39800000	39810000	distal	chr1	39905000	39915000	distal	chr1:39800000-39810000_chr1:39905000-39915000	ee	0
chr1	40035000	40045000	promoter	chr1	40075000	40085000	promoter	chr1:40035000-40045000_chr1:40075000-40085000	pp	0
chr1	40040000	40050000	promoter	chr1	40075000	40085000	promoter	chr1:40040000-40050000_chr1:40075000-40085000	pp	0.000114020315068265
chr1	40155000	40165000	promoter	chr1	40180000	40190000	gene.body	chr1:40155000-40165000_chr1:40180000-40190000	pe	0
chr1	40840000	40850000	terminator	chr1	40940000	40950000	distal	chr1:40840000-40850000_chr1:40940000-40950000	others	0
chr1	40840000	40850000	terminator	chr1	40945000	40955000	distal	chr1:40840000-40850000_chr1:40945000-40955000	others	0
chr1	40845000	40855000	distal	chr1	40940000	40950000	distal	chr1:40845000-40855000_chr1:40940000-40950000	ee	0
chr1	40845000	40855000	distal	chr1	40945000	40955000	distal	chr1:40845000-40855000_chr1:40945000-40955000	ee	0
chr1	40850000	40860000	distal	chr1	40940000	40950000	distal	chr1:40850000-40860000_chr1:40940000-40950000	ee	0
chr1	40850000	40860000	distal	chr1	40945000	40955000	distal	chr1:40850000-40860000_chr1:40945000-40955000	ee	0
chr1	40850000	40860000	distal	chr1	40950000	40960000	distal	chr1:40850000-40860000_chr1:40950000-40960000	ee	0
chr1	40855000	40865000	promoter	chr1	40945000	40955000	distal	chr1:40855000-40865000_chr1:40945000-40955000	pe	0
chr1	41120000	41130000	gene.body	chr1	41435000	41445000	distal	chr1:41120000-41130000_chr1:41435000-41445000	others	0
chr1	41270000	41280000	terminator	chr1	41315000	41325000	gene.body	chr1:41270000-41280000_chr1:41315000-41325000	others	0
chr1	41270000	41280000	terminator	chr1	41435000	41445000	distal	chr1:41270000-41280000_chr1:41435000-41445000	others	0
chr1	41260000	41270000	promoter	chr1	41510000	41520000	terminator	chr1:41260000-41270000_chr1:41510000-41520000	pe	0
chr1	41280000	41290000	gene.body	chr1	41320000	41330000	gene.body	chr1:41280000-41290000_chr1:41320000-41330000	others	0
chr1	41315000	41325000	gene.body	chr1	41435000	41445000	distal	chr1:41315000-41325000_chr1:41435000-41445000	others	0
chr1	41320000	41330000	gene.body	chr1	43350000	43360000	promoter	chr1:41320000-41330000_chr1:43350000-43360000	pe	0
chr1	41490000	41500000	distal	chr1	41510000	41520000	terminator	chr1:41490000-41500000_chr1:41510000-41520000	others	0
chr1	41500000	41510000	terminator	chr1	41520000	41530000	gene.body	chr1:41500000-41510000_chr1:41520000-41530000	others	0
chr1	41570000	41580000	promoter	chr1	41810000	41820000	gene.body	chr1:41570000-41580000_chr1:41810000-41820000	pe	0
chr1	42140000	42150000	distal	chr1	42170000	42180000	terminator	chr1:42140000-42150000_chr1:42170000-42180000	others	0
chr1	42140000	42150000	distal	chr1	42175000	42185000	terminator	chr1:42140000-42150000_chr1:42175000-42185000	others	0
chr1	43220000	43230000	terminator	chr1	43410000	43420000	promoter	chr1:43220000-43230000_chr1:43410000-43420000	pe	0
chr1	43225000	43235000	gene.body	chr1	43410000	43420000	promoter	chr1:43225000-43235000_chr1:43410000-43420000	pe	0
chr1	43935000	43945000	promoter	chr1	4.4e+07	44010000	terminator	chr1:43935000-43945000_chr1:4.4e+07-44010000	pe	0
chr1	4.4e+07	44010000	terminator	chr1	44035000	44045000	promoter	chr1:4.4e+07-44010000_chr1:44035000-44045000	pe	0
chr1	4.4e+07	44010000	terminator	chr1	44040000	44050000	promoter	chr1:4.4e+07-44010000_chr1:44040000-44050000	pe	0
chr1	44370000	44380000	distal	chr1	44570000	44580000	gene.body	chr1:44370000-44380000_chr1:44570000-44580000	others	0
chr1	44370000	44380000	distal	chr1	44580000	44590000	gene.body	chr1:44370000-44380000_chr1:44580000-44590000	others	0
chr1	44705000	44715000	terminator	chr1	44725000	44735000	promoter	chr1:44705000-44715000_chr1:44725000-44735000	pe	0
chr1	44775000	44785000	promoter	chr1	44800000	44810000	promoter	chr1:44775000-44785000_chr1:44800000-44810000	pp	0
chr1	44775000	44785000	promoter	chr1	44805000	44815000	promoter	chr1:44775000-44785000_chr1:44805000-44815000	pp	0
chr1	44780000	44790000	promoter	chr1	44805000	44815000	promoter	chr1:44780000-44790000_chr1:44805000-44815000	pp	0
chr1	44790000	44800000	promoter	chr1	44820000	44830000	promoter	chr1:44790000-44800000_chr1:44820000-44830000	pp	0
chr1	44805000	44815000	promoter	chr1	44830000	44840000	gene.body	chr1:44805000-44815000_chr1:44830000-44840000	pe	0
chr1	44810000	44820000	promoter	chr1	44830000	44840000	gene.body	chr1:44810000-44820000_chr1:44830000-44840000	pe	0
chr1	45360000	45370000	gene.body	chr1	45500000	45510000	promoter	chr1:45360000-45370000_chr1:45500000-45510000	pe	0
chr1	46030000	46040000	promoter	chr1	46175000	46185000	promoter	chr1:46030000-46040000_chr1:46175000-46185000	pp	0
chr1	46400000	46410000	promoter	chr1	46440000	46450000	promoter	chr1:46400000-46410000_chr1:46440000-46450000	pp	0
chr1	46475000	46485000	terminator	chr1	46520000	46530000	distal	chr1:46475000-46485000_chr1:46520000-46530000	others	0
chr1	46685000	46695000	promoter	chr1	46730000	46740000	distal	chr1:46685000-46695000_chr1:46730000-46740000	pe	0
chr1	46980000	46990000	distal	chr1	47170000	47180000	promoter	chr1:46980000-46990000_chr1:47170000-47180000	pe	0
chr1	47190000	47200000	promoter	chr1	47260000	47270000	terminator	chr1:47190000-47200000_chr1:47260000-47270000	pe	0
chr1	47380000	47390000	terminator	chr1	47540000	47550000	distal	chr1:47380000-47390000_chr1:47540000-47550000	others	0
chr1	47380000	47390000	terminator	chr1	47715000	47725000	distal	chr1:47380000-47390000_chr1:47715000-47725000	others	0
chr1	47430000	47440000	promoter	chr1	48200000	48210000	distal	chr1:47430000-47440000_chr1:48200000-48210000	pe	0
chr1	47750000	47760000	terminator	chr1	47990000	48000000	promoter	chr1:47750000-47760000_chr1:47990000-4.8e+07	pe	0
chr1	50090000	50100000	gene.body	chr1	50335000	50345000	distal	chr1:50090000-50100000_chr1:50335000-50345000	others	0
chr1	50100000	50110000	promoter	chr1	50330000	50340000	distal	chr1:50100000-50110000_chr1:50330000-50340000	pe	0
chr1	53870000	53880000	terminator	chr1	54075000	54085000	gene.body	chr1:53870000-53880000_chr1:54075000-54085000	others	0
chr1	54900000	54910000	gene.body	chr1	55020000	55030000	distal	chr1:54900000-54910000_chr1:55020000-55030000	others	0
chr1	54950000	54960000	gene.body	chr1	54980000	54990000	promoter	chr1:54950000-54960000_chr1:54980000-54990000	pe	0
chr1	54950000	54960000	gene.body	chr1	54985000	54995000	terminator	chr1:54950000-54960000_chr1:54985000-54995000	others	0
chr1	54945000	54955000	gene.body	chr1	54990000	55000000	promoter	chr1:54945000-54955000_chr1:54990000-5.5e+07	pe	0
chr1	54950000	54960000	gene.body	chr1	54990000	55000000	promoter	chr1:54950000-54960000_chr1:54990000-5.5e+07	pe	0
chr1	55700000	55710000	distal	chr1	55860000	55870000	promoter	chr1:55700000-55710000_chr1:55860000-55870000	pe	0
chr1	56430000	56440000	gene.body	chr1	56810000	56820000	promoter	chr1:56430000-56440000_chr1:56810000-56820000	pe	0
chr1	56675000	56685000	gene.body	chr1	56800000	56810000	gene.body	chr1:56675000-56685000_chr1:56800000-56810000	others	0
chr1	56670000	56680000	gene.body	chr1	58770000	58780000	terminator	chr1:56670000-56680000_chr1:58770000-58780000	others	0
chr1	56830000	56840000	distal	chr1	57010000	57020000	terminator	chr1:56830000-56840000_chr1:57010000-57020000	others	0
chr1	58090000	58100000	gene.body	chr1	58150000	58160000	gene.body	chr1:58090000-58100000_chr1:58150000-58160000	others	0
chr1	58730000	58740000	gene.body	chr1	59690000	59700000	terminator	chr1:58730000-58740000_chr1:59690000-59700000	others	0
chr1	58750000	58760000	terminator	chr1	58770000	58780000	terminator	chr1:58750000-58760000_chr1:58770000-58780000	others	0
chr1	58750000	58760000	terminator	chr1	58775000	58785000	promoter	chr1:58750000-58760000_chr1:58775000-58785000	pe	0
chr1	58740000	58750000	gene.body	chr1	58775000	58785000	promoter	chr1:58740000-58750000_chr1:58775000-58785000	pe	0.000114020315068265
chr1	58750000	58760000	terminator	chr1	58780000	58790000	promoter	chr1:58750000-58760000_chr1:58780000-58790000	pe	0
chr1	59970000	59980000	distal	chr1	61450000	61460000	terminator	chr1:59970000-59980000_chr1:61450000-61460000	others	0
chr1	60280000	60290000	distal	chr1	60420000	60430000	distal	chr1:60280000-60290000_chr1:60420000-60430000	ee	0
chr1	60830000	60840000	gene.body	chr1	61040000	61050000	gene.body	chr1:60830000-60840000_chr1:61040000-61050000	others	0
chr1	60845000	60855000	gene.body	chr1	61040000	61050000	gene.body	chr1:60845000-60855000_chr1:61040000-61050000	others	0
chr1	60850000	60860000	gene.body	chr1	61040000	61050000	gene.body	chr1:60850000-60860000_chr1:61040000-61050000	others	0
chr1	60845000	60855000	gene.body	chr1	61045000	61055000	promoter	chr1:60845000-60855000_chr1:61045000-61055000	pe	0
chr1	60850000	60860000	gene.body	chr1	61045000	61055000	promoter	chr1:60850000-60860000_chr1:61045000-61055000	pe	0
chr1	61330000	61340000	terminator	chr1	62080000	62090000	promoter	chr1:61330000-61340000_chr1:62080000-62090000	pe	0
chr1	6195000	6205000	promoter	chr1	6240000	6250000	promoter	chr1:6195000-6205000_chr1:6240000-6250000	pp	0
chr1	6200000	6210000	promoter	chr1	6235000	6245000	promoter	chr1:6200000-6210000_chr1:6235000-6245000	pp	0
chr1	62075000	62085000	promoter	chr1	62130000	62140000	gene.body	chr1:62075000-62085000_chr1:62130000-62140000	pe	0
chr1	6240000	6250000	promoter	chr1	6405000	6415000	terminator	chr1:6240000-6250000_chr1:6405000-6415000	pe	0
chr1	6240000	6250000	promoter	chr1	6410000	6420000	promoter	chr1:6240000-6250000_chr1:6410000-6420000	pp	0
chr1	62500000	62510000	promoter	chr1	62740000	62750000	distal	chr1:62500000-62510000_chr1:62740000-62750000	pe	0.000114020315068265
chr1	62900000	62910000	distal	chr1	62960000	62970000	distal	chr1:62900000-62910000_chr1:62960000-62970000	ee	0
chr1	63320000	63330000	promoter	chr1	63440000	63450000	promoter	chr1:63320000-63330000_chr1:63440000-63450000	pp	0
chr1	63320000	63330000	promoter	chr1	64240000	64250000	terminator	chr1:63320000-63330000_chr1:64240000-64250000	pe	0
chr1	63580000	63590000	gene.body	chr1	64240000	64250000	terminator	chr1:63580000-63590000_chr1:64240000-64250000	others	0
chr1	6370000	6380000	gene.body	chr1	6410000	6420000	promoter	chr1:6370000-6380000_chr1:6410000-6420000	pe	0
chr1	6370000	6380000	gene.body	chr1	6415000	6425000	promoter	chr1:6370000-6380000_chr1:6415000-6425000	pe	0
chr1	6380000	6390000	promoter	chr1	6415000	6425000	promoter	chr1:6380000-6390000_chr1:6415000-6425000	pp	0
chr1	63770000	63780000	promoter	chr1	64130000	64140000	terminator	chr1:63770000-63780000_chr1:64130000-64140000	pe	0
chr1	6395000	6405000	promoter	chr1	6420000	6430000	promoter	chr1:6395000-6405000_chr1:6420000-6430000	pp	0
chr1	6400000	6410000	distal	chr1	6425000	6435000	promoter	chr1:6400000-6410000_chr1:6425000-6435000	pe	0
chr1	6405000	6415000	terminator	chr1	6475000	6485000	promoter	chr1:6405000-6415000_chr1:6475000-6485000	pe	0
chr1	6420000	6430000	promoter	chr1	6470000	6480000	promoter	chr1:6420000-6430000_chr1:6470000-6480000	pp	0
chr1	6420000	6430000	promoter	chr1	6475000	6485000	promoter	chr1:6420000-6430000_chr1:6475000-6485000	pp	0
chr1	6420000	6430000	promoter	chr1	6480000	6490000	promoter	chr1:6420000-6430000_chr1:6480000-6490000	pp	0
chr1	6425000	6435000	promoter	chr1	6475000	6485000	promoter	chr1:6425000-6435000_chr1:6475000-6485000	pp	0
chr1	64220000	64230000	promoter	chr1	64255000	64265000	gene.body	chr1:64220000-64230000_chr1:64255000-64265000	pe	0
chr1	64225000	64235000	gene.body	chr1	64250000	64260000	gene.body	chr1:64225000-64235000_chr1:64250000-64260000	others	0
chr1	6430000	6440000	promoter	chr1	6470000	6480000	promoter	chr1:6430000-6440000_chr1:6470000-6480000	pp	0
chr1	6430000	6440000	promoter	chr1	6475000	6485000	promoter	chr1:6430000-6440000_chr1:6475000-6485000	pp	0
chr1	6430000	6440000	promoter	chr1	6480000	6490000	promoter	chr1:6430000-6440000_chr1:6480000-6490000	pp	0
chr1	64665000	64675000	promoter	chr1	64820000	64830000	gene.body	chr1:64665000-64675000_chr1:64820000-64830000	pe	0
chr1	64670000	64680000	gene.body	chr1	64820000	64830000	gene.body	chr1:64670000-64680000_chr1:64820000-64830000	others	0
chr1	6470000	6480000	promoter	chr1	6490000	6500000	promoter	chr1:6470000-6480000_chr1:6490000-6500000	pp	0
chr1	6520000	6530000	promoter	chr1	6550000	6560000	promoter	chr1:6520000-6530000_chr1:6550000-6560000	pp	0
chr1	65200000	65210000	gene.body	chr1	65260000	65270000	promoter	chr1:65200000-65210000_chr1:65260000-65270000	pe	0
chr1	65230000	65240000	terminator	chr1	65420000	65430000	promoter	chr1:65230000-65240000_chr1:65420000-65430000	pe	0
chr1	65230000	65240000	terminator	chr1	65680000	65690000	distal	chr1:65230000-65240000_chr1:65680000-65690000	others	0
chr1	65420000	65430000	promoter	chr1	65680000	65690000	distal	chr1:65420000-65430000_chr1:65680000-65690000	pe	0
chr1	6550000	6560000	promoter	chr1	6570000	6580000	promoter	chr1:6550000-6560000_chr1:6570000-6580000	pp	0
chr1	6550000	6560000	promoter	chr1	6575000	6585000	promoter	chr1:6550000-6560000_chr1:6575000-6585000	pp	0
chr1	6560000	6570000	promoter	chr1	6590000	6600000	promoter	chr1:6560000-6570000_chr1:6590000-6600000	pp	0
chr1	65950000	65960000	gene.body	chr1	66240000	66250000	terminator	chr1:65950000-65960000_chr1:66240000-66250000	others	0
chr1	66250000	66260000	promoter	chr1	66435000	66445000	distal	chr1:66250000-66260000_chr1:66435000-66445000	pe	0
chr1	66250000	66260000	promoter	chr1	66440000	66450000	distal	chr1:66250000-66260000_chr1:66440000-66450000	pe	0
chr1	66245000	66255000	terminator	chr1	66500000	66510000	distal	chr1:66245000-66255000_chr1:66500000-66510000	others	0
chr1	66245000	66255000	terminator	chr1	66720000	66730000	promoter	chr1:66245000-66255000_chr1:66720000-66730000	pe	0
chr1	66720000	66730000	promoter	chr1	66770000	66780000	promoter	chr1:66720000-66730000_chr1:66770000-66780000	pp	0
chr1	67210000	67220000	gene.body	chr1	67510000	67520000	distal	chr1:67210000-67220000_chr1:67510000-67520000	others	0
chr1	67220000	67230000	promoter	chr1	67510000	67520000	distal	chr1:67220000-67230000_chr1:67510000-67520000	pe	0.000114020315068265
chr1	67230000	67240000	promoter	chr1	67510000	67520000	distal	chr1:67230000-67240000_chr1:67510000-67520000	pe	0
chr1	67435000	67445000	distal	chr1	67500000	67510000	distal	chr1:67435000-67445000_chr1:67500000-67510000	ee	0
chr1	67435000	67445000	distal	chr1	67510000	67520000	distal	chr1:67435000-67445000_chr1:67510000-67520000	ee	0
chr1	67530000	67540000	terminator	chr1	67680000	67690000	promoter	chr1:67530000-67540000_chr1:67680000-67690000	pe	0
chr1	67535000	67545000	distal	chr1	67680000	67690000	promoter	chr1:67535000-67545000_chr1:67680000-67690000	pe	0
chr1	67530000	67540000	terminator	chr1	67765000	67775000	gene.body	chr1:67530000-67540000_chr1:67765000-67775000	others	0.000114020315068265
chr1	67560000	67570000	distal	chr1	67755000	67765000	gene.body	chr1:67560000-67570000_chr1:67755000-67765000	others	0
chr1	67755000	67765000	gene.body	chr1	67850000	67860000	gene.body	chr1:67755000-67765000_chr1:67850000-67860000	others	0
chr1	67755000	67765000	gene.body	chr1	68115000	68125000	terminator	chr1:67755000-67765000_chr1:68115000-68125000	others	0
chr1	67760000	67770000	gene.body	chr1	68115000	68125000	terminator	chr1:67760000-67770000_chr1:68115000-68125000	others	0
chr1	67765000	67775000	gene.body	chr1	68115000	68125000	terminator	chr1:67765000-67775000_chr1:68115000-68125000	others	0
chr1	68110000	68120000	gene.body	chr1	68330000	68340000	distal	chr1:68110000-68120000_chr1:68330000-68340000	others	0
chr1	68110000	68120000	gene.body	chr1	68340000	68350000	distal	chr1:68110000-68120000_chr1:68340000-68350000	others	0
chr1	68115000	68125000	terminator	chr1	68340000	68350000	distal	chr1:68115000-68125000_chr1:68340000-68350000	others	0
chr1	68210000	68220000	gene.body	chr1	68340000	68350000	distal	chr1:68210000-68220000_chr1:68340000-68350000	others	0
chr1	68340000	68350000	distal	chr1	68450000	68460000	promoter	chr1:68340000-68350000_chr1:68450000-68460000	pe	0.000114020315068265
chr1	70130000	70140000	gene.body	chr1	71080000	71090000	promoter	chr1:70130000-70140000_chr1:71080000-71090000	pe	0
chr1	70350000	70360000	promoter	chr1	70410000	70420000	promoter	chr1:70350000-70360000_chr1:70410000-70420000	pp	0
chr1	7070000	7080000	gene.body	chr1	7190000	7200000	gene.body	chr1:7070000-7080000_chr1:7190000-7200000	others	0
chr1	7110000	7120000	gene.body	chr1	7640000	7650000	gene.body	chr1:7110000-7120000_chr1:7640000-7650000	others	0.000114020315068265
chr1	74770000	74780000	distal	chr1	75200000	75210000	terminator	chr1:74770000-74780000_chr1:75200000-75210000	others	0
chr1	7640000	7650000	gene.body	chr1	7660000	7670000	promoter	chr1:7640000-7650000_chr1:7660000-7670000	pe	0
chr1	7660000	7670000	promoter	chr1	7790000	7800000	gene.body	chr1:7660000-7670000_chr1:7790000-7800000	pe	0
chr1	7660000	7670000	promoter	chr1	8310000	8320000	promoter	chr1:7660000-7670000_chr1:8310000-8320000	pp	0
chr1	77970000	77980000	promoter	chr1	78110000	78120000	gene.body	chr1:77970000-77980000_chr1:78110000-78120000	pe	0
chr1	78135000	78145000	terminator	chr1	78670000	78680000	distal	chr1:78135000-78145000_chr1:78670000-78680000	others	0.000114020315068265
chr1	8030000	8040000	gene.body	chr1	8870000	8880000	promoter	chr1:8030000-8040000_chr1:8870000-8880000	pe	0.000114020315068265
chr1	8310000	8320000	promoter	chr1	8340000	8350000	terminator	chr1:8310000-8320000_chr1:8340000-8350000	pe	0
chr1	8360000	8370000	promoter	chr1	8670000	8680000	gene.body	chr1:8360000-8370000_chr1:8670000-8680000	pe	0
chr1	8350000	8360000	terminator	chr1	8710000	8720000	gene.body	chr1:8350000-8360000_chr1:8710000-8720000	others	0
chr1	84435000	84445000	distal	chr1	84600000	84610000	distal	chr1:84435000-84445000_chr1:84600000-84610000	ee	0
chr1	84435000	84445000	distal	chr1	84610000	84620000	promoter	chr1:84435000-84445000_chr1:84610000-84620000	pe	0
chr1	84435000	84445000	distal	chr1	84620000	84630000	promoter	chr1:84435000-84445000_chr1:84620000-84630000	pe	0
chr1	84600000	84610000	distal	chr1	84620000	84630000	promoter	chr1:84600000-84610000_chr1:84620000-84630000	pe	0
chr1	84610000	84620000	promoter	chr1	84630000	84640000	promoter	chr1:84610000-84620000_chr1:84630000-84640000	pp	0
chr1	84610000	84620000	promoter	chr1	84650000	84660000	promoter	chr1:84610000-84620000_chr1:84650000-84660000	pp	0
chr1	84610000	84620000	promoter	chr1	84660000	84670000	promoter	chr1:84610000-84620000_chr1:84660000-84670000	pp	0
chr1	84620000	84630000	promoter	chr1	84650000	84660000	promoter	chr1:84620000-84630000_chr1:84650000-84660000	pp	0
chr1	84650000	84660000	promoter	chr1	84690000	84700000	promoter	chr1:84650000-84660000_chr1:84690000-84700000	pp	0
chr1	84660000	84670000	promoter	chr1	84690000	84700000	promoter	chr1:84660000-84670000_chr1:84690000-84700000	pp	0
chr1	84650000	84660000	promoter	chr1	84920000	84930000	promoter	chr1:84650000-84660000_chr1:84920000-84930000	pp	0
chr1	84650000	84660000	promoter	chr1	84930000	84940000	promoter	chr1:84650000-84660000_chr1:84930000-84940000	pp	0
chr1	84760000	84770000	distal	chr1	85235000	85245000	distal	chr1:84760000-84770000_chr1:85235000-85245000	ee	0
chr1	8520000	8530000	promoter	chr1	8705000	8715000	promoter	chr1:8520000-8530000_chr1:8705000-8715000	pp	0
chr1	85230000	85240000	distal	chr1	85250000	85260000	promoter	chr1:85230000-85240000_chr1:85250000-85260000	pe	0
chr1	85240000	85250000	terminator	chr1	85260000	85270000	promoter	chr1:85240000-85250000_chr1:85260000-85270000	pe	0
chr1	85240000	85250000	terminator	chr1	85290000	85300000	gene.body	chr1:85240000-85250000_chr1:85290000-85300000	others	0
chr1	85245000	85255000	terminator	chr1	85280000	85290000	gene.body	chr1:85245000-85255000_chr1:85280000-85290000	others	0
chr1	8560000	8570000	gene.body	chr1	8980000	8990000	distal	chr1:8560000-8570000_chr1:8980000-8990000	others	0
chr1	86380000	86390000	promoter	chr1	86500000	86510000	terminator	chr1:86380000-86390000_chr1:86500000-86510000	pe	0
chr1	87120000	87130000	promoter	chr1	87140000	87150000	gene.body	chr1:87120000-87130000_chr1:87140000-87150000	pe	0
chr1	87320000	87330000	promoter	chr1	87950000	87960000	gene.body	chr1:87320000-87330000_chr1:87950000-87960000	pe	0
chr1	8830000	8840000	gene.body	chr1	8865000	8875000	promoter	chr1:8830000-8840000_chr1:8865000-8875000	pe	0
chr1	8910000	8920000	distal	chr1	9000000	9010000	terminator	chr1:8910000-8920000_chr1:9e+06-9010000	others	0
chr1	8910000	8920000	distal	chr1	9005000	9015000	gene.body	chr1:8910000-8920000_chr1:9005000-9015000	others	0
chr1	8915000	8925000	distal	chr1	9000000	9010000	terminator	chr1:8915000-8925000_chr1:9e+06-9010000	others	0
chr1	8910000	8920000	distal	chr1	9190000	9200000	promoter	chr1:8910000-8920000_chr1:9190000-9200000	pe	0
chr1	8910000	8920000	distal	chr1	9230000	9240000	promoter	chr1:8910000-8920000_chr1:9230000-9240000	pe	0
chr1	8915000	8925000	distal	chr1	8990000	9000000	distal	chr1:8915000-8925000_chr1:8990000-9e+06	ee	0
chr1	8915000	8925000	distal	chr1	8995000	9005000	terminator	chr1:8915000-8925000_chr1:8995000-9005000	others	0
chr1	8920000	8930000	distal	chr1	8990000	9000000	distal	chr1:8920000-8930000_chr1:8990000-9e+06	ee	0.000114020315068265
chr1	89520000	89530000	promoter	chr1	89780000	89790000	promoter	chr1:89520000-89530000_chr1:89780000-89790000	pp	0
chr1	90120000	90130000	distal	chr1	90710000	90720000	promoter	chr1:90120000-90130000_chr1:90710000-90720000	pe	0
chr1	90580000	90590000	distal	chr1	90600000	90610000	distal	chr1:90580000-90590000_chr1:90600000-90610000	ee	0
chr1	90580000	90590000	distal	chr1	90610000	90620000	distal	chr1:90580000-90590000_chr1:90610000-90620000	ee	0
chr1	91280000	91290000	gene.body	chr1	91390000	91400000	terminator	chr1:91280000-91290000_chr1:91390000-91400000	others	0
chr1	9250000	9260000	gene.body	chr1	9720000	9730000	promoter	chr1:9250000-9260000_chr1:9720000-9730000	pe	0
chr1	92730000	92740000	promoter	chr1	92840000	92850000	promoter	chr1:92730000-92740000_chr1:92840000-92850000	pp	0
chr1	92735000	92745000	promoter	chr1	92830000	92840000	promoter	chr1:92735000-92745000_chr1:92830000-92840000	pp	0
chr1	92780000	92790000	promoter	chr1	92830000	92840000	promoter	chr1:92780000-92790000_chr1:92830000-92840000	pp	0
chr1	92790000	92800000	promoter	chr1	92830000	92840000	promoter	chr1:92790000-92800000_chr1:92830000-92840000	pp	0
chr1	92805000	92815000	distal	chr1	92830000	92840000	promoter	chr1:92805000-92815000_chr1:92830000-92840000	pe	0
chr1	92810000	92820000	distal	chr1	92830000	92840000	promoter	chr1:92810000-92820000_chr1:92830000-92840000	pe	0
chr1	92820000	92830000	distal	chr1	92840000	92850000	promoter	chr1:92820000-92830000_chr1:92840000-92850000	pe	0
chr1	92840000	92850000	promoter	chr1	92990000	93000000	distal	chr1:92840000-92850000_chr1:92990000-9.3e+07	pe	0
chr1	92850000	92860000	gene.body	chr1	92990000	93000000	distal	chr1:92850000-92860000_chr1:92990000-9.3e+07	others	0.000114020315068265
chr1	93430000	93440000	distal	chr1	93810000	93820000	gene.body	chr1:93430000-93440000_chr1:93810000-93820000	others	0
chr1	93430000	93440000	distal	chr1	93850000	93860000	distal	chr1:93430000-93440000_chr1:93850000-93860000	ee	0
chr1	93620000	93630000	gene.body	chr1	93680000	93690000	promoter	chr1:93620000-93630000_chr1:93680000-93690000	pe	0
chr1	94050000	94060000	promoter	chr1	94235000	94245000	promoter	chr1:94050000-94060000_chr1:94235000-94245000	pp	0.000114020315068265
chr1	94050000	94060000	promoter	chr1	94240000	94250000	promoter	chr1:94050000-94060000_chr1:94240000-94250000	pp	0
chr1	94240000	94250000	promoter	chr1	94330000	94340000	terminator	chr1:94240000-94250000_chr1:94330000-94340000	pe	0
chr1	94400000	94410000	gene.body	chr1	94800000	94810000	gene.body	chr1:94400000-94410000_chr1:94800000-94810000	others	0
chr1	94410000	94420000	promoter	chr1	94800000	94810000	gene.body	chr1:94410000-94420000_chr1:94800000-94810000	pe	0
chr1	94850000	94860000	promoter	chr1	95040000	95050000	gene.body	chr1:94850000-94860000_chr1:95040000-95050000	pe	0
chr1	94855000	94865000	promoter	chr1	95040000	95050000	gene.body	chr1:94855000-94865000_chr1:95040000-95050000	pe	0
chr1	95080000	95090000	distal	chr1	95230000	95240000	promoter	chr1:95080000-95090000_chr1:95230000-95240000	pe	0
chr1	9720000	9730000	promoter	chr1	10030000	10040000	promoter	chr1:9720000-9730000_chr1:10030000-10040000	pp	0
chr1	9785000	9795000	gene.body	chr1	9820000	9830000	promoter	chr1:9785000-9795000_chr1:9820000-9830000	pe	0
chr1	9870000	9880000	promoter	chr1	9915000	9925000	terminator	chr1:9870000-9880000_chr1:9915000-9925000	pe	0
chr1	99220000	99230000	promoter	chr1	99725000	99735000	gene.body	chr1:99220000-99230000_chr1:99725000-99735000	pe	0
chr1	9940000	9950000	promoter	chr1	10030000	10040000	promoter	chr1:9940000-9950000_chr1:10030000-10040000	pp	0
chr1	9945000	9955000	promoter	chr1	10030000	10040000	promoter	chr1:9945000-9955000_chr1:10030000-10040000	pp	0
chr1	99800000	99810000	distal	chr1	100455000	100465000	terminator	chr1:99800000-99810000_chr1:100455000-100465000	others	0
chr10	100010000	100020000	promoter	chr10	100040000	100050000	terminator	chr10:100010000-100020000_chr10:100040000-100050000	pe	0.000114020315068265
chr10	100010000	100020000	promoter	chr10	100030000	100040000	distal	chr10:100010000-100020000_chr10:100030000-100040000	pe	0
chr10	100220000	100230000	promoter	chr10	100240000	100250000	promoter	chr10:100220000-100230000_chr10:100240000-100250000	pp	0
chr10	100300000	100310000	terminator	chr10	100440000	100450000	terminator	chr10:100300000-100310000_chr10:100440000-100450000	others	0
chr10	100330000	100340000	promoter	chr10	100430000	100440000	gene.body	chr10:100330000-100340000_chr10:100430000-100440000	pe	0
chr10	100330000	100340000	promoter	chr10	100435000	100445000	terminator	chr10:100330000-100340000_chr10:100435000-100445000	pe	0
chr10	100335000	100345000	distal	chr10	100430000	100440000	gene.body	chr10:100335000-100345000_chr10:100430000-100440000	others	0
chr10	100335000	100345000	distal	chr10	100440000	100450000	terminator	chr10:100335000-100345000_chr10:100440000-100450000	others	0
chr10	100335000	100345000	distal	chr10	100435000	100445000	terminator	chr10:100335000-100345000_chr10:100435000-100445000	others	0
chr10	100340000	100350000	promoter	chr10	100430000	100440000	gene.body	chr10:100340000-100350000_chr10:100430000-100440000	pe	0
chr10	100340000	100350000	promoter	chr10	100440000	100450000	terminator	chr10:100340000-100350000_chr10:100440000-100450000	pe	0
chr10	100340000	100350000	promoter	chr10	100435000	100445000	terminator	chr10:100340000-100350000_chr10:100435000-100445000	pe	0
chr10	100340000	100350000	promoter	chr10	100445000	100455000	terminator	chr10:100340000-100350000_chr10:100445000-100455000	pe	0
chr10	100335000	100345000	distal	chr10	100445000	100455000	terminator	chr10:100335000-100345000_chr10:100445000-100455000	others	0
chr10	100340000	100350000	promoter	chr10	100450000	100460000	terminator	chr10:100340000-100350000_chr10:100450000-100460000	pe	0
chr10	100435000	100445000	terminator	chr10	100520000	100530000	promoter	chr10:100435000-100445000_chr10:100520000-100530000	pe	0
chr10	100445000	100455000	terminator	chr10	100515000	100525000	promoter	chr10:100445000-100455000_chr10:100515000-100525000	pe	0
chr10	100510000	100520000	promoter	chr10	100530000	100540000	promoter	chr10:100510000-100520000_chr10:100530000-100540000	pp	0
chr10	100720000	100730000	distal	chr10	100750000	100760000	promoter	chr10:100720000-100730000_chr10:100750000-100760000	pe	0
chr10	100720000	100730000	distal	chr10	100760000	100770000	gene.body	chr10:100720000-100730000_chr10:100760000-100770000	others	0
chr10	100930000	100940000	gene.body	chr10	101015000	101025000	terminator	chr10:100930000-100940000_chr10:101015000-101025000	others	0
chr10	100990000	101000000	promoter	chr10	101010000	101020000	terminator	chr10:100990000-1.01e+08_chr10:101010000-101020000	pe	0
chr10	100990000	101000000	promoter	chr10	101015000	101025000	terminator	chr10:100990000-1.01e+08_chr10:101015000-101025000	pe	0
chr10	100990000	101000000	promoter	chr10	101020000	101030000	promoter	chr10:100990000-1.01e+08_chr10:101020000-101030000	pp	0
chr10	100990000	101000000	promoter	chr10	101030000	101040000	promoter	chr10:100990000-1.01e+08_chr10:101030000-101040000	pp	0
chr10	1.01e+08	101010000	promoter	chr10	101030000	101040000	promoter	chr10:1.01e+08-101010000_chr10:101030000-101040000	pp	0
chr10	100990000	101000000	promoter	chr10	101045000	101055000	distal	chr10:100990000-1.01e+08_chr10:101045000-101055000	pe	0
chr10	100990000	101000000	promoter	chr10	101050000	101060000	promoter	chr10:100990000-1.01e+08_chr10:101050000-101060000	pp	0
chr10	100990000	101000000	promoter	chr10	101055000	101065000	promoter	chr10:100990000-1.01e+08_chr10:101055000-101065000	pp	0
chr10	1.01e+08	101010000	promoter	chr10	101045000	101055000	distal	chr10:1.01e+08-101010000_chr10:101045000-101055000	pe	0
chr10	1.01e+08	101010000	promoter	chr10	101055000	101065000	promoter	chr10:1.01e+08-101010000_chr10:101055000-101065000	pp	0
chr10	100990000	101000000	promoter	chr10	101480000	101490000	gene.body	chr10:100990000-1.01e+08_chr10:101480000-101490000	pe	0
chr10	1.01e+08	101010000	promoter	chr10	101040000	101050000	terminator	chr10:1.01e+08-101010000_chr10:101040000-101050000	pe	0
chr10	1.01e+08	101010000	promoter	chr10	101050000	101060000	promoter	chr10:1.01e+08-101010000_chr10:101050000-101060000	pp	0
chr10	101010000	101020000	terminator	chr10	101040000	101050000	terminator	chr10:101010000-101020000_chr10:101040000-101050000	others	0
chr10	101010000	101020000	terminator	chr10	101050000	101060000	promoter	chr10:101010000-101020000_chr10:101050000-101060000	pe	0
chr10	101010000	101020000	terminator	chr10	101580000	101590000	promoter	chr10:101010000-101020000_chr10:101580000-101590000	pe	0
chr10	101015000	101025000	terminator	chr10	101040000	101050000	terminator	chr10:101015000-101025000_chr10:101040000-101050000	others	0
chr10	101015000	101025000	terminator	chr10	101050000	101060000	promoter	chr10:101015000-101025000_chr10:101050000-101060000	pe	0
chr10	101030000	101040000	promoter	chr10	101050000	101060000	promoter	chr10:101030000-101040000_chr10:101050000-101060000	pp	0
chr10	101040000	101050000	terminator	chr10	101060000	101070000	promoter	chr10:101040000-101050000_chr10:101060000-101070000	pe	0
chr10	101135000	101145000	promoter	chr10	101160000	101170000	distal	chr10:101135000-101145000_chr10:101160000-101170000	pe	0
chr10	101210000	101220000	distal	chr10	101260000	101270000	promoter	chr10:101210000-101220000_chr10:101260000-101270000	pe	0
chr10	101210000	101220000	distal	chr10	101265000	101275000	promoter	chr10:101210000-101220000_chr10:101265000-101275000	pe	0
chr10	101210000	101220000	distal	chr10	101280000	101290000	promoter	chr10:101210000-101220000_chr10:101280000-101290000	pe	0
chr10	101210000	101220000	distal	chr10	101290000	101300000	distal	chr10:101210000-101220000_chr10:101290000-101300000	ee	0
chr10	101210000	101220000	distal	chr10	101295000	101305000	distal	chr10:101210000-101220000_chr10:101295000-101305000	ee	0
chr10	101210000	101220000	distal	chr10	101450000	101460000	gene.body	chr10:101210000-101220000_chr10:101450000-101460000	others	0
chr10	101210000	101220000	distal	chr10	101775000	101785000	promoter	chr10:101210000-101220000_chr10:101775000-101785000	pe	0
chr10	101290000	101300000	distal	chr10	101440000	101450000	gene.body	chr10:101290000-101300000_chr10:101440000-101450000	others	0
chr10	101295000	101305000	distal	chr10	101440000	101450000	gene.body	chr10:101295000-101305000_chr10:101440000-101450000	others	0
chr10	101300000	101310000	distal	chr10	101360000	101370000	gene.body	chr10:101300000-101310000_chr10:101360000-101370000	others	0
chr10	101450000	101460000	gene.body	chr10	101565000	101575000	promoter	chr10:101450000-101460000_chr10:101565000-101575000	pe	0
chr10	101470000	101480000	gene.body	chr10	101565000	101575000	promoter	chr10:101470000-101480000_chr10:101565000-101575000	pe	0
chr10	101485000	101495000	gene.body	chr10	101780000	101790000	promoter	chr10:101485000-101495000_chr10:101780000-101790000	pe	0
chr10	101590000	101600000	promoter	chr10	101780000	101790000	promoter	chr10:101590000-101600000_chr10:101780000-101790000	pp	0
chr10	101600000	101610000	promoter	chr10	101780000	101790000	promoter	chr10:101600000-101610000_chr10:101780000-101790000	pp	0
chr10	101605000	101615000	promoter	chr10	101775000	101785000	promoter	chr10:101605000-101615000_chr10:101775000-101785000	pp	0
chr10	101780000	101790000	promoter	chr10	101810000	101820000	promoter	chr10:101780000-101790000_chr10:101810000-101820000	pp	0
chr10	101835000	101845000	promoter	chr10	1.02e+08	102010000	promoter	chr10:101835000-101845000_chr10:1.02e+08-102010000	pp	0
chr10	102230000	102240000	promoter	chr10	102350000	102360000	promoter	chr10:102230000-102240000_chr10:102350000-102360000	pp	0.000114020315068265
chr10	102665000	102675000	terminator	chr10	102840000	102850000	distal	chr10:102665000-102675000_chr10:102840000-102850000	others	0
chr10	102840000	102850000	distal	chr10	102905000	102915000	gene.body	chr10:102840000-102850000_chr10:102905000-102915000	others	0
chr10	102840000	102850000	distal	chr10	102910000	102920000	promoter	chr10:102840000-102850000_chr10:102910000-102920000	pe	0
chr10	102910000	102920000	promoter	chr10	103060000	103070000	promoter	chr10:102910000-102920000_chr10:103060000-103070000	pp	0
chr10	103710000	103720000	gene.body	chr10	103850000	103860000	promoter	chr10:103710000-103720000_chr10:103850000-103860000	pe	0
chr10	104125000	104135000	terminator	chr10	104200000	104210000	terminator	chr10:104125000-104135000_chr10:104200000-104210000	others	0
chr10	104130000	104140000	terminator	chr10	104200000	104210000	terminator	chr10:104130000-104140000_chr10:104200000-104210000	others	0
chr10	104350000	104360000	promoter	chr10	104480000	104490000	promoter	chr10:104350000-104360000_chr10:104480000-104490000	pp	0
chr10	104400000	104410000	gene.body	chr10	104440000	104450000	gene.body	chr10:104400000-104410000_chr10:104440000-104450000	others	0.000114020315068265
chr10	108110000	108120000	promoter	chr10	108540000	108550000	distal	chr10:108110000-108120000_chr10:108540000-108550000	pe	0
chr10	109880000	109890000	promoter	chr10	110130000	110140000	terminator	chr10:109880000-109890000_chr10:110130000-110140000	pe	0
chr10	109960000	109970000	gene.body	chr10	109995000	110005000	promoter	chr10:109960000-109970000_chr10:109995000-110005000	pe	0
chr10	109970000	109980000	gene.body	chr10	109995000	110005000	promoter	chr10:109970000-109980000_chr10:109995000-110005000	pe	0
chr10	109970000	109980000	gene.body	chr10	110030000	110040000	gene.body	chr10:109970000-109980000_chr10:110030000-110040000	others	0.000114020315068265
chr10	110200000	110210000	promoter	chr10	110545000	110555000	distal	chr10:110200000-110210000_chr10:110545000-110555000	pe	0
chr10	110205000	110215000	promoter	chr10	110550000	110560000	distal	chr10:110205000-110215000_chr10:110550000-110560000	pe	0
chr10	110210000	110220000	promoter	chr10	110540000	110550000	distal	chr10:110210000-110220000_chr10:110540000-110550000	pe	0
chr10	110210000	110220000	promoter	chr10	110270000	110280000	promoter	chr10:110210000-110220000_chr10:110270000-110280000	pp	0.000114020315068265
chr10	110305000	110315000	promoter	chr10	110490000	110500000	promoter	chr10:110305000-110315000_chr10:110490000-110500000	pp	0
chr10	110300000	110310000	promoter	chr10	110545000	110555000	distal	chr10:110300000-110310000_chr10:110545000-110555000	pe	0
chr10	110305000	110315000	promoter	chr10	110555000	110565000	distal	chr10:110305000-110315000_chr10:110555000-110565000	pe	0.000114020315068265
chr10	110305000	110315000	promoter	chr10	110350000	110360000	distal	chr10:110305000-110315000_chr10:110350000-110360000	pe	0
chr10	110350000	110360000	distal	chr10	110545000	110555000	distal	chr10:110350000-110360000_chr10:110545000-110555000	ee	0
chr10	110545000	110555000	distal	chr10	110670000	110680000	gene.body	chr10:110545000-110555000_chr10:110670000-110680000	others	0
chr10	110605000	110615000	terminator	chr10	110630000	110640000	distal	chr10:110605000-110615000_chr10:110630000-110640000	others	0
chr10	110610000	110620000	distal	chr10	110650000	110660000	gene.body	chr10:110610000-110620000_chr10:110650000-110660000	others	0
chr10	110890000	110900000	promoter	chr10	110910000	110920000	promoter	chr10:110890000-110900000_chr10:110910000-110920000	pp	0
chr10	113450000	113460000	distal	chr10	113520000	113530000	distal	chr10:113450000-113460000_chr10:113520000-113530000	ee	0
chr10	114470000	114480000	promoter	chr10	114520000	114530000	promoter	chr10:114470000-114480000_chr10:114520000-114530000	pp	0
chr10	11610000	11620000	promoter	chr10	11680000	11690000	distal	chr10:11610000-11620000_chr10:11680000-11690000	pe	0
chr10	116795000	116805000	gene.body	chr10	117165000	117175000	promoter	chr10:116795000-116805000_chr10:117165000-117175000	pe	0
chr10	116785000	116795000	gene.body	chr10	117170000	117180000	promoter	chr10:116785000-116795000_chr10:117170000-117180000	pe	0
chr10	116795000	116805000	gene.body	chr10	117170000	117180000	promoter	chr10:116795000-116805000_chr10:117170000-117180000	pe	0
chr10	117140000	117150000	promoter	chr10	117165000	117175000	promoter	chr10:117140000-117150000_chr10:117165000-117175000	pp	0
chr10	117140000	117150000	promoter	chr10	117170000	117180000	promoter	chr10:117140000-117150000_chr10:117170000-117180000	pp	0
chr10	117150000	117160000	terminator	chr10	117170000	117180000	promoter	chr10:117150000-117160000_chr10:117170000-117180000	pe	0
chr10	117150000	117160000	terminator	chr10	117175000	117185000	distal	chr10:117150000-117160000_chr10:117175000-117185000	others	0
chr10	11720000	11730000	distal	chr10	11760000	11770000	terminator	chr10:11720000-11730000_chr10:11760000-11770000	others	0
chr10	117210000	117220000	terminator	chr10	117315000	117325000	promoter	chr10:117210000-117220000_chr10:117315000-117325000	pe	0
chr10	117210000	117220000	terminator	chr10	117320000	117330000	promoter	chr10:117210000-117220000_chr10:117320000-117330000	pe	0
chr10	118245000	118255000	terminator	chr10	118450000	118460000	distal	chr10:118245000-118255000_chr10:118450000-118460000	others	0
chr10	118560000	118570000	distal	chr10	118845000	118855000	gene.body	chr10:118560000-118570000_chr10:118845000-118855000	others	0
chr10	118610000	118620000	distal	chr10	118730000	118740000	terminator	chr10:118610000-118620000_chr10:118730000-118740000	others	0
chr10	118615000	118625000	distal	chr10	118735000	118745000	gene.body	chr10:118615000-118625000_chr10:118735000-118745000	others	0
chr10	118750000	118760000	promoter	chr10	118820000	118830000	gene.body	chr10:118750000-118760000_chr10:118820000-118830000	pe	0
chr10	118750000	118760000	promoter	chr10	118830000	118840000	gene.body	chr10:118750000-118760000_chr10:118830000-118840000	pe	0
chr10	119350000	119360000	gene.body	chr10	119480000	119490000	distal	chr10:119350000-119360000_chr10:119480000-119490000	others	0.000114020315068265
chr10	120940000	120950000	gene.body	chr10	120980000	120990000	promoter	chr10:120940000-120950000_chr10:120980000-120990000	pe	0
chr10	120940000	120950000	gene.body	chr10	120975000	120985000	promoter	chr10:120940000-120950000_chr10:120975000-120985000	pe	0
chr10	120940000	120950000	gene.body	chr10	120985000	120995000	distal	chr10:120940000-120950000_chr10:120985000-120995000	others	0
chr10	120940000	120950000	gene.body	chr10	120990000	121000000	distal	chr10:120940000-120950000_chr10:120990000-1.21e+08	others	0
chr10	120940000	120950000	gene.body	chr10	121820000	121830000	gene.body	chr10:120940000-120950000_chr10:121820000-121830000	others	0
chr10	121820000	121830000	gene.body	chr10	121880000	121890000	terminator	chr10:121820000-121830000_chr10:121880000-121890000	others	0
chr10	121825000	121835000	gene.body	chr10	121880000	121890000	terminator	chr10:121825000-121835000_chr10:121880000-121890000	others	0
chr10	122265000	122275000	promoter	chr10	122295000	122305000	gene.body	chr10:122265000-122275000_chr10:122295000-122305000	pe	0
chr10	122295000	122305000	gene.body	chr10	122430000	122440000	terminator	chr10:122295000-122305000_chr10:122430000-122440000	others	0
chr10	122340000	122350000	distal	chr10	122430000	122440000	terminator	chr10:122340000-122350000_chr10:122430000-122440000	others	0
chr10	122430000	122440000	terminator	chr10	122560000	122570000	promoter	chr10:122430000-122440000_chr10:122560000-122570000	pe	0
chr10	122435000	122445000	terminator	chr10	122560000	122570000	promoter	chr10:122435000-122445000_chr10:122560000-122570000	pe	0
chr10	12250000	12260000	terminator	chr10	12705000	12715000	gene.body	chr10:12250000-12260000_chr10:12705000-12715000	others	0
chr10	12250000	12260000	terminator	chr10	12900000	12910000	gene.body	chr10:12250000-12260000_chr10:12900000-12910000	others	0
chr10	122560000	122570000	promoter	chr10	122700000	122710000	promoter	chr10:122560000-122570000_chr10:122700000-122710000	pp	0
chr10	12255000	12265000	distal	chr10	12710000	12720000	gene.body	chr10:12255000-12265000_chr10:12710000-12720000	others	0
chr10	12255000	12265000	distal	chr10	12720000	12730000	promoter	chr10:12255000-12265000_chr10:12720000-12730000	pe	0
chr10	12255000	12265000	distal	chr10	12900000	12910000	gene.body	chr10:12255000-12265000_chr10:12900000-12910000	others	0
chr10	12265000	12275000	distal	chr10	13075000	13085000	gene.body	chr10:12265000-12275000_chr10:13075000-13085000	others	0
chr10	123575000	123585000	distal	chr10	123960000	123970000	distal	chr10:123575000-123585000_chr10:123960000-123970000	ee	0
chr10	123575000	123585000	distal	chr10	123965000	123975000	distal	chr10:123575000-123585000_chr10:123965000-123975000	ee	0
chr10	123575000	123585000	distal	chr10	124390000	124400000	terminator	chr10:123575000-123585000_chr10:124390000-124400000	others	0
chr10	123580000	123590000	distal	chr10	123890000	123900000	promoter	chr10:123580000-123590000_chr10:123890000-123900000	pe	0
chr10	123580000	123590000	distal	chr10	123960000	123970000	distal	chr10:123580000-123590000_chr10:123960000-123970000	ee	0
chr10	123580000	123590000	distal	chr10	123965000	123975000	distal	chr10:123580000-123590000_chr10:123965000-123975000	ee	0
chr10	124500000	124510000	gene.body	chr10	124530000	124540000	gene.body	chr10:124500000-124510000_chr10:124530000-124540000	others	0
chr10	125520000	125530000	distal	chr10	125625000	125635000	gene.body	chr10:125520000-125530000_chr10:125625000-125635000	others	0
chr10	125520000	125530000	distal	chr10	125630000	125640000	gene.body	chr10:125520000-125530000_chr10:125630000-125640000	others	0
chr10	125555000	125565000	distal	chr10	125620000	125630000	terminator	chr10:125555000-125565000_chr10:125620000-125630000	others	0
chr10	125560000	125570000	distal	chr10	125620000	125630000	terminator	chr10:125560000-125570000_chr10:125620000-125630000	others	0
chr10	125625000	125635000	gene.body	chr10	125690000	125700000	promoter	chr10:125625000-125635000_chr10:125690000-125700000	pe	0
chr10	12720000	12730000	promoter	chr10	12810000	12820000	gene.body	chr10:12720000-12730000_chr10:12810000-12820000	pe	0
chr10	127520000	127530000	distal	chr10	128110000	128120000	promoter	chr10:127520000-127530000_chr10:128110000-128120000	pe	0.000114020315068265
chr10	129030000	129040000	promoter	chr10	129965000	129975000	promoter	chr10:129030000-129040000_chr10:129965000-129975000	pp	0
chr10	129870000	129880000	gene.body	chr10	129970000	129980000	promoter	chr10:129870000-129880000_chr10:129970000-129980000	pe	0
chr10	131885000	131895000	distal	chr10	131940000	131950000	promoter	chr10:131885000-131895000_chr10:131940000-131950000	pe	0
chr10	131890000	131900000	promoter	chr10	132020000	132030000	distal	chr10:131890000-131900000_chr10:132020000-132030000	pe	0
chr10	132370000	132380000	terminator	chr10	132630000	132640000	gene.body	chr10:132370000-132380000_chr10:132630000-132640000	others	0
chr10	132370000	132380000	terminator	chr10	132450000	132460000	terminator	chr10:132370000-132380000_chr10:132450000-132460000	others	0
chr10	132630000	132640000	gene.body	chr10	132650000	132660000	gene.body	chr10:132630000-132640000_chr10:132650000-132660000	others	0
chr10	132940000	132950000	promoter	chr10	133140000	133150000	distal	chr10:132940000-132950000_chr10:133140000-133150000	pe	0
chr10	13470000	13480000	promoter	chr10	13530000	13540000	promoter	chr10:13470000-13480000_chr10:13530000-13540000	pp	0
chr10	13580000	13590000	promoter	chr10	15740000	15750000	distal	chr10:13580000-13590000_chr10:15740000-15750000	pe	0
chr10	14190000	14200000	gene.body	chr10	14470000	14480000	distal	chr10:14190000-14200000_chr10:14470000-14480000	others	0.000114020315068265
[truncated: 5,805 more rows]

## Sheet: Wnt OFF only
Genomic Annotation (GA)
[truncated: 5,502 more rows]

[truncated: 10 more sheets: Wnt ON only, Shared, loop length, CTCF motif orient., HOMER de novo Wnt OFF, HOMER de novo Wnt ON, HOMER de novo Wnt OFF only, HOMER de novo Wnt ON only, HOMER de novo shared, Motif scanning]
